# Supplementary material for: Identification of major QTLs for seed vigor and growth-related traits using a biparental population in soybean
Source: Front Genet. 2026 Jan 14;16:1695593. doi: 10.3389/fgene.2025.1695593 (PMC12849224; doi:10.3389/fgene.2025.1695593)
Supplement: Supplementary file 1 [file DataSheet1.xlsx]

## Sheet: Table S1
Supplementary TABLE S1 Estimates of variance components for accelerated aging (%) (AA), beginning bloom (R1), reproductive period (RP), and maturity (R8) from the RIL population derived from DS25-1 and DT97-4290, using linear mixed model.
Trait	Group	Variance components	Component SE	Z-ratio
AA	Genotype	384.54	53.09	7.24
	Genotype : Year	157.63	26.98	5.84
	Genotype : Replication	0.11	1.08	0.1
	Residual	205.77	14.54	14.14
R1	Genotype	97.81	10.23	9.55
	Genotype : Year	9.57	0.98	9.73
	Genotype : Replication	21.04	13.35	1.57
	Residual	7.91	0.45	17.32
RP	Genotype	60.12	7.06	8.5
	Genotype : Year	21.65	2.22	9.75
	Genotype : Replication	10.11	6.5	1.55
	Residual	17.79	1.02	17.31
R8	Genotype	231.34	23.85	9.69
	Genotype : Year	16.39	1.54	10.62
	Genotype : Replication	3.63	2.36	1.53
	Residual	10.05	0.58	17.3
SE, standard error.

## Sheet: Table S2
Supplementary Table S2. List of QTLs appeared in two or more than two environments classified as stable (repeatable) and non-stable.
Traita	QTL Name	Chr/LG	QPP (Mb)	QPP (bp)	QGP (cM)	LOD	PVE (%)	AD Effects	Env.	Parent Allele	Remark
AA	qAA.1	Gm03/LG_N	29.1	29076783	56.2	2.8	3.05	-4.57	III	P2	non-stable
	qAA.2	Gm03/LG_N	37.4	37433048	98	2.8	3.64	-3.16	IV	P2	non-stable
	qAA.3	Gm05/LG_A1	41.7	41675693	131.7	3.1	3.32	4.81	III	P1	stable
		Gm05/LG_A1	41.7	41675693	131.7	2.7	3.02	2.94	IV	P1	stable
	qAA.4	Gm06/LG_C2	19.6	19595738	120.5	11.5	21.6	11.73	II	P1	stable
		Gm06/LG_C2	19.6	19616246	120.5	24.6	32.63	14.91	III	P1	stable
		Gm06/LG_C2	19.6	19595695	120.5	22.2	36.45	9.76	IV	P1	stable
	qAA.5	Gm11/LG_B1	4.9	4908170	34.4	2.7	4.11	5.22	II	P1	non-stable
	qAA.6	Gm11/LG_B1	7.2	7224445	48.2	2.6	2.7	4.3	III	P1	non-stable
	qAA.7	Gm14/LG_B2	3.7	3745833	18.1	3	3.35	-4.69	III	P2	non-stable
	qAA.8	Gm13/LG_F	27.9	27940207	68.3	4.4	5.64	4.03	IV	P1	non-stable
R1	qR1.1	Gm01/LG_D1a	1.3	1335864	6.7	2.5	1.01	0.94	IV	P1	non-stable
	qR1.2	Gm03/LG_N	38.9	38913468	106.1	3.6	1.93	-1.22	II	P2	stable
		Gm03/LG_N	39.3	39272951	107.1	2.7	0.57	0.91	IV	P2	stable
	qR1.3	Gm06/LG_C2	19	18959143	117.8	48.7	66.83	7.17	II	P1	stable
		Gm06/LG_C2	19.9	19864606	121.1	62.2	75.53	9.63	III	P1	stable
		Gm06/LG_C2	20.3	20291912	121.5	88.7	82.58	10.57	I	P1	stable
		Gm06/LG_C2	20.3	20291912	121.5	78.2	82.34	8.95	IV	P1	stable
	qR1.4	Gm07/LG_M	4	3978484	18.8	7.5	3.53	-1.59	II	P2	stable
		Gm07/LG_M	4	3978484	18.8	4.9	3.41	-2.02	III	P2	stable
		Gm07/LG_M	4	3978484	18.8	4.9	2.24	-1.42	IV	P2	stable
	qR1.5	Gm07/LG_M	7.5	7540731	40.5	5.2	0.83	-1.21	I	P2	non-stable
	qR1.6	Gm15/LG_E	11.3	11278361	70.5	2.5	1.3	-1.31	III	P2	non-stable
RP	qRP.1	Gm01/LG_D1a	56.3	56264066	126.3	2.6	3.03	-1.96	I	P2	stable
		Gm01/LG_D1a	56.3	56264066	126.3	2.6	2.74	-1.28	IV	P2	stable
	qRP.2	Gm03/LG_N	37.8	37825537	99.6	2.9	3.96	-2.2	I	P2	non-stable
	qRP.3	Gm06/LG_C2	18	18029734	116.7	10.5	20.1	5.08	I	P1	stable
		Gm06/LG_C2	19.6	19595695	120.5	12.3	20.85	4.48	II	P1	stable
		Gm06/LG_C2	18	18029734	116.7	9.8	17.7	3.25	IV	P1	stable
	qRP.4	Gm07/LG_M	4	3978484	18.8	8.1	12.24	-3.95	I	P2	stable
		Gm07/LG_M	4	3978484	18.8	12.1	19.85	-4.31	II	P2	stable
		Gm07/LG_M	4	3978484	18.8	7.4	12.26	-2.64	III	P2	stable
		Gm07/LG_M	4	3978484	18.8	12.2	18.83	-3.35	IV	P2	stable
	qRP.5	Gm17/LG_D2	0.8	0,773,001	1.1	2.5	2.66	1.24	IV	P2	non-stable
	qRP.6	Gm18/LG_G	8	7955333	54.4	2.5	4.55	-1.61	IV	P2	non-stable
	qRP.7	Gm18/LG_G	18.1	18093932	67.5	2.5	5.52	-1.8	III	P2	non-stable
	qRP.8	Gm19/LG_L	43.1	43084686	67.7	2.5	4.69	-2.42	I	P2	non-stable
R8	qR8.1	Gm03/LG_N	37.8	37825537	99.6	4	2.08	-2.88	I	P2	non-stable
	qR8.2	Gm05/LG_A1	38.1	38062600	106.3	2.9	1.46	2.33	I	P1	stable
		Gm05/LG_A1	38.1	38062600	106.3	2.7	2.32	2.44	II	P1	stable
		Gm05/LG_A1	38.1	38062600	106.3	3.1	2.4	2.2	III	P1	stable
		Gm05/LG_A1	38.2	38273815	107.1	2.8	3.19	2.18	IV	P1	stable
	qR8.3	Gm06/LG_C2	19.6	19616246	120.5	45.2	56.12	10.22	III	P1	stable
		Gm06/LG_C2	19.7	19740115	121.1	52	64.48	15.43	I	P1	stable
		Gm06/LG_C2	19.7	19740115	121.1	51.1	61.38	12.16	II	P1	stable
		Gm06/LG_C2	19.7	19740115	121.1	46.1	49.94	11.97	IV	P1	stable
	qR8.4	Gm07/LG_M	4	3978484	18.8	9.3	7.51	-5.04	I	P2	stable
		Gm07/LG_M	4	3978484	18.8	21.7	16.78	-6.36	II	P2	stable
		Gm07/LG_M	4	3978484	18.8	15.2	12.35	-4.73	III	P2	stable
		Gm07/LG_M	4	3978484	18.8	13.4	13.53	-4.91	IV	P2	stable
	qR8.5	Gm13/LG_F	34.7	34676079	94.2	2.6	1.57	-1.98	II	P2	non-stable
	qR8.6	Gm19/LG_L	45.8	45757122	90.9	3	1.46	-2.47	I	P2	non-stable
a, Chr/LG, Chromosome/Linkage Group; QPP, QTL physical position (megabase); QGP, QTL genetic position (centiMorgan); LOD, logarithm of the odds; PVE, phenotypic variation explained; AD, additive effects; Env., Environment; I, Stoneville 2017; II, Stoneville 2018; III, Stoneville 2019; IV, BLUP data set; P1, DS25-1, P2, DT97-4290; stable, a QTL detected in ≥ two environments, whereas a QTL detecte…

## Sheet: Table S3
Supplementary Table S3-Candidate_genes: A list of genes with gene ID seached out (https://www.soybase.org/) for major genomic regions on four diferent chromosomes (Chr03, Chr06, Chr07, and Chr19) associated with various traits.
Trait	Chromosome	QTL/Closest marker	Gene ID	Gene Start : Gene End	Molecular Function
R1, RP, R8	3		BT094026	Gm03:37127509..37131025	ABC transporter G family member 15-like
	3		Glyma03g29160	Gm03:37117036..37124849	Transporter, ABC superfamily (Breast cancer resistance protein))
	3		Glyma03g29170	Gm03:37127509..37132167	ABC transporter)
	3		Glyma03g29180	Gm03:37137277..37139208	gene model (low confidence): UNCHARACTERIZED
	3		Glyma03g29190	Gm03:37141517..37145012	(HEAT SHOCK TRANSCRIPTION FACTOR): HSF-type DNA-binding
	3		Glyma03g29200	Gm03:37147113..37150127	LEUCINE-RICH REPEAT-CONTAINING PROTEIN)
	3		Glyma03g29210	Gm03:37160081..37168641	ATP-BINDING CASSETTE TRANSPORTER SUBFAMILY A (ABCA)
	3		Glyma03g29220	Gm03:37169483..37173950	ATP-BINDING CASSETTE TRANSPORTER SUBFAMILY A (ABCA)
	3		Glyma03g29230	Gm03:37183310..37222034	TP-BINDING CASSETTE TRANSPORTER SUBFAMILY A (ABCA)
	3		Glyma03g29240	Gm03:37226424..37230081	(AP2 domain)
	3		Glyma03g29250	Gm03:37235217..37239781	PENTATRICOPEPTIDE REPEAT-CONTAINING PROTEIN)
	3		Glyma03g29260	Gm03:37256147..37257741	transmembrane, integral component of membrane, integral to membrane, membrane region, region of membrane, whole membrane
	3		Glyma03g29270	Gm03:37267786..37269864	NB-ARC domain
	3		Glyma03g29280	Gm03:37273424..37284187	Actin regulatory proteins (gelsolin/villin family)
	3		Glyma03g29290	Gm03:37297790..37298925	gene model (low confidence)
	3		Glyma03g29300	Gm03:37299472..37300299	(Uncharacterized conserved protein, contains DTW domain)
	3		Glyma03g29310	Gm03:37307853..37309474	PF04434 (SWIM zinc finger
	3		Glyma03g29320	Gm03:37311849..37315540	0288 (Protein of unknown function (DUF2392))
	3		AJ001091.1	Gm03:37317354..37323760	magnesium chelatase subunit
	3		Glyma03g29340	Gm03:37324829..37326828	SERINE-THREONINE PROTEIN KINASE, PLANT-TYPE)
	3		Glyma03g29350	Gm03:37334687..37347816	SERINE-THREONINE PROTEIN KINASE, PLANT-TYPE)
	3		Glyma03g29360	Gm03:37359739..37361383	gb def: Arabidopsis thaliana genomic DNA, chromosome 5, P1 clone:MXC20)
	3		Glyma03g29370	Gm03:37364074..37366935	LEUCINE-RICH REPEAT-CONTAINING PROTEIN)
	3		Glyma03g29380	Gm03:37377889..37381263	(SERINE-THREONINE PROTEIN KINASE, PLANT-TYPE)
	3		Glyma03g29390	Gm03:37385448..37396836	Putative transmembrane protein cmp44E)
	3		Glyma03g29400	Gm03:37399032..37401150	ARSENITE INDUCUBLE RNA ASSOCIATED PROTEIN AIP-1-RELATED)
	3		BT095819.1	Gm03:37399123..37401150	zinc finger AN1 and C2H2 domain-containing stress-associated protein 11-like
	3		Glyma03g29410	Gm03:37403874..37404685	Glyma.03g137600 (Glyma.03g137600.Wm82.a2.v1): Gm03:35376999..35377316
	3		Glyma03g29420	Gm03:37405961..37408720	Glycosyl hydrolases family 28
	3		Glyma03g29430	Gm03:37412418..37415061	Unknown
	3		Glyma03g29431	Gm03:37412313..37417095	GO:0004650 (polygalacturonase activity)...(more in SoyBase): PF00295 (Glycosyl hydrolases family 28
	3		Glyma03g29440	Gm03:37419898..37425631	Raffinose synthase or seed inhibition protein Sip1)
	3		Glyma03g29450	Gm03:37436642..37441135	CALCIUM/CALMODULIN-DEPENDENT PROTEIN KINASE-RELATED)
	3		Glyma03g29460	Gm03:37484601..37485166	Remorin, C-terminal region
	3		Glyma03g29460	Gm03:37471366..37485651	Remorin, C-terminal region
	3		Glyma03g29470	Gm03:37498623..37502310	GUANYLATE KINASE
	3		Glyma03g29480	Gm03:37507656..37507972	SIAMESE-RELATED (SMR) family gene; activated by SMOS1/SCL28 heterodimer thus inhibiting cell cycle progression at G2 and promoting the onset of endoreplication
	3		Glyma03g29490	Gm03:37514494..37517344	PTHR23258 (SERINE-THREONINE PROTEIN KINASE, PLANT-TYPE)
	3		Glyma03g29500	Gm03:37535057..37537790	GO:0003676 (nucleic acid binding)...(more in: SERINE/THREONINE-PROTEIN KINASE RIPK4)
	3		Glyma03g29510	Gm03:37541553..37541926	Function not characterized in soybean
	3		Glyma03g29510	Gm03:37541473..37542266	In Arabidopsis: DIS3-exonuclease-like protein;(source:Araport11)
	3		Glyma03g29520	Gm03:37544243..37544736	Low confidence
	3		Glyma03g29520	Gm03:37544243..37544736	Low confidence
	3		Glyma03g29530	Gm03:37547523..37548374	GO:0003700 (transcription factor activity)...(more in SoyBase)
	3		Glyma03g29540	Gm03:37549683..37556313	DNA2/NAM7 HELICASE FAMILY
	3		Glyma03g29550	Gm03:37558413..37561250	exual differentiation process protein ISP4
	3		Glyma03g29560	Gm03:37563884..37568570	ADENYLOSUCCINATE SYNTHETASE)
	3		Glyma03g29570	Gm03:37577917..37585350	EXOSTOSIN (HEPARAN SULFATE GLYCOSYLTRANSFERASE)-RELATED)
	3		Glyma03g29580	Gm03:37595005..37595149	TUBULIN
	3		Glyma03g29590	Gm03:37597604..37599195	Unknown
	3		Glyma03g29590	Gm03:37597411..37599285	AT3G52110.1: In Arabidopsis: interferon-activable protein;(source:Araport11)
	3		Glyma03g29600	Gm03:37602611..37609654	Lysophosphatidic acid acyltransferase LPAAT and related acyltransferases)
	3		Glyma03g29610	Gm03:37629722..37632407	Zinc finger, C2H2 typ
	3		Glyma03g29620	Gm03:37659490..37660316	transmembrane protein, putative
	3		Glyma03g29631	Gm03:37661096..37662840	AT2G41905.1
	3		Glyma03g29640	Gm03:37663017..37668612	SERINE/THREONINE-PROTEIN KINASE NEK)...(more in SoyBase)
	3		Glyma03g29647	Gm03:37672108..37673560	Unknown
	3		Glyma03g29654	Gm03:37682256..37683776	Unknown protein
	3		Glyma03g29662	Gm03:37682303..37684849	GO:0008270 (zinc ion binding)...(more in
	3		Glyma03g29670	Gm03:37696818..37700882	(LEUCINE-RICH REPEAT RECEPTOR-LIKE PROTEIN KINASE
	3		Glyma03g29681	Gm03:37723973..37725166	GO:0003700 (sequence-specific DNA binding transcription factor activity)
	3		Glyma03g29691	Gm03:37726856..37733736	AT2G42320.1 (nucleolar protein gar2-related)
	3		Glyma03g29701	Gm03:37741913..37743314	AT3G57790.1 (Pectin lyase-like superfamily protein)
	3		Glyma03g29710	Gm03:37748018..37756383	GO:0030528 (transcription regulator activity)...(more in SoyBase)
	3		Glyma03g29721	Gm03:37756476..37757907	GO:0003735 (structural constituent of ribosome)...(more in SoyBase)
	3		Glyma03g29730	Gm03:37771200..37776423	GO:0035556 (intracellular signal transduction)...(more in SoyBase)
	3		Glyma03g29740	Gm03:37783229..37787184	GO:0004672 (protein kinase activity)...(more in SoyBase)
	3		Glyma03g29750	Gm03:37799199..37802979	GO:0030528 (transcription regulator activity)...(more in SoyBase)
	3		Glyma03g29760	Gm03:37811299..37812555	AT2G42260.1 (uv-b-insensitive 4)
	3		Glyma03g29770	Gm03:37813436..37814190	transmembrane protein, putative
	3		Glyma03g29780	Gm03:37820876..37822837	GO:0005506 (iron ion binding)...(more in SoyBase)
	3	qRP.2, qR8.1	Glyma03g29790	Gm03:37823731..37825847	GO:0005506 (iron ion binding)...(more in SoyBase)
	3		Glyma03g29801	Gm03:37827364..37828642	GO:0003735 (structural constituent of ribosome)...(more in SoyBase)
	3		Glyma03g29810	Gm03:37830636..37832516	GO:0003735 (structural constituent of ribosome)...(more in SoyBase)
	3		Glyma03g29825	Gm03:37836490..37843687	GO:0003700 (sequence-specific DNA binding transcription factor activity)...(more in SoyBase)
	3		Glyma03g29840	Gm03:37861392..37865231	GO:0005515 (protein binding)
	3		Glyma03g29850	Gm03:37869713..37877892	AT3G57890.1 (Tubulin binding cofactor C domain-containing protein)
	3		Glyma03g29860	Gm03:37878377..37887807	AT3G57890.1 (Tubulin binding cofactor C domain-containing protein)
	3		Glyma03g29870	Gm03:37890118..37894108	AT2G42220.1 (Rhodanese/Cell cycle control phosphatase superfamily protein)
	3		Glyma03g29880	Gm03:37895169..37899223	GO:0015031 (protein transport)...(more in SoyBase)
	3		Glyma03g29891	Gm03:37900852..37906703	GO:0004672 (protein kinase activity)...(more in SoyBase)
	3		Glyma03g29901	Gm03:37904151..37914523	GO:0003677 (DNA binding)...(more in SoyBase)
	3		Glyma03g29910	Gm03:37922846..37925029	AT3G57930.1
	3		Glyma03g29920	Gm03:37935079..37936335	AT5G06810.1 (Mitochondrial transcription termination factor family protein)
	3		Glyma03g29930	Gm03:37937552..37941740	GO:0003676 (nucleic acid binding)
	3		Glyma03g29940	Gm03:37954711..37958343	GO:0003677 (DNA binding)
	3		Glyma03g29950	Gm03:37971179..37973474	GO:0005506 (iron ion binding)...(more in SoyBase)
	3		Glyma03g29970	Gm03:37990224..37991538	AT3G57950.1
	3		Glyma03g29983	Gm03:37997501..37998947	Unknown
	3		Glyma03g29996	Gm03:38001667..38003703	AT2G44440.1 (Emsy N Terminus (ENT) domain-containing protein)
	3		Glyma03g30010	Gm03:38007204..38011258	AT1G51130.1 (Nse4, component of Smc5/6 DNA repair complex)
	3		Glyma03g30020	Gm03:38013811..38017381	GO:0003723 (RNA binding)...(more in SoyBase)
	3		Glyma03g30030	Gm03:38025009..38028835	AT5G06770.1 (KH domain-containing protein / zinc finger (CCCH type) family protein)
	3		Glyma03g30040	Gm03:38031153..38032426	GO:0009790 (embryo development)
	3		Glyma03g30070	Gm03:38041073..38047646	GO:0006629 (lipid metabolic process)...(more in SoyBase)
	3		Glyma03g30080	Gm03:38048104..38055540	GO:0003677 (DNA binding)...(more in SoyBase)
	3		Glyma03g30100	Gm03:38059119..38061195	AT2G42110.1
	3		Glyma03g30110	Gm03:38062737..38067214	AT3G12110.1 (actin-11)
	3		Glyma03g30121	Gm03:38073663..38077113	GO:0031072 (heat shock protein binding)
	3		Glyma03g30130	Gm03:38077678..38082221	GO:0016787 (hydrolase activity)
	3		Glyma03g30140	Gm03:38083053..38088018	GO:0008324 (cation transmembrane transporter activity)...(more in SoyBase)
	3		Glyma03g30150	Gm03:38088647..38090698	GO:0047134 (protein-disulfide reductase activity)...(more in SoyBase)
	3		Glyma03g30161	Gm03:38100869..38103656	O:0047134 (protein-disulfide reductase activity)...(more in SoyBase)
	3		Glyma03g30170	Gm03:38117108..38119833	GO:0005515 (protein binding)
	3		Glyma03g30180	Gm03:38130952..38133498	GO:0004601 (peroxidase activity)...(more in SoyBase)
	3		Glyma03g30190	Gm03:38136100..38138688	AT3G58030.1 (RING/U-box superfamily protein)
	3		Glyma03g30200	Gm03:38149378..38151573	GO:0003700 (sequence-specific DNA binding transcription factor activity)...(more in SoyBase)
	3		Glyma03g30210	Gm03:38154263..38157731	AT5G06700.1 (Plant protein of unknown function (DUF828))
	3		Glyma03g30220	Gm03:38167778..38170718	GO:0045454 (cell redox homeostasis)...(more in SoyBase)
	3		Glyma03g30231	Gm03:38172848..38174119	GO:0006950 (response to stress)...(more in SoyBase)
	3		Glyma03g30240	Gm03:38180141..38185373	GO:0000226 (microtubule cytoskeleton organization)...(more in SoyBase)
	3		Glyma03g30250	Gm03:38188406..38193062	GO:0006511 (ubiquitin-dependent protein catabolic process)...(more in SoyBase)
	3		Glyma03g30260	Gm03:38196899..38200481	GO:0004672 (protein kinase activity)...(more in SoyBase)
	3		Glyma03g30270	Gm03:38207758..38215982	AT3G58050.1
	3		Glyma03g30280	Gm03:38218285..38220347	AT2G41950.1
	3		Glyma03g30290	Gm03:38222763..38229775	GO:0008324 (cation transmembrane transporter activity)...(more in SoyBase)
	3		Glyma03g30301	Gm03:38248551..38249290	Unknown
	3		Glyma03g30310	Gm03:38266861..38283216	GO:0003777 (microtubule motor activity)...(more in SoyBase)
	3		Glyma03g30321	Gm03:38286475..38295937	AT3G12010.1
	3		Glyma03g30331	Gm03:38296796..38297339	AT3G12012.1 (conserved peptide upstream open reading frame 20)
	3		Glyma03g30340	Gm03:38312493..38313795	AT2G41940.1 (zinc finger protein 8)
	3		Glyma03g30351	Gm03:38319792..38320621	AT1G09100.1 (26S proteasome AAA-ATPase subunit RPT5B)
	3		Glyma03g30360	Gm03:38324263..38324847	AT1G65870.1 (Disease resistance-responsive (dirigent-like protein) family protein)
	3		Glyma03g30380	Gm03:38346253..38346813	AT5G42500.1 (Disease resistance-responsive (dirigent-like protein) family protein)
	3		Glyma03g30390	Gm03:38349789..38350349	AT5G42500.1 (Disease resistance-responsive (dirigent-like protein) family protein)
	3		Glyma03g30410	Gm03:38359136..38360025	T3G13650.1 (Disease resistance-responsive (dirigent-like protein) family protein)
	3		Glyma03g30420	Gm03:38374214..38375630	AT3G13650.1 (Disease resistance-responsive (dirigent-like protein) family protein)
	3		Glyma03g30430	Gm03:38385885..38388416	AT2G22410.1 (SLOW GROWTH 1)
	3		Glyma03g30440	Gm03:38389064..38390111	GO:0003677 (DNA binding)
	3		Glyma03g30450	Gm03:38391603..38395107	AT1G20770.1
	3		Glyma03g30460	Gm03:38417462..38420087	GO:0016787 (hydrolase activity)...(more in SoyBase)
	3		Glyma03g30480	Gm03:38440721..38442795	AT2G30780.1 (Tetratricopeptide repeat (TPR)-like superfamily protein)
	3		Glyma03g30490	Gm03:38445840..38448433	GO:0005515 (protein binding)
	3		Glyma03g30501	Gm03:38451403..38452616	AT1G03430.1 (histidine-containing phosphotransfer factor 5)
	3		Glyma03g30510	Gm03:38454159..38460906	GO:0005515 (protein binding)
	3		Glyma03g30516	Gm03:38463049..38466397	GO:0004672 (protein kinase activity)...(more in SoyBase)
	3		Glyma03g30523	Gm03:38469645..38471586	Unknown
	3		Glyma03g30530	Gm03:38473998..38476847	GO:0004672 (protein kinase activity)...(more in SoyBase)
	3		Glyma03g30541	Gm03:38481601..38482569	GO:0004672 (protein kinase activity)...(more in SoyBase)
	3		Glyma03g30550	Gm03:38484806..38497500	GO:0022857 (transmembrane transporter activity)...(more in SoyBase)
	3		Glyma03g30560	Gm03:38493130..38493604	AT2G48020.1 (Major facilitator superfamily protein)
	3		Glyma03g30570	Gm03:38494019..38495116	AT2G48020.1 (Major facilitator superfamily protein)
	3		Glyma03g30590	Gm03:38497213..38500737	AT5G13320.1 (Auxin-responsive GH3 family protein)
	3		Glyma03g30600	Gm03:38503263..38506722	AT2G48030.1 (DNAse I-like superfamily protein)
	3		Glyma03g30610	Gm03:38511117..38513966	AT2G48070.1 (resistance to phytophthora 1)
	3		Glyma03g30620	Gm03:38514638..38515739	AT1G03360.1 (ribosomal RNA processing 4)
	3		Glyma03g30630	Gm03:38515830..38517489	AT1G03350.1 (BSD domain-containing protein)
	3		Glyma03g30640	Gm03:38518265..38525392	GO:0016491 (oxidoreductase activity)...(more in SoyBase)
	3		Glyma03g30650	Gm03:38532692..38533294	Unknown
	3		Glyma03g30660	Gm03:38542006..38543230	AT2G48090.1
	3		Glyma03g30673	Gm03:38553575..38553877	AT2G42190.1
	3		Glyma03g30686	Gm03:38564054..38565110	GO:0003777 (microtubule motor activity)...(more in SoyBase)
	3		Glyma03g30700	Gm03:38569975..38570738	Unknown
	3		Glyma03g30710	Gm03:38576340..38576794	Unknown
	3		Glyma03g30720	Gm03:38583769..38588122	GO:0003924 (GTPase activity)...(more in SoyBase)
	3		Glyma03g30730	Gm03:38588825..38593825	AT4G02920.1
	3		Glyma03g30740	Gm03:38596392..38601552	GO:0005515 (protein binding)
	3		Glyma03g30750	Gm03:38602133..38604808	AT1G03330.1 (Small nuclear ribonucleoprotein family protein)
	3		Glyma03g30760	Gm03:38614310..38625300	AT3G23590.1 (REF4-related 1)
	3		Glyma03g30771	Gm03:38626203..38628803	GO:0003824 (catalytic activity)...(more in SoyBase)
	3		Glyma03g30780	Gm03:38633018..38641532	GO:0016020 (membrane)
	3		Glyma03g30790	Gm03:38645537..38656816	AT2G48160.1 (Tudor/PWWP/MBT domain-containing protein)
	3		Glyma03g30800	Gm03:38658593..38663215	GO:0004602 (glutathione peroxidase activity)...(more in SoyBase)
	3		Glyma03g30811	Gm03:38663725..38672617	AT3G63088.1 (ROTUNDIFOLIA like 14)
	3		Glyma03g30820	Gm03:38681093..38682649	AT4G14230.1 (CBS domain-containing protein with a domain of unknown function (DUF21))
	3		Glyma03g30840	Gm03:38693461..38693895	AT3G63095.1 (Tetratricopeptide repeat (TPR)-like superfamily protein)
	3		Glyma03g30850	Gm03:38705674..38706987	GO:0005524 (ATP binding)...(more in SoyBase)
	3		Glyma03g30860	Gm03:38717306..38718996	GO:0006508 (proteolysis)...(more in SoyBase)
	3		Glyma03g30870	Gm03:38719598..38728628	GO:0008138 (protein tyrosine/serine/threonine phosphatase activity)...(more in SoyBase)
	3		Glyma03g30880	Gm03:38731001..38734152	AT4G02840.1 (Small nuclear ribonucleoprotein family protein)
	3		Glyma03g30891	Gm03:38735565..38737725	Unknown
	3		Glyma03g30900	Gm03:38741322..38744676	AT2G27310.1 (F-box family protein)
	3		Glyma03g30910	Gm03:38762998..38767994	AT3G06080.2 (Plant protein of unknown function (DUF828))
	3		Glyma03g30916	Gm03:38770928..38773334	AT3G06080.2 (Plant protein of unknown function (DUF828))
	3		Glyma03g30923	Gm03:38774808..38775179	AT3G21900.1 (Receptor-like protein kinase-related family protein)
	3		Glyma03g30930	Gm03:38776649..38779704	GO:0006810 (transport)...(more in SoyBase)
	3		Glyma03g30940	Gm03:38799130..38807198	GO:0030528 (transcription regulator activity)...(more in SoyBase)
	3		Glyma03g30950	Gm03:38806966..38807204	Unknown
	3		Glyma03g30960	Gm03:38807905..38811165	AT1G03180.1
	3		Glyma03g30970	Gm03:38812037..38822381	GO:0015450 (P-P-bond-hydrolysis-driven protein transmembrane transporter activity)...(more in SoyBase)
	3		Glyma03g30980	Gm03:38832547..38835857	AT4G02830.2
	3		Glyma03g30990	Gm03:38843937..38852999	GO:0005525 (GTP binding)...(more in SoyBase)
	3		Glyma03g31000	Gm03:38877544..38879030	AT4G02810.1 (Protein of unknown function (DUF3049))
	3		Glyma03g31005	Gm03:38888981..38890897	Unknown
	3		Glyma03g31010	Gm03:38893398..38895825	AT4G02800.1
	3		Glyma03g31021	Gm03:38900386..38901285	AT1G09960.1 (sucrose transporter 4)
	3		Glyma03g31030	Gm03:38904267..38908791	GO:0019901 (protein kinase binding)...(more in SoyBase)
	3	qR1.2	Glyma03g31040	Gm03:38909202..38913876	GO:0005525 (GTP binding)...(more in SoyBase)
	3		Glyma03g31050	Gm03:38915107..38920898	GO:0005515 (protein binding)
	3		Glyma03g31055	Gm03:38929462..38929931	Unknown
	3		Glyma03g31060	Gm03:38942255..38943807	GO:0006629 (lipid metabolic process)
	3		Glyma03g31071	Gm03:38959483..38960098	Unknown
	3		Glyma03g31080	Gm03:38968330..38975374	GO:0010333 (terpene synthase activity)...(more in SoyBase)
	3		Glyma03g31100	Gm03:38988239..38991089	GO:0016872 (intramolecular lyase activity)...(more in SoyBase)
	3		Glyma03g31111	Gm03:39008501..39018650	GO:0010333 (terpene synthase activity)...(more in SoyBase)
	3		Glyma03g31120	Gm03:39029628..39039936	GO:0008080 (N-acetyltransferase activity)...(more in SoyBase)
	3		Glyma03g31125	Gm03:39031766..39032820	Unknown
	3		Glyma03g31130	Gm03:39046319..39051075	GO:0008380 (RNA splicing)...(more in SoyBase)
	3		Glyma03g31140	Gm03:39052338..39060157	AT4G02760.1 (RNI-like superfamily protein)
	3		Glyma03g31151	Gm03:39061799..39064185	AT4G02725.1
	3		Glyma03g31160	Gm03:39062783..39066525	AT5G28150.1 (Plant protein of unknown function (DUF868))
	3		Glyma03g31171	Gm03:39076100..39077026	Unknown
	3		Glyma03g31181	Gm03:39085081..39089990	GO:0005515 (protein binding)
	3		Glyma03g31191	Gm03:39093786..39094941	AT2G32100.1 (ovate family protein 16)
	3		Glyma03g31200	Gm03:39114479..39117093	AT4G02715.1
	3		Glyma03g31210	Gm03:39125666..39128147	AT3G63210.1 (Protein of unknown function (DUF581))
	3		Glyma03g31220	Gm03:39137923..39140771	GO:0005515 (protein binding)
	3		Glyma03g31230	Gm03:39142837..39147783	GO:0005515 (protein binding)
	3		Glyma03g31240	Gm03:39154498..39156721	AT3G22600.1 (Bifunctional inhibitor/lipid-transfer protein/seed storage 2S albumin superfamily protein)
	3		Glyma03g31260	Gm03:39161551..39163898	AT1G03100.1 (Pentatricopeptide repeat (PPR) superfamily protein)
	3		Glyma03g31271	Gm03:39166226..39171376	AT3G63240.1 (DNAse I-like superfamily protein)
	3		Glyma03g31281	Gm03:39180156..39185097	GO:0008898 (S-adenosylmethionine-homocysteine S-methyltransferase activity)
	3		Glyma03g31290	Gm03:39194078..39201740	AT1G03080.1 (kinase interacting (KIP1-like) family protein)
	3	qR1.2	Glyma03g31310	Gm03:39206729..39215652	GO:0005215 (transporter activity)...(more in SoyBase)
PC, R1, RP	6		Glyma06g21900	Gm06:18503528..18508964	ATP-dependent chaperone ClpB; IPR001270 (ClpA/B family), IPR004176 (Clp, N-terminal), IPR023150 (Double Clp-N motif), IPR027417 (P-loop containing nucleoside triphosphate hydrolase), IPR028299 (ClpA/B, conserved site 2); GO:0000166 (nucleotide binding), GO:0005524 (ATP binding), GO:0017111 (nucleoside-triphosphatase activity), GO:0019538 (protein metabolic process)
	6		Glyma06g21910	Gm06:18521860..18525876	ATP-dependent chaperone ClpB; IPR001270 (ClpA/B family), IPR004176 (Clp, N-terminal), IPR023150 (Double Clp-N motif), IPR027417 (P-loop containing nucleoside triphosphate hydrolase), IPR028299 (ClpA/B, conserved site 2); GO:0000166 (nucleotide binding), GO:0005524 (ATP binding), GO:0017111 (nucleoside-triphosphatase activity), GO:0019538 (protein metabolic process)
	6		Glyma06g21920	Gm06:18534606..18541507	Cytochrome P450 superfamily protein; IPR001128 (Cytochrome P450); GO:0005506 (iron ion binding), GO:0020037 (heme binding), GO:0055114 (oxidation-reduction process)
	6		Glyma06g21945	Gm06:18594360..18650980	helicases; ATP-dependent helicases; nucleic acid binding; ATP binding; DNA-directed DNA polymerases; DNA binding; IPR001650 (Helicase, C-terminal), IPR004179 (Sec63 domain), IPR014001 (Helicase, superfamily 1/2, ATP-binding domain), IPR014756 (Immunoglobulin E-set), IPR027417 (P-loop containing nucleoside triphosphate hydrolase); GO:0000166 (nucleotide binding), GO:0003676 (nucleic acid binding),…
	6	qPC.2	Glyma06g21982	Gm06:18662516..18664468	glucan endo-1,3-beta-glucosidase-like protein 2-like [Glycine max]; IPR012946 (X8)
	6		Glyma06g22006	Gm06:18690220..18691504	glucan endo-1,3-beta-glucosidase-like protein 3-like isoform X1 [Glycine max]
	6		Glyma06g22018	Gm06:18716557..18721389	uncharacterized protein LOC100812587 [Glycine max]
	6		Glyma06g22030	Gm06:18759337..18760652	RING/FYVE/PHD zinc finger superfamily protein
	6		Glyma06g22041	Gm06:18775173..18779642	RING/FYVE/PHD zinc finger superfamily protein
	6		Glyma06g22050	Gm06:18789920..18796027	gamma subunit of Mt ATP synthase; IPR000131 (ATPase, F1 complex, gamma subunit), IPR023632 (ATPase, F1 complex, gamma subunit conserved site), IPR023633 (ATPase, F1 complex, gamma subunit domain); GO:0015986 (ATP synthesis coupled proton transport)
	6		Glyma06g22065	Gm06:18822253..18826938	3-phosphoserine phosphatase; IPR006383 (HAD-superfamily hydrolase, subfamily IB, PSPase-like), IPR023190 (Phosphoserine phosphatase, domain 2), IPR023214 (HAD-like domain); GO:0004647 (phosphoserine phosphatase activity), GO:0006564 (L-serine biosynthetic process), GO:0008152 (metabolic process), GO:0016791 (phosphatase activity)
	6		Glyma06g22081	Gm06:18833688..18837827	Glutaminyl-tRNA synthetase n=2 Tax=Papilionoideae RepID=G7ICA2_MEDTR; IPR000924 (Glutamyl/glutaminyl-tRNA synthetase); GO:0000166 (nucleotide binding), GO:0005524 (ATP binding), GO:0005737 (cytoplasm), GO:0043039 (tRNA aminoacylation)
	6		Glyma06g22095	Gm06:18840836..18841330	hypothetical protein
	6		Glyma06g22136	Gm06:18878049..18881599	uncharacterized protein LOC100792679 isoform X2 [Glycine max]
	6		Glyma06g22150	Gm06:18886212..18891058	RNA-binding protein 1-like [Glycine max]; IPR012677 (Nucleotide-binding, alpha-beta plait); GO:0000166 (nucleotide binding), GO:0003676 (nucleic acid binding)
	6		Glyma06g22650	Gm06:19379443..1938674	MADS-box transcription factor 6 [Glycine max]; IPR002100 (Transcription factor, MADS-box), IPR002487 (Transcription factor, K-box); GO:0003677 (DNA binding), GO:0003700 (sequence-specific DNA binding transcription factor activity), GO:0005634 (nucleus), GO:0046983 (protein dimerization activity)
	6		Glyma06g22730	Gm06:19469580..19474113	probable galacturonosyltransferase 11-like [Glycine max]; IPR002495 (Glycosyl transferase, family 8)
	6		Glyma06g22745	Gm06:19489038..19507210	Nucleic acid binding,ATP-dependent helicases,ATP binding,helicases,ATP-dependent helicases isoform 1 n=2 Tax=Theobroma cacao RepID=UPI00042B4CBD; IPR000626 (Ubiquitin domain), IPR001650 (Helicase, C-terminal), IPR014001 (Helicase, superfamily 1/2, ATP-binding domain), IPR018973 (DEAD/DEAH-box helicase, putative), IPR027417 (P-loop containing nucleoside triphosphate hydrolase); GO:0003676 (nucleic…
	6		Glyma06g22771	Gm06:19553135..19558213	uncharacterized protein LOC100778990 isoform X5 [Glycine max]
	6		Glyma06g22790	Gm06:19576725..19577280	transcription factor BIM1-like isoform X2 [Glycine max]; IPR011598 (Myc-type, basic helix-loop-helix (bHLH) domain); GO:0046983 (protein dimerization activity)
	6	qRP.3	Glyma06g22797	Gm06:19579399..19580371	dof zinc finger protein DOF5.4-like [Glycine max]; IPR003851 (Zinc finger, Dof-type); GO:0003677 (DNA binding)
	6		Glyma06g22804	Gm06:19619063..19620083	transcription initiation factor TFIID subunit
	6		Glyma06g22812	Gm06:19674533..19678514	uncharacterized protein At1g04910-like [Glycine max]; IPR019378 (GDP-fucose protein O-fucosyltransferase)
	6		Glyma06g22820	Gm06:19708865..19710648	UDP-Glycosyltransferase superfamily protein; IPR002213 (UDP-glucuronosyl/UDP-glucosyltransferase); GO:0008152 (metabolic process)
	6		Glyma06g22840	Gm06:19726308..19732117	WD repeat-containing protein 5-like [Glycine max]; IPR015943 (WD40/YVTN repeat-like-containing domain), IPR022100 (Protein of unknown function DUF3639); GO:0005515 (protein binding)
	6		Glyma06g22850	Gm06:19733320..19736247	Pentatricopeptide repeat (PPR) superfamily protein; IPR002885 (Pentatricopeptide repeat), IPR011990 (Tetratricopeptide-like helical); GO:0005515 (protein binding)
	6		Glyma06g22871	Gm06:19758659..19771595	signal peptide peptidase A (SppA) 36 kDa type protein; IPR002142 (Peptidase S49); GO:0006508 (proteolysis), GO:0008233 (peptidase activity)
	6		Glyma06g22890	Gm06:19807229..19809115	polygalacturonase 4; IPR000743 (Glycoside hydrolase, family 28), IPR011050 (Pectin lyase fold/virulence factor); GO:0004650 (polygalacturonase activity), GO:0005975 (carbohydrate metabolic process)
	6		Glyma06g22900	Gm06:19815198..19816118	60S ribosomal L21-like protein; IPR001147 (Ribosomal protein L21e); GO:0003735 (structural constituent of ribosome), GO:0005622 (intracellular), GO:0005840 (ribosome), GO:0006412 (translation)
	6		Glyma06g22960	Gm06:19845976..19847549	uncharacterized protein LOC102665075 isoform X4 [Glycine max]
	6	qR1.3	Glyma06g23010	Gm06:19880494..19882469	clustered mitochondria protein-like isoform X2 [Glycine max]; IPR000270 (Phox/Bem1p), IPR025697 (CLU domain); GO:0005515 (protein binding)
	6		Glyma06g23043	Gm06:20078906..20081978	glycine-rich protein
	6		Glyma06g23060	Gm06:20086097..20088701	strictosidine synthase 3; IPR011042 (Six-bladed beta-propeller, TolB-like); GO:0009058 (biosynthetic process), GO:0016844 (strictosidine synthase activity)
	6		Glyma06g23070	Gm06:20103454..20109453	2-aminoethanethiol dioxygenase-like [Glycine max]; IPR012864 (Cysteamine dioxygenase), IPR014710 (RmlC-like jelly roll fold); GO:0047800 (cysteamine dioxygenase activity), GO:0055114 (oxidation-reduction process)
	6		Glyma06g23081	Gm06:20110693..20115216	Phosphopyruvate hydratase n=1 Tax=Dictyostelium fasciculatum (strain SH3) RepID=F4PJ27_DICFS; IPR000941 (Enolase); GO:0000015 (phosphopyruvate hydratase complex), GO:0000287 (magnesium ion binding), GO:0004634 (phosphopyruvate hydratase activity), GO:0006096 (glycolysis)
	6		Glyma06g23090	Gm06:20121543..20122876	tetraspanin-11-like [Glycine max]; IPR018499 (Tetraspanin/Peripherin); GO:0016021 (integral component of membrane)
	6		Glyma06g23115	Gm06:20140796..20143695	acyl-activating enzyme 17; IPR025110 (AMP-binding enzyme C-terminal domain)
	6		Glyma06g23174	Gm06:20198651..20199606	magnesium transporter NIPA2-like isoform X1 [Glycine max]; IPR008521 (Magnesium transporter NIPA); GO:0015095 (magnesium ion transmembrane transporter activity), GO:0015693 (magnesium ion transport), GO:0016020 (membrane)
	6		Glyma06g23210	Gm06:20258648..20259130	probable calcium-binding protein CML15-like [Glycine max]; IPR011992 (EF-hand domain pair); GO:0005509 (calcium ion binding)
	6		Glyma06g23220	Gm06:20314900..20321820	putative phospholipid-transporting ATPase 9-like isoform X2 [Glycine max]; IPR001757 (Cation-transporting P-type ATPase), IPR023214 (HAD-like domain); GO:0000166 (nucleotide binding), GO:0000287 (magnesium ion binding), GO:0004012 (phospholipid-translocating ATPase activity), GO:0005524 (ATP binding), GO:0006812 (cation transport), GO:0015914 (phospholipid transport), GO:0016021 (integral compone…
	6		Glyma06g23290	Gm06:20422250..20429642	DEAD-box ATP-dependent RNA helicase-like protein; IPR001650 (Helicase, C-terminal), IPR014001 (Helicase, superfamily 1/2, ATP-binding domain), IPR014014 (RNA helicase, DEAD-box type, Q motif), IPR025313 (Domain of unknown function DUF4217), IPR027417 (P-loop containing nucleoside triphosphate hydrolase); GO:0003676 (nucleic acid binding), GO:0004386 (helicase activity), GO:0005524 (ATP binding), …
	6		Glyma06g23300	Gm06:20431692..20433255	Eukaryotic aspartyl protease family protein; IPR001461 (Aspartic peptidase), IPR021109 (Aspartic peptidase domain); GO:0004190 (aspartic-type endopeptidase activity), GO:0006508 (proteolysis)
	6		Glyma06g23310	Gm06:20438482..20441425	Adenine nucleotide alpha hydrolases-like superfamily protein; IPR014729 (Rossmann-like alpha/beta/alpha sandwich fold); GO:0006950 (response to stress)
	6		Glyma06g23320	Gm06:20458351..20464762	translation initiation factor eIF-2B delta subunit; IPR000649 (Initiation factor 2B-related); GO:0044237 (cellular metabolic process)
	6		Glyma06g23330	Gm06:20485337..20488428	protein CHUP1, chloroplastic-like [Glycine max]
	6		Glyma06g23340	Gm06:20504134..20504925	oleosin 1; IPR000136 (Oleosin); GO:0012511 (monolayer-surrounded lipid storage body), GO:0016021 (integral component of membrane)
	6		Glyma06g23380	Gm06:20549575..20550731	uncharacterized protein LOC102669584 [Glycine max]
R1, RP, R8	7		Glyma07g05050	Gm07:3738571..3744707	Zinc finger, RING/FYVE/PHD-type); GO:0003677 (DNA binding), GO:0005622 (intracellular)
	7		Glyma07g05100	Gm07:3770952..3780651	Zinc finger, RING/FYVE/PHD-type), ellular protein metabolic process), phosphatidylinositol metabolic process), and metal ion binding
	7		Glyma07g05110	Gm07:3783361..3784758	hypothetical protein
	7		Glyma07g05120	Gm07:3794067..3798381	remorin-like [Glycine max]; IPR005516 (Remorin, C-terminal)
	7		Glyma07g05130	Gm07:3799549..3805468	Pyridoxal phosphate-dependent transferase, catalytic activity, biosynthetic process), pyridoxal phosphate binding
	7		Glyma07g05160	Gm07:3833849..3845245	exocyst complex component sec10; IPR009976 (Exocyst complex component Sec10-like); GO:0005737 (cytoplasm), GO:0006887 (exocytosis), GO:0048278 (vesicle docking)
	7		Glyma07g05170	Gm07:3851230..3855959	ubiquitin-conjugating enzyme 34; IPR016135 (Ubiquitin-conjugating enzyme/RWD-like); GO:0016881 (acid-amino acid ligase activity)
	7		Glyma07g05180	Gm07:3858093..3859021	uncharacterized protein LOC100778726 [Glycine max]
	7		Glyma07g05190	Gm07:3860953..3862240	zinc ion binding
	7		Glyma07g05200	Gm07:3867117..3870271	O-fucosyltransferase family protein; IPR019378 (GDP-fucose protein O-fucosyltransferase)
	7		Glyma07g05210	Gm07:3874054..3876910	unknown protein; biological_process unknown; LOCATED IN: mitochondrion, plant structures; growth stages
	7		Glyma07g05220	Gm07:3877959..3881682	26S protease regulatory subunit 7-like [Glycine max]; IPR005937 (26S proteasome subunit P45), IPR027417 (P-loop containing nucleoside triphosphate hydrolase); GO:0000166 (nucleotide binding), GO:0005524 (ATP binding), GO:0005737 (cytoplasm), GO:0016787 (hydrolase activity), GO:0017111 (nucleoside-triphosphatase activity), GO:0030163 (protein catabolic process)
	7		Glyma07g05230	Gm07:3882763..3890534	Protein kinase superfamily protein; IPR001611 (Leucine-rich repeat), IPR011009 (Protein kinase-like domain), IPR013210 (Leucine-rich repeat-containing N-terminal, type 2), IPR013320 (Concanavalin A-like lectin/glucanase, subgroup); GO:0004672 (protein kinase activity), GO:0005515 (protein binding), GO:0005524 (ATP binding), GO:0006468 (protein phosphorylation)
	7		Glyma07g05250	Gm07:3902373..3905618	RNA-binding (RRM/RBD/RNP motifs) family protein; IPR012677 (Nucleotide-binding, alpha-beta plait); GO:0000166 (nucleotide binding), GO:0003676 (nucleic acid binding)
	7		Glyma07g05260	Gm07:3911496..3911675	ROTUNDIFOLIA like 9; IPR012552 (DVL)
	7		Glyma07g05270	Gm07:3914782..3921102	uncharacterized protein C630.12-like isoform X2 [Glycine max]; IPR004843 (Phosphoesterase domain); GO:0016787 (hydrolase activity)
	7		Glyma07g05260	Gm07:3911496..3911675	ROTUNDIFOLIA like 9; IPR012552 (DVL)
	7		Glyma07g05280	Gm07:3928129..3931742	ATP binding/protein serine/threonine kinase [Glycine max]; IPR001611 (Leucine-rich repeat), IPR003591 (Leucine-rich repeat, typical subtype), IPR011009 (Protein kinase-like domain), IPR013210 (Leucine-rich repeat-containing N-terminal, type 2), IPR013320 (Concanavalin A-like lectin/glucanase, subgroup), IPR025875 (Leucine rich repeat 4); GO:0004672 (protein kinase activity), GO:0004674 (protein s…
	7		Glyma07g05290	Gm07:3942165..3947296	transcription factor 25-like [Glycine max]; IPR006994 (Transcription factor 25)
	7		Glyma07g05300	Gm07:3950186..3951906	Protein of unknown function (DUF1295); IPR010721 (Protein of unknown function DUF1295); GO:0005737 (cytoplasm), GO:0006629 (lipid metabolic process), GO:0016021 (integral component of membrane)
	7		Glyma07g05310	Gm07:3957568..3962417	purple acid phosphatase 29; IPR011230 (Phosphoesterase At2g46880); GO:0016787 (hydrolase activity)
	7		Glyma07g05320	Gm07:3963167..3965487	light-harvesting chlorophyll B-binding protein 3; IPR022796 (Chlorophyll A-B binding protein), IPR023329 (Chlorophyll a/b binding protein domain); GO:0016020 (membrane)
	7		Glyma07g05330	Gm07:3967660..3971753	ribosome production factor-like protein; IPR004154 (Anticodon-binding), IPR007109 (Brix domain)
	7	qR1.4, qRP.4, qR8.4	Glyma07g05340	Gm07:3976885..3980594	Calcium-binding endonuclease/exonuclease/phosphatase family; IPR005135 (Endonuclease/exonuclease/phosphatase), IPR011992 (EF-hand domain pair); GO:0005509 (calcium ion binding)
	7		Glyma07g05360	Gm07:3999218..4001108	NAC domain containing protein 62; IPR003441 (NAC domain); GO:0003677 (DNA binding)
	7		Glyma07g05370	Gm07:4014266..4016611	NAC domain containing protein 62; IPR003441 (NAC domain); GO:0003677 (DNA binding)
	7		Glyma07g05390	Gm07:4059040..4062472	soluble inorganic pyrophosphatase; IPR008162 (Inorganic pyrophosphatase); GO:0000287 (magnesium ion binding), GO:0004427 (inorganic diphosphatase activity), GO:0005737 (cytoplasm), GO:0006796 (phosphate-containing compound metabolic process)
	7		Glyma07g05400	Gm07:4068535..4073676	Protein kinase superfamily protein; IPR011009 (Protein kinase-like domain); GO:0004672 (protein kinase activity), GO:0004674 (protein serine/threonine kinase activity), GO:0005524 (ATP binding), GO:0006468 (protein phosphorylation)
	7		Glyma07g05410	Gm07:4075124..4077120	protein LHY isoform X9 [Glycine max]; IPR009057 (Homeodomain-like); GO:0003677 (DNA binding), GO:0003682 (chromatin binding)
	7		Glyma07g05420	Gm07:4095962..4098070	2-oxoglutarate (2OG) and Fe(II)-dependent oxygenase superfamily protein; IPR002283 (Isopenicillin N synthase), IPR026992 (Non-haem dioxygenase N-terminal domain), IPR027443 (Isopenicillin N synthase-like); GO:0005506 (iron ion binding), GO:0016491 (oxidoreductase activity), GO:0055114 (oxidation-reduction process)
	7		Glyma07g05460	Gm07:4110633..4112848	O-methyltransferase 1; IPR016461 (Caffeate O-methyltransferase (COMT) family); GO:0008168 (methyltransferase activity), GO:0008171 (O-methyltransferase activity), GO:0046983 (protein dimerization activity)
	7		Glyma07g05470	Gm07:4115196..4117484	O-methyltransferase 1; IPR016461 (Caffeate O-methyltransferase (COMT) family); GO:0008168 (methyltransferase activity), GO:0008171 (O-methyltransferase activity), GO:0046983 (protein dimerization activity)
	7		Glyma07g05480	Gm07:4120704..4124669	O-methyltransferase 1; IPR016461 (Caffeate O-methyltransferase (COMT) family); GO:0008168 (methyltransferase activity), GO:0008171 (O-methyltransferase activity), GO:0046983 (protein dimerization activity)
	7		Glyma07g05500	Gm07:4140747..4143604	basic helix-loop-helix (bHLH) DNA-binding superfamily protein; IPR011598 (Myc-type, basic helix-loop-helix (bHLH) domain); GO:0046983 (protein dimerization activity)
	7		Glyma07g05510	Gm07:4151893..4155461	Cation diffusion facilitator like membrane protein transporter, 6x transmembrane domains n=2 Tax=Cryptosporidium RepID=Q5CSE6_CRYPI; IPR002524 (Cation efflux protein), IPR027469 (Cation efflux protein transmembrane domain); GO:0006812 (cation transport), GO:0008324 (cation transmembrane transporter activity), GO:0016021 (integral component of membrane), GO:0055085 (transmembrane transport)
	7		Glyma07g05520	Gm07:4160803..4161505	Late embryogenesis abundant (LEA) hydroxyproline-rich glycoprotein family; IPR004864 (Late embryogenesis abundant protein, LEA-14)
	7		Glyma07g05530	Gm07:4165466..4170106	Late embryogenesis abundant (LEA) hydroxyproline-rich glycoprotein family; IPR004864 (Late embryogenesis abundant protein, LEA-14)
	7		Glyma07g05540	Gm07:4172076..4174565	RNA-binding protein 39-like [Glycine max]; IPR012677 (Nucleotide-binding, alpha-beta plait); GO:0000166 (nucleotide binding), GO:0003676 (nucleic acid binding)
	7		Glyma07g05550	Gm07:4175785..4179336	pyruvate dehydrogenase E1 component, alpha subunit; IPR017597 (Pyruvate dehydrogenase (acetyl-transferring) E1 component, alpha subunit, subgroup y); GO:0004739 (pyruvate dehydrogenase (acetyl-transferring) activity), GO:0006096 (glycolysis), GO:0008152 (metabolic process), GO:0043231 (intracellular membrane-bounded organelle), GO:0055114 (oxidation-reduction process)
	7		Glyma07g05560	Gm07:4184383..4196999	vacuolar protein sorting-associated protein 8 homolog [Glycine max]; IPR000547 (Clathrin, heavy chain/VPS, 7-fold repeat), IPR001841 (Zinc finger, RING-type), IPR015943 (WD40/YVTN repeat-like-containing domain), IPR025941 (Vacuolar protein sorting-associated protein 8, central domain); GO:0005515 (protein binding), GO:0006886 (intracellular protein transport), GO:0008270 (zinc ion binding), GO:00…
R8	19		Glyma19g37890	Gm19:44979743..44981657	Terminal Flower 1 gene 2: negative regulation of flower development
	19		Glyma19g37900	Gm19:44992180..44996985	Predicted hydrolase/acyltransferase (alpha/beta hydrolase superfamily))
	19		Glyma19g37910	Gm19:44997977..45003243	GO:0003700 (sequence-specific DNA binding transcription factor activity)...(more in SoyBase)
	19		Glyma19g37920	Gm19:45003895..45006066	GO:0005515 (protein binding)
	19		Glyma19g37940	Gm19:45012248..45019563	GO:0051258 (protein polymerization)...(more in SoyBase)
	19		Glyma19g37951	Gm19:45023787..45027297	Plant specific protein.BIC1 and BIC2 inhibit cryptochrome function by blocking blue light-dependent cryptochrome dimerization.Light activated transcription of BICs is mediated by cryptochromes. Response to sucrose stimulus
	19		Glyma19g37961	Gm19:45031366..45034041	GO:0008121 (ubiquinol-cytochrome-c reductase activity)...(more in SoyBase)
	19		Glyma19g37971	Gm19:45032255..45033063	Unknown
	19		Glyma19g37980	Gm19:45035813..45040501	GO:0003723 (RNA binding)...(more in SoyBase)
	19		Glyma19g37990	Gm19:45041862..45042690	GO:0008080 (N-acetyltransferase activity)...(more in SoyBase)
	19		Glyma19g38000	Gm19:45043148..45044041	Unknown
	19		Glyma19g38010	Gm19:45045959..45049471	AT3G10130.1 (SOUL heme-binding family protein)
	19		Glyma19g38020	Gm19:45053062..45053938	AT: PADRE protein down-regulated after infection by S. sclerotiorum.
	19		Glyma19g38450	Gm19:45361156..45365634	Ubiquitin-conjugating enzyme family protein; IPR016135 (Ubiquitin-conjugating enzyme/RWD-like); GO:0016881 (acid-amino acid ligase activity)
	19		Glyma19g38460	Gm19:45367382..45368964	probable CCR4-associated factor 1 homolog 11-like [Glycine max]; IPR006941 (Ribonuclease CAF1), IPR012337 (Ribonuclease H-like domain); GO:0003676 (nucleic acid binding), GO:0005634 (nucleus)
	19		Glyma19g38471	Gm19:45382660..45385364	ovate family protein 13; IPR006458 (Ovate protein family, C-terminal)
	19		Glyma19g38480	Gm19:45399774..45400849	Ovate family protein; IPR006458 (Ovate protein family, C-terminal)
	19		Glyma19g38491	Gm19:45402951..45407464	alpha/beta-Hydrolases superfamily protein; IPR019363 (Protein of unknown function DUF2305)
	19		Glyma19g38500	Gm19:45412439..45415064	HVA22-like protein J; IPR004345 (TB2/DP1/HVA22-related protein)
	19		Glyma19g38520	Gm19:45426592..45429017	Alkyl hydroperoxide reductase/ Thiol specific antioxidant/ Mal allergen n=3 Tax=Cyanobacteria RepID=K9S6E3_9CYAN; IPR012336 (Thioredoxin-like fold), IPR024706 (Peroxiredoxin, AhpC-type); GO:0016209 (antioxidant activity), GO:0016491 (oxidoreductase activity), GO:0055114 (oxidation-reduction process)
	19		Glyma19g38530	Gm19:45429285..45432971	uncharacterized protein LOC100500460 isoform X3 [Glycine max]
	19		Glyma19g38540	Gm19:45433282..45438553	cytokinin riboside 5'-monophosphate phosphoribohydrolase LOG7 [Glycine max]; IPR005269 (Cytokinin riboside 5'-monophosphate phosphoribohydrolase LOG)
	19		Glyma19g38610	Gm19:45492744..45494049	Late embryogenesis abundant (LEA) hydroxyproline-rich glycoprotein family; IPR000298 (Cytochrome c oxidase, subunit III); GO:0015002 (heme-copper terminal oxidase activity), GO:0016020 (membrane)
	19		Glyma19g38660	Gm19:45513027..45514071	dof zinc finger protein DOF3.5-like [Glycine max]; IPR003851 (Zinc finger, Dof-type); GO:0003677 (DNA binding)
	19		Glyma19g38670	Gm19:45517721..45519522	E3 ubiquitin-protein ligase PUB22-like [Glycine max]; IPR013083 (Zinc finger, RING/FYVE/PHD-type), IPR016024 (Armadillo-type fold); GO:0000151 (ubiquitin ligase complex), GO:0004842 (ubiquitin-protein ligase activity), GO:0005488 (binding), GO:0016567 (protein ubiquitination)
	19		Glyma19g38680	Gm19:45531148..45533793	BTB/POZ domain-containing protein; IPR011333 (BTB/POZ fold)
	19		Glyma19g38690	Gm19:45537035..45542166	BEL1-like homeodomain protein 1-like isoform X2 [Glycine max]; IPR006563 (POX domain), IPR009057 (Homeodomain-like); GO:0003677 (DNA binding), GO:0003700 (sequence-specific DNA binding transcription factor activity), GO:0043565 (sequence-specific DNA binding)
	19		Glyma19g38730	Gm19:45593553..45596343	protein CHROMOSOME TRANSMISSION FIDELITY 7-like isoform X1 [Glycine max]; IPR016181 (Acyl-CoA N-acyltransferase), IPR024420 (TRAPP III complex, Trs85), IPR028005 (N-acetyltransferase ESCO, zinc-finger), IPR028009 (N-acetyltransferase ESCO, acetyl-transferase domain)
	19		Glyma19g38740	Gm19:45601142..45602943	E3 ubiquitin-protein ligase PUB22-like [Glycine max]; IPR013083 (Zinc finger, RING/FYVE/PHD-type), IPR016024 (Armadillo-type fold); GO:0000151 (ubiquitin ligase complex), GO:0004842 (ubiquitin-protein ligase activity), GO:0005488 (binding), GO:0016567 (protein ubiquitination)
	19		Glyma19g38760	Gm19:45610477..45629747	trafficking protein particle complex subunit 8-like [Glycine max]; IPR011990 (Tetratricopeptide-like helical), IPR024420 (TRAPP III complex, Trs85); GO:0005515 (protein binding)
	19		Glyma19g38770	Gm19:45636354..45638796	syntaxin of plants 121; IPR010989 (t-SNARE); GO:0005484 (SNAP receptor activity), GO:0005515 (protein binding), GO:0006886 (intracellular protein transport), GO:0016020 (membrane), GO:0016192 (vesicle-mediated transport)
	19		Glyma19g38780	Gm19:45639368..45644769	TatD related DNase; IPR001130 (TatD family)
	19		Glyma19g38790	Gm19:45644941..45647216	RNA-binding protein 39-like [Glycine max]; IPR012677 (Nucleotide-binding, alpha-beta plait); GO:0000166 (nucleotide binding), GO:0003676 (nucleic acid binding)
	19		Glyma19g38800	Gm19:45648550..45653396	nuclear transcription factor Y subunit A-10-like isoform X7 [Glycine max]; IPR001289 (CCAAT-binding transcription factor, subunit B); GO:0003700 (sequence-specific DNA binding transcription factor activity)
	19		Glyma19g38820	Gm19:45680925..45682449	Electron carrier/ protein disulfide oxidoreductase n=1 Tax=Arabidopsis thaliana RepID=Q2V3X0_ARATH; IPR012336 (Thioredoxin-like fold); GO:0009055 (electron carrier activity), GO:0015035 (protein disulfide oxidoreductase activity), GO:0045454 (cell redox homeostasis)
	19		Glyma19g38842	Gm19:45705247..45713167	ubiquitin carboxyl-terminal hydrolase; IPR028889 (Ubiquitin carboxyl-terminal hydrolase-like domain); GO:0006511 (ubiquitin-dependent protein catabolic process)
	19		Glyma19g38890	Gm19:45738315..45742815	calcium dependent protein kinase 1; IPR011009 (Protein kinase-like domain), IPR011992 (EF-hand domain pair); GO:0004672 (protein kinase activity), GO:0004674 (protein serine/threonine kinase activity), GO:0005509 (calcium ion binding), GO:0005524 (ATP binding), GO:0006468 (protein phosphorylation)
	19		Glyma19g38900	Gm19:45748727..45753437	uncharacterized protein DDB_G0284459 isoform X2 [Glycine max]; IPR027329 (TPX2, C-terminal domain)
	19	qR8.6	Glyma19g38910	Gm19:45759666..45762740	FASCICLIN-like arabinogalactan protein 15 precursor; IPR000782 (FAS1 domain)
	19		Glyma19g38930	Gm19:45764673..45772258	RING finger protein 38-like isoform X2 [Glycine max]; IPR013083 (Zinc finger, RING/FYVE/PHD-type); GO:0005515 (protein binding), GO:0008270 (zinc ion binding)
	19		Glyma19g38940	Gm19:45779052..45780612	uncharacterized protein LOC100794951 [Glycine max]
	19		Glyma19g38960	Gm19:45784629..45785496	unknown protein; FUNCTIONS IN: molecular_function unknown; INVOLVED IN: biological_process unknown; LOCATED IN: endomembrane system
	19		Glyma19g38970	Gm19:45787774..45797271	ATP-binding ABC transporter; IPR013525 (ABC-2 type transporter), IPR027417 (P-loop containing nucleoside triphosphate hydrolase); GO:0000166 (nucleotide binding), GO:0005524 (ATP binding), GO:0016020 (membrane), GO:0016887 (ATPase activity), GO:0017111 (nucleoside-triphosphatase activity)
	19		Glyma19g38980	Gm19:45805533..45806326	protein MKS1-like [Glycine max]; IPR008889 (VQ)
	19		Glyma19g38990	Gm19:45813469..45820511	uncharacterized protein LOC100796531 isoform X1 [Glycine max]; IPR024861 (Donson)
	19		Glyma19g39000	Gm19:45821364..45823232	Pentatricopeptide repeat (PPR) superfamily protein; IPR002885 (Pentatricopeptide repeat), IPR011990 (Tetratricopeptide-like helical); GO:0005515 (protein binding)
	19		Glyma19g39020	Gm19:45831617..45835774	Protein of unknown function, DUF593; IPR007656 (Zein-binding domain)
	19		Glyma19g39010	Gm19:45823597..45826580	F-box and JmjC domain protein n=3 Tax=Aspergillus RepID=G7XC71_ASPKW; IPR001810 (F-box domain), IPR003347 (JmjC domain); GO:0005515 (protein binding)
	19		Glyma19g39030	Gm19:45846350..45849503	probable carboxylesterase 15-like [Glycine max]; IPR013094 (Alpha/beta hydrolase fold-3); GO:0008152 (metabolic process), GO:0016787 (hydrolase activity)
	19		Glyma19g39040	Gm19:45863030..45866745	E3 ubiquitin-protein ligase BAH1-like protein, putative; IPR004331 (SPX, N-terminal), IPR013083 (Zinc finger, RING/FYVE/PHD-type); GO:0005515 (protein binding), GO:0008270 (zinc ion binding)
	19		Glyma19g39050	Gm19:45869100..45871149	uncharacterized protein LOC100785969 [Glycine max]; IPR013761 (Sterile alpha motif/pointed domain); GO:0005515 (protein binding)
	19		Glyma19g39060	Gm19:45871801..45875060	Transmembrane amino acid transporter family protein; IPR013057 (Amino acid transporter, transmembrane)
	19		Glyma19g39070	Gm19:45875895..45877259	ribosomal protein S28; IPR000289 (Ribosomal protein S28e), IPR028626 (Ribosomal protein S28e conserved site); GO:0003735 (structural constituent of ribosome), GO:0005622 (intracellular), GO:0005840 (ribosome), GO:0006412 (translation)
	19		Glyma19g39080	Gm19:45881460..45887185	glutamate carboxypeptidase, putative; IPR007365 (Transferrin receptor-like, dimerisation domain), IPR007484 (Peptidase M28); GO:0006508 (proteolysis), GO:0008233 (peptidase activity)
	19		Glyma19g39090	Gm19:45887606..45890539	uncharacterized protein LOC100806270 isoform X1 [Glycine max]
	19		Glyma19g39101	Gm19:45893184..45895683	ubiquitin carboxyl-terminal hydrolase 12-like [Glycine max]; IPR008974 (TRAF-like); GO:0005515 (protein binding)
	19		Glyma19g39111	Gm19:45897548..45899560	ubiquitin carboxyl-terminal hydrolase 12-like [Glycine max]; IPR008974 (TRAF-like); GO:0005515 (protein binding)
	19		Glyma19g39121	Gm19:45900206..45903123	ubiquitin carboxyl-terminal hydrolase 12-like [Glycine max]; IPR008974 (TRAF-like); GO:0005515 (protein binding)
	19		Glyma19g39131	Gm19:45905452..45912064	HOMBOID-like protein 15; IPR009060 (UBA-like), IPR022764 (Peptidase S54, rhomboid domain); GO:0004252 (serine-type endopeptidase activity), GO:0005515 (protein binding), GO:0016021 (integral component of membrane)
	19		Glyma19g39140	Gm19:45913084..45917531	TRAF-like superfamily protein; IPR001293 (Zinc finger, TRAF-type); GO:0008270 (zinc ion binding)
	19		Glyma19g39150	Gm19:45920580..45936773	splicing factor 3B subunit 3-like isoform X2 [Glycine max]; IPR004871 (Cleavage/polyadenylation specificity factor, A subunit, C-terminal); GO:0003676 (nucleic acid binding), GO:0005634 (nucleus)

## Sheet: Table S4
Supplementary Table S4-Phenotypes: A list of phenotypic traits including accelerated aging (%) (AA), beginning bloom (R1), reproductive period (RP), and maturity (R8) from the RIL population derived from DS25-1 and DT97-4290. Mean value of a corressponding trait in given as trait abbreviation along with the corressponding year (2017, 2018, and 2019), whereas BLUP is the best linear unbiased predi…
RIL_ID	AA_2018	AA_2019	AA_BLUP	Pubescence_17	R1_2017	R1_2018	R1_2019	R1_BLUP	RP_2017	RP_2018	RP_2019	RP_BLUP	R8_2017	R8_2018	R8_2019	R8_BLUP	PH_2019	ST_2018
RIL_001	NA	NA	NA	0	NA	NA	NA	NA	86	83	90	NA	NA	NA	NA	NA	NA	NA
RIL_002	15.5	31	-22.8032	2	52.5	58.5	58	-9.4708	NA	NA	NA	-9.85353	138.5	141.5	148	-20.1338	69.5	2
RIL_003	55	58.5	2.22048	0	73	85	85	14.5703	102.5	85.5	90	-4.04723	175.5	170.5	175	10.3643	120.5	2
RIL_004	NA	NA	NA	0	NA	NA	NA	NA	NA	NA	NA	NA	NA	NA	NA	NA	157	NA
RIL_005	76.5	53.5	8.38303	1	72	75	82.5	10.1844	114	99.5	94.5	5.12061	186	174.5	177	15.7752	NA	2
RIL_006	37	24.5	-17.2009	2	49	60	58	-10.1206	101.5	102.5	103	4.81502	150.5	162.5	161	-5.04876	74	2
RIL_007	90.5	46	5.02164	0	71.5	74	85	10.5093	97	94.5	86	-4.20003	168.5	168.5	171	6.10109	80	0
RIL_008	33.5	80.5	2.40723	0	54	71	74.5	0.438021	110.5	95.5	99	4.20383	164.5	166.5	173.5	4.95331	57	0
RIL_009	90	66	18.0937	0	73.5	83.5	86.5	14.7327	113	96.5	91.5	2.98145	186.5	180	178	18.0708	104.5	0
RIL_010	86	59	13.9853	0	73	71	76.5	7.26049	112.5	106	105	9.85733	185.5	177	181.5	17.9068	125	2
RIL_011	41.5	8	-21.6827	2	51.5	58.5	58	-9.79567	89	83.5	96	-6.95038	140.5	142	154	-17.3464	72	2
RIL_012	12.5	59	-13.466	2	49	59	58	-10.4454	104.5	91.5	110	4.50942	153.5	150.5	168	-5.70463	80	2
RIL_013	NA	NA	NA	2	NA	NA	NA	NA	NA	NA	NA	NA	NA	NA	NA	NA	NA	NA
RIL_014	67	90	18.4672	0	53.5	72.5	75	0.92534	122.5	97.5	96	7.56537	176	170	171	9.05252	79.5	0
RIL_015	53.5	82	10.4372	0	73	84.5	87	15.0576	109	102	94	4.20383	182	186.5	181	19.7105	68.5	0
RIL_016	NA	NA	NA	1	NA	NA	NA	NA	NA	NA	NA	NA	NA	NA	NA	NA	NA	NA
RIL_017	37.5	67.5	-0.954158	0	72	71	76.5	6.93561	94.5	100	96.5	-0.0744983	166.5	171	173	6.92093	92.5	0
RIL_018	68	22.5	-6.36973	2	48.5	59.5	58	-10.4454	101	97.5	102	2.82865	NA	157	160	-7.50828	91	2
RIL_019	57	69	6.88908	2	76	70	74.5	7.26049	94.5	98	96	-0.838485	170.5	168	170.5	6.42903	154	2
RIL_020	7	5.5	-35.5017	2	47	59	64	-9.14592	93.5	96.5	93.5	-2.36646	140.5	155.5	157.5	-11.7715	28.5	0
RIL_021	28	50	-11.0383	0	70	71.5	75.5	6.12341	93	95	92	-3.43604	163	166.5	167.5	2.49379	84	0
RIL_022	13	13.5	-30.2729	2	48.5	59	58	-10.6079	84.5	89.5	91	-8.01996	133	148.5	149	-19.314	25	0
RIL_023	NA	NA	NA	0	NA	NA	NA	NA	NA	NA	NA	NA	NA	NA	NA	NA	NA	NA
RIL_024	30	20	-21.496	2	49	59	58	-10.4454	88	78	82	-13.2151	137	137	140	-24.725	54.5	2
RIL_025	12	49.5	-17.2009	2	48.5	53.5	58	-12.3947	88	94.5	93	-4.81122	136.5	148	151	-17.6743	29	0
RIL_026	86	69	17.7202	0	77.5	82.5	86	15.5449	104.5	100.5	96	2.98145	182	183	182	18.8906	92.5	0
RIL_027	NA	NA	NA	0	NA	NA	NA	NA	NA	NA	NA	NA	NA	NA	NA	NA	NA	NA
RIL_028	69.5	79.5	15.4793	0	57	74	75.5	2.71218	127.5	105.5	105	14.2885	184.5	179.5	180.5	18.0708	130.5	2
RIL_029	NA	NA	NA	0	NA	NA	NA	NA	NA	NA	NA	NA	NA	NA	NA	NA	NA	NA
RIL_030	83	82.5	21.6418	0	63.5	71	74.5	3.52437	101	94.5	89.5	-1.90807	164.5	165.5	164	1.50998	149.5	2
RIL_031	68.5	48.5	3.52769	2	47	58.5	58	-11.2576	92	79.5	90	-9.08955	139	138	148	-21.1177	62.5	2
RIL_032	68	83	16.2263	2	68	70	75	4.82389	94	96.5	92	-2.67205	162	166.5	167	2.00188	70.5	0
RIL_033	NA	NA	NA	0	NA	NA	NA	NA	NA	NA	NA	NA	NA	NA	NA	NA	NA	NA
RIL_034	78.5	48	7.07582	2	48.5	59.5	58	-10.4454	82	70.5	78	-18.563	130.5	130	136	-30.4638	36	0
RIL_035	74	69.5	13.4251	2	70	71	75.5	5.96097	100	95	94.5	-0.532891	170	166	170	5.44522	69.5	0
RIL_036	57	25.5	-9.35762	2	49	63.5	64	-7.0342	114.5	91.5	101.5	4.96782	163.5	155	165.5	-1.76939	93	2
RIL_037	NA	NA	NA	0	NA	NA	NA	NA	NA	NA	NA	NA	NA	NA	NA	NA	NA	NA
RIL_038	NA	NA	NA	0	NA	NA	NA	NA	NA	NA	NA	NA	NA	NA	NA	NA	NA	NA
RIL_039	58	71.5	8.19628	0	71	70	74	5.47365	96.5	97.5	95	-0.685688	167.5	167.5	169	4.78934	58.5	0
RIL_040	39.5	72.5	1.66025	0	73	74.5	75.5	8.07268	113.5	109	105.5	11.2325	186.5	183.5	181	20.2024	92	0
RIL_041	71.5	78.5	15.8528	0	71	72	75	6.44829	102	96	98	1.45348	173	168	173	8.06871	122	1
RIL_042	84.5	89.5	24.8165	0	67	71.5	74.5	4.82389	90	87.5	91	-6.95038	157	159	165.5	-2.58923	98.5	2
RIL_043	NA	NA	NA	0	NA	NA	NA	NA	NA	NA	NA	NA	NA	NA	NA	NA	NA	NA
RIL_044	69	89.5	19.0274	0	72.5	72	86	10.5093	112	112.5	100.5	10.3157	184.5	184.5	186.5	21.6781	95	0
RIL_045	79	85.5	21.2683	0	72.5	75.5	85	11.3215	115.5	103.5	91	5.7318	188	179	176	17.5789	135	2
RIL_046	45	31.5	-11.5985	0	66.5	72.5	74.5	4.98633	105.5	97.5	98.5	3.13425	172	170	173	8.39665	115	2
RIL_047	NA	NA	NA	0	NA	NA	NA	NA	NA	NA	NA	NA	NA	NA	NA	NA	NA	NA
RIL_048	49.5	17.5	-15.1467	2	49	58.5	63.5	-8.82104	89.5	80.5	85.5	-10.9231	138.5	139	149	-20.6257	32	0
RIL_049	16	18	-27.4718	2	45.5	60	61	-10.283	113	101	101	7.25978	158.5	161	162	-2.58923	65.5	2
RIL_050	NA	NA	-34.3813	0	NA	NA	NA	-8.82104	NA	NA	NA	5.42621	NA	NA	NA	-3.08114	NA	NA
RIL_051	3.5	12	NA	2	48.5	58.5	64	NA	98.5	106.5	104	NA	147	165	168	NA	34.5	0
RIL_052	14	24	-25.9778	2	48.5	58.5	58	-10.7703	95.5	88	97	-3.28324	144	146.5	155	-14.3949	79.5	2
RIL_053	4	31.5	-26.9115	2	51	59	58	-9.79567	99	108.5	107.5	7.25978	150	167.5	165.5	-2.09733	32.5	0
RIL_054	7	11	-33.4476	2	48.5	58.5	58	-10.7703	91	100.5	92	-2.36646	139.5	159	150	-13.4111	23	0
RIL_055	96	48	13.6119	0	65.5	65.5	73.5	2.06242	94.5	90	90.5	-4.96402	160	155.5	164	-3.2451	101	1
RIL_056	83.5	88.5	24.0695	0	48	73.5	85	2.71218	115.5	94.5	89.5	2.52306	163.5	168	174.5	5.44522	112	0
RIL_057	50.5	42.5	-5.43601	2	46.5	58.5	58	-11.4201	87	79.5	83.5	-12.6039	133.5	138	141.5	-25.0529	73	2
RIL_058	89	88	25.9369	0	80	85	86	17.1693	105.5	95.5	97	2.06467	185.5	180.5	183	19.5465	81	0
RIL_059	75	88.5	20.8949	0	65	75	84.5	8.56	126.5	108	97.5	12.4549	191.5	183	182	22.006	110	2
RIL_060	NA	NA	NA	2	NA	NA	NA	NA	NA	NA	NA	NA	NA	NA	NA	NA	NA	NA
RIL_061	NA	NA	NA	0	NA	NA	NA	NA	NA	NA	NA	NA	NA	NA	NA	NA	NA	NA
RIL_062	56.5	58	2.59397	0	73.5	85	86	15.0576	114	101	96	6.0374	187.5	186	182	21.6781	106.5	2
RIL_063	60.5	35.5	-4.31554	0	73	71	75	6.77317	102	99.5	98	2.52306	175	170.5	173	9.54442	153.5	2
RIL_064	NA	NA	NA	0	NA	NA	NA	NA	NA	NA	NA	NA	NA	NA	NA	NA	NA	NA
RIL_065	13.5	4.5	-33.4476	2	51	59.5	58	-9.63323	86.5	80	91	-10.3119	137.5	139.5	149	-20.7897	71	0
RIL_066	48	87.5	10.4372	0	70	71.5	74	5.63609	90.5	96.5	97	-2.21366	160.5	168	171	3.31363	46	0
RIL_067	20.5	25.5	-22.9899	2	48.5	59.5	58	-10.4454	94.5	87	96	-4.20003	143	146.5	154	-15.0508	70	1
RIL_068	NA	NA	NA	2	NA	NA	NA	NA	NA	NA	NA	NA	NA	NA	NA	NA	NA	NA
RIL_069	NA	NA	NA	0	NA	NA	NA	NA	NA	NA	NA	NA	NA	NA	NA	NA	NA	NA
RIL_070	26.5	32	-18.3213	2	54	60	64	-6.54688	109.5	97	102	5.27341	163.5	157	166	-0.949548	65	1
RIL_071	72	71	13.2384	2	65.5	71.5	76	4.82389	119	106	102	10.9269	184.5	177.5	178	16.5951	106	2
RIL_072	66	67.5	9.69023	0	70.5	71	75	5.96097	98.5	97	96	0.0782992	169	168	171	6.10109	138.5	2
RIL_073	68	74.5	13.0516	0	58	71.5	74.5	1.89998	97.5	90.5	91.5	-3.58884	155.5	162	166	-1.93336	90.5	0
RIL_074	67	25	-5.80949	2	44	56.5	58	-12.882	93	83.5	87.5	-8.32556	137	140	145.5	-21.9375	64.5	2
RIL_075	25.5	40	-15.7069	2	49	57.5	58	-10.9328	89	86	88	-8.63115	138	143.5	146	-20.2978	69	2
RIL_076	54.5	37	-5.99624	2	48.5	59.5	61	-9.4708	104.5	95.5	103	3.59264	153	155	164	-5.70463	79.5	2
RIL_077	74	63.5	11.1842	0	61	72	75	3.19949	131	102.5	103.5	13.9829	192	174.5	178.5	18.2347	98	2
RIL_078	55	31.5	-7.86367	2	51	59	58	-9.79567	88	82.5	88.5	-9.85353	139	141.5	146.5	-20.4618	93	2
RIL_079	65	89	17.3467	0	73.5	86	87.5	15.8698	116	94.5	93	3.74544	189.5	180.5	180.5	20.0384	79	2
RIL_080	82	67.5	15.666	1	48	63	58	-9.4708	108.5	94	111	6.80139	156.5	157	169	-2.26129	133	0
RIL_081	80.5	75	17.907	1	56	63.5	67	-3.78541	116	94	104	6.95418	172	157.5	171	3.64156	54	2
RIL_082	35.5	22.5	-18.5081	2	46	57	58	-12.0698	103	94.5	100.5	2.06467	149	151.5	158.5	-9.9678	100	2
RIL_083	56.5	88	13.7986	0	70.5	73	75	6.61073	97.5	97	98.5	0.536691	168	170	173.5	7.24887	63.5	0
RIL_084	64	18	-9.54437	0	70.5	73	75	6.61073	98.5	96.5	98	0.536691	169	169.5	173	7.24887	89.5	0
RIL_085	20	45	-15.8937	0	70	71	76.5	6.28585	100.5	94.5	89	-2.21366	170.5	165.5	165.5	3.9695	105	2
RIL_086	NA	NA	NA	0	NA	NA	NA	NA	97	93	99	NA	NA	NA	NA	NA	NA	NA
RIL_087	46	41.5	-7.49019	2	49	58.5	60	-9.95811	NA	NA	NA	-0.685688	146	151.5	159	-10.7876	54.5	2
RIL_088	70	75	13.9853	2	48.5	59	58	-10.6079	88	78.5	82.5	-12.9095	136.5	137.5	140.5	-24.561	87	2
RIL_089	79.5	70	15.666	0	69	72	75	5.79853	102	98	94	0.842286	171	170	169	6.75696	77.5	0
RIL_090	10.5	26	-26.538	2	48.5	60	61	-9.30836	113	106	103	9.39894	161.5	166	164	0.690135	73	2
RIL_091	28	34.5	-16.8274	2	50.5	59	58	-9.95811	91	83	87	-9.24234	141.5	142	145	-19.9699	66	2
RIL_092	11	19	-28.9657	2	49	58.5	58	-10.6079	90	95.5	94	-3.58884	139	154	152	-14.5589	51	0
RIL_093	79.5	67.5	14.7323	2	48.5	58.5	61	-9.79567	89	77	78.5	-14.2847	137.5	135.5	139.5	-25.2169	67	2
RIL_094	NA	NA	NA	0	NA	NA	NA	NA	NA	NA	NA	NA	NA	NA	NA	NA	55	NA
RIL_095	19	50.5	-14.213	0	72.5	72.5	75	7.09805	96.5	96	95	-1.14408	169	168.5	170	5.93712	NA	0
RIL_096	74.5	43	3.71443	2	52.5	57.5	58	-9.79567	86	81	88	-11.0759	138.5	138.5	146	-21.7735	60.5	2
RIL_097	88.5	83	23.8828	0	80	85	87.5	17.6566	102	93	87.5	-2.67205	182	178	175	14.9554	86	0
RIL_098	91	74.5	21.6418	0	70	64	74	3.19949	92	95	92	-3.74164	162	159	166	-0.785579	68.5	2
RIL_099	25.5	14.5	-25.2308	2	45.5	59	58	-11.5825	98.5	98	101	1.91187	144	157	159	-9.63987	79.5	0
RIL_100	73	50.5	5.95536	2	48	57	58	-11.4201	91	82.5	85.5	-9.85353	139	139.5	143.5	-22.1015	88	2
RIL_101	64	81.5	14.1721	0	75	80	85	13.5956	114.5	100.5	95	5.7318	189.5	180.5	180	19.8744	73	2
RIL_102	6	8.5	-32.8873	2	50.5	60	58	-9.63323	88	98.5	99	-1.75527	138.5	158.5	157	-11.6075	43.5	0
RIL_103	61.5	46.5	0.166304	2	48.5	59.5	58	-10.4454	88.5	78.5	85	-11.9927	137	138	143	-23.4132	86.5	2
RIL_104	78	86.5	21.2683	0	71.5	79.5	85	12.2961	111.5	103.5	101.5	7.71817	183	183	186.5	20.6943	61.5	0
RIL_105	NA	NA	NA	0	NA	NA	NA	NA	NA	NA	NA	NA	NA	NA	NA	NA	NA	NA
RIL_106	90	45	3.52769	0	77	73	82	10.9966	109.5	100.5	89	2.37026	186.5	173.5	171	13.6436	92	2
RIL_107	52	47	-3.19508	2	48.5	61	58	-9.95811	109.5	106	109.5	10.3157	158	167	167.5	1.01807	91.5	2
RIL_108	55.5	90	14.1721	0	69.5	74.5	80.5	8.56	108.5	110	97.5	7.56537	178	184.5	178	16.759	93.5	0
RIL_109	89.5	85.5	25.19	2	69.5	72	74	5.63609	96.5	98.5	100.5	1.30068	166	170.5	174.5	7.0849	63.5	0
RIL_110	43	56.5	-3.00834	1	70	74	85	10.022	112	110	96	8.17656	182	184	181	18.8906	98.5	0
RIL_111	NA	NA	NA	0	NA	NA	NA	NA	NA	NA	NA	NA	NA	NA	NA	NA	NA	NA
RIL_112	NA	NA	NA	0	NA	NA	NA	NA	NA	NA	NA	NA	NA	NA	NA	NA	NA	NA
RIL_113	19.5	33.5	-20.3755	2	47.5	57.5	58	-11.4201	94.5	90.5	95.5	-3.28324	142	148	153.5	-15.0508	69.5	2
RIL_114	NA	NA	NA	2	NA	NA	NA	NA	NA	NA	NA	NA	NA	NA	NA	NA	NA	NA
RIL_115	NA	NA	NA	0	NA	NA	NA	NA	NA	NA	NA	NA	NA	NA	NA	NA	NA	NA
RIL_116	NA	NA	NA	-	NA	NA	NA	NA	NA	NA	NA	NA	NA	NA	NA	NA	NA	NA
RIL_117	31.5	69.5	-2.44811	0	71.5	71.5	74.5	6.28585	96.5	93.5	95	-1.90807	168	165	169.5	4.29744	95	2
RIL_118	38	31	-14.3997	2	50.5	58.5	58	-10.1206	99.5	97	110.5	4.81502	150	155.5	168.5	-5.04876	66.5	2
RIL_119	81.5	63.5	13.9853	0	74	84	86	14.8951	110.5	94	91.5	1.45348	184.5	178	177.5	16.5951	75.5	2
RIL_120	6.5	11.5	-28.4055	2	52	60.5	64	-7.0342	99	107.5	100.5	4.81502	151	168	164.5	-1.93336	58	0
RIL_121	84.5	74	19.0274	0	71.5	73.5	85	10.3468	104	106	93	3.59264	175.5	179.5	178	14.2995	122.5	0
RIL_122	31	52.5	-8.98414	2	49	62.5	64	-7.35908	108	104.5	103	7.41258	157	167	167	0.526167	54.5	1
RIL_123	NA	NA	NA	2	NA	NA	NA	NA	NA	NA	NA	NA	NA	NA	NA	NA	NA	NA
RIL_124	37	50	-7.67693	0	67	71	74	4.49901	112.5	100	99	6.1902	179.5	171	173	11.1841	113.5	2
RIL_125	16.5	40.5	-18.8816	2	49	59.5	61	-9.30836	100.5	86	98	-2.06086	149.5	145.5	159	-11.6075	90.5	2
RIL_126	48	56.5	-1.1409	2	54	65.5	86.5	2.54974	140	119.5	98.5	20.4004	194	185	185	24.4655	132	2
RIL_127	87	79	21.8286	0	57	73	86	5.79853	125	102.5	93.5	9.09335	182	175.5	179.5	15.6113	117.5	2
RIL_128	57	80.5	11.1842	0	69.5	71.5	74.5	5.63609	102.5	94.5	91.5	-0.838485	172	166	166	4.78934	117.5	2
RIL_129	58.5	87	14.1721	0	71.5	73	76.5	7.42292	102	98.5	98.5	2.37026	173.5	171.5	175	10.0363	133	2
RIL_130	39	75.5	2.59397	0	71.5	65.5	75.5	4.66145	107	101.5	97.5	4.50942	178.5	167	173	9.54442	116	2
RIL_131	60	30.5	-6.36973	2	48	58.5	58	-10.9328	89.5	84.5	92	-7.71437	137.5	143	150	-19.314	83.5	2
RIL_132	35.5	77.5	2.03374	0	71.5	71.5	80	8.07268	103	95	90	-0.991283	174.5	166.5	170	7.0849	117.5	2
RIL_133	54.5	54.5	0.539791	1	48.5	68	74	-2.48589	120	95.5	98	6.80139	168.5	163.5	172	4.78934	80.5	2
RIL_134	47	62.5	0.726535	0	71	70.5	74.5	5.79853	100.5	98.5	95	0.842286	171.5	169	169.5	6.75696	128	2
RIL_135	58.5	64	5.58187	0	71.5	75	86	11.159	104.5	100.5	92.5	1.91187	176	175.5	178.5	13.3157	100	0
RIL_136	63	55.5	4.08792	2	47	59	58	-11.0952	91.5	83	88	-8.78395	138.5	142	146	-20.6257	87.5	1
RIL_137	67	73	12.1179	0	73.5	73	86	11.159	109	103.5	87	2.52306	182.5	176.5	173	13.9716	106	2
RIL_138	35	38.5	-12.719	2	70	71	76	6.12341	92	99	93	-2.21366	162	170	169	3.80553	57.5	0
RIL_139	NA	NA	NA	0	NA	NA	NA	NA	NA	NA	NA	NA	NA	NA	NA	NA	NA	NA
RIL_140	66	81	14.7323	0	80	84.5	87	17.3317	97	94.5	90.5	-2.82485	177	179	177.5	14.4635	102	0
RIL_141	NA	NA	NA	0	NA	NA	NA	NA	NA	NA	NA	NA	NA	NA	NA	NA	NA	NA
RIL_142	82.5	56.5	11.7444	2	46	58.5	58	-11.5825	81.5	73.5	75	-18.7158	127.5	132	133	-31.7756	63	0
RIL_143	50	88	11.3709	0	63	71	75	3.52437	103.5	98.5	98	2.67586	166.5	169.5	173	6.42903	44.5	0
RIL_144	30	24.5	-19.8153	2	45	57	58	-12.3947	90.5	82.5	86	-9.85353	135.5	139.5	144	-23.0853	74	2
RIL_145	NA	NA	NA	0	NA	NA	NA	NA	NA	NA	NA	NA	NA	NA	NA	NA	NA	NA
RIL_146	82.5	87	23.1358	0	73.5	72	74.5	7.09805	108.5	100	102	5.8846	182	172	176.5	13.4797	98.5	2
RIL_147	56.5	34	-6.36973	2	49	59	58	-10.4454	84	72	77	-17.799	133	131	135	-29.644	99.5	2
RIL_148	37.5	10.5	-22.2429	2	51	59	58	-9.79567	99	92	94	-1.90807	150	151	152	-11.9354	65	2
RIL_149	41	61.5	-1.88788	0	71.5	71	75.5	6.44829	100	98	94.5	0.383894	171.5	169	170	6.92093	80	2
RIL_150	36.5	81.5	3.90118	0	70.5	72.5	75.5	6.61073	106.5	110.5	101.5	8.32936	177	183	177	15.6113	103.5	0
RIL_151	48	76.5	6.32885	0	73.5	71.5	74	6.77317	102.5	98.5	101	3.28705	176	170	175	10.3643	107	2
RIL_152	NA	NA	NA	0	NA	NA	NA	NA	NA	NA	NA	NA	NA	NA	NA	NA	NA	NA
RIL_153	83	53.5	10.8107	2	44	57	58	-12.7196	82.5	71	75	-19.1742	126.5	128	133	-33.4153	77	0
RIL_154	NA	NA	NA	0	NA	NA	NA	NA	NA	NA	NA	NA	NA	NA	NA	NA	NA	NA
RIL_155	76	7	-9.17088	2	48.5	53	58	-12.5571	78.5	79.5	90	-13.2151	127	132.5	148	-26.8565	45	2
RIL_156	45	74.5	4.46141	2	49	62	58	-9.4708	84.5	69	74	-19.4798	133.5	131	132	-30.4638	61.5	0
RIL_157	69	28	-3.94206	0	70	75	75	7.09805	104	102	102	5.12061	174	177	177	12.6598	51	0
RIL_158	79	53.5	9.31675	0	75	84	85	14.8951	110	90.5	93	0.689489	185	174.5	178	15.7752	81	0
RIL_159	NA	NA	NA	2	NA	NA	NA	NA	NA	NA	NA	NA	NA	NA	NA	NA	NA	NA
RIL_160	64	49	2.03374	0	80	71.5	77	9.85952	92.5	101	94	-1.14408	172.5	172.5	171	8.72458	85	0
RIL_161	51	27.5	-10.8516	2	49.5	59	58	-10.283	103.5	103.5	105	6.34299	153	162.5	163	-3.57304	84.5	2
RIL_162	NA	NA	NA	2	NA	NA	NA	NA	NA	NA	NA	NA	NA	NA	NA	NA	NA	NA
RIL_163	13	15	-29.7127	2	48.5	59	58	-10.6079	91	100	97.5	-0.838485	139.5	159	155.5	-11.6075	45	0
RIL_164	NA	NA	NA	1	NA	NA	NA	NA	NA	NA	NA	NA	NA	NA	NA	NA	NA	NA
RIL_165	61	82	13.2384	0	80	85.5	90	18.6313	108	101.5	94.5	3.89823	188	187	184.5	22.9898	73	2
RIL_166	62.5	17	-10.4781	2	48.5	59.5	58	-10.4454	92.5	82.5	95.5	-6.33919	141	142	153.5	-17.3464	88.5	2
RIL_167	73.5	82.5	18.0937	0	70	71	85	9.04732	112	111	98.5	9.24614	182	182	183.5	19.0546	86	0
RIL_168	78.5	88.5	22.2021	0	75	85	89	16.5195	111	97	93.5	3.13425	186	182	182.5	20.0384	106.5	2
RIL_169	31.5	38.5	-14.0262	2	49	60.5	64	-8.00884	96	92.5	93	-2.97765	145	153	157	-11.2796	100.5	2
RIL_170	42.5	21.5	-16.2671	0	71	70.5	74	5.63609	96.5	98.5	95.5	-0.227296	167.5	169	169.5	5.44522	71	0
RIL_171	19	15.5	-27.285	2	49	58.5	64	-8.6586	114.5	104	103.5	9.39894	163.5	162.5	167.5	1.34601	73.5	2
RIL_172	37.5	13	-21.3092	2	48.5	62	64	-7.68396	95	90	97	-2.82485	143.5	152	161	-10.7876	91	2
RIL_173	65.5	69	10.0637	1	49	58	58	-10.7703	113.5	97	109.5	8.78775	162.5	155	167.5	-1.44145	96.5	2
RIL_174	62.5	72.5	10.2505	0	67	71.5	74.5	4.82389	92	90.5	93.5	-4.65842	159	162	168	-0.129706	81.5	0
RIL_175	69	54	5.76862	0	74	73.5	83	10.5093	99	97.5	87.5	-2.21366	173	171	170.5	8.23268	97.5	2
RIL_176	72	89.5	20.1479	0	80	84	85	16.5195	103.5	99	94.5	1.75907	183.5	183	179.5	18.5627	122	1
RIL_177	52	83	10.2505	0	72	73	74.5	6.93561	105.5	98.5	100.5	4.05103	177.5	171.5	175	11.3481	98	1
RIL_178	65	75	12.1179	0	70.5	71	74	5.63609	100	98	97	1.14788	170.5	169	171	6.92093	79.5	0
RIL_179	NA	NA	NA	0	NA	NA	NA	NA	NA	NA	NA	NA	NA	NA	NA	NA	NA	NA
RIL_180	47	34	-9.91786	2	51.5	61	58	-8.98348	99	96	106	2.98145	150.5	157	164	-5.8686	75	2
RIL_181	19	16.5	-26.9115	0	47	59	58	-11.0952	123	107.5	116.5	17.0388	170	166.5	174.5	7.0849	84	0
RIL_182	86	82.5	22.7623	1	57.5	67.5	86	4.17413	118	104.5	94.5	7.87097	175.5	172	180.5	12.6598	111.5	2
RIL_183	72.5	74.5	14.7323	0	71.5	79	82	11.159	114	97.5	98	5.57901	185.5	176.5	180	17.2509	143.5	2
RIL_184	60.5	73	9.69023	0	75	71.5	87	11.4839	105.5	106.5	92	3.89823	180.5	178	179	15.7752	132.5	0
RIL_185	40	40.5	-10.1046	2	49	56.5	58	-11.2576	85	74.5	86	-13.9791	134	131	144	-26.3646	65.5	2
RIL_186	NA	NA	NA	0	NA	NA	NA	NA	NA	NA	NA	NA	NA	NA	NA	NA	NA	NA
RIL_187	70.5	24	-4.87578	2	48.5	55	58	-11.9074	89	82	90	-9.24234	137.5	137	148	-21.9375	60.5	2
RIL_188	75.5	26	-2.26136	2	54	59	58	-8.82104	82.5	77.5	81.5	-15.2014	136.5	136.5	139.5	-25.2169	61.5	2
RIL_189	88.5	83	23.8828	0	72.5	73	84.5	10.3468	102.5	97	92	0.0782992	175	170	176.5	10.5282	104	2
RIL_190	22	39	-17.3876	2	48.5	59	58	-10.6079	91.5	89.5	94	-4.96402	140	148.5	152	-16.0346	87.5	2
RIL_191	64.5	83.5	15.1058	0	80	86	85.5	17.3317	114	96.5	94.5	4.20383	194	182.5	180	22.006	98.5	2
RIL_192	57.5	33.5	-6.18298	2	48.5	63	58	-9.30836	96.5	90.5	97	-2.21366	145	153.5	155	-11.7715	95.5	2
RIL_193	89	83.5	24.2562	0	75.5	84.5	85	15.22	112.5	97.5	97	4.81502	188	182	182	20.5303	100.5	2
RIL_194	68	58.5	7.07582	2	48.5	54.5	58	-12.0698	75.5	74.5	79	-19.0214	124	129	137	-32.5954	23	0
RIL_195	55.5	71	7.07582	0	68	71	74	4.82389	92.5	92.5	96	-3.13045	160.5	163.5	170	1.50998	45	0
RIL_196	77	51	7.63605	2	49	59	58	-10.4454	111	103	107.5	9.24614	160	162	165.5	-0.621611	80	2
RIL_197	9.5	25.5	-27.0983	2	48.5	58.5	61	-9.79567	90	96.5	93	-3.58884	138.5	155	154	-13.7391	59	0
RIL_198	79	58	10.9974	0	71.5	74	85	10.5093	106	98.5	90	0.995084	177.5	172.5	175	11.676	77	2
RIL_199	85	85	23.3225	0	72	86	86	14.8951	114	91	92	1.75907	186	177	178	16.923	129	2
RIL_200	NA	NA	NA	2	NA	NA	NA	NA	NA	NA	NA	NA	NA	NA	NA	NA	NA	2
RIL_201	68.5	64	9.31675	0	66.5	73.5	81.5	7.58536	113	99.5	95	4.96782	179.5	173	176.5	12.9878	136.5	NA
RIL_202	85.5	84.5	23.3225	0	73	74.5	85	11.159	106.5	98.5	91.5	1.60627	179.5	173	176.5	12.9878	133	2
RIL_203	84.5	86	23.5093	0	72.5	80	85	12.7834	109.5	104	98	6.1902	182	184	183	19.5465	112.5	0
RIL_204	5	34.5	-25.4176	2	49	59.5	58	-10.283	116.5	106.5	108.5	12.3021	165.5	166	166.5	2.82172	90	2
RIL_205	55.5	74.5	8.38303	2	48.5	58	61	-9.95811	88.5	77	84.5	-12.6039	137	135	145.5	-23.5772	76.5	2
RIL_206	29	25.5	-19.8153	2	48.5	58.5	58	-10.7703	84.5	81	81.5	-13.5207	133	139.5	139.5	-25.3808	45.5	0
RIL_207	19	11.5	-28.779	2	47.5	59	58	-10.9328	96.5	87	101	-2.06086	144	146	159	-13.2472	49	2
RIL_208	41	75	3.1542	0	71	74	82	9.3722	104.5	100	92.5	1.75907	175.5	174	174.5	11.3481	98	2
RIL_209	54.5	60.5	2.78072	2	47	58.5	58	-11.2576	94	84	92	-6.49199	141	142.5	150	-18.3302	79.5	2
RIL_210	77	87.5	21.2683	0	50.5	70.5	75.5	-0.536616	118.5	98.5	95.5	6.49579	169	169	171	6.42903	51	0
RIL_211	72	53	6.51559	0	72	73	85	10.3468	114	102	95.5	6.1902	186	175	180.5	17.087	104	2
RIL_212	61	42	-1.70113	2	48.5	58.5	58	-10.7703	90.5	81.5	90	-8.93675	139	140	148	-20.4618	57.5	2
RIL_213	14.5	54	-14.5864	2	47	59	64	-9.14592	119	108	105	12.4549	166	167	169	4.13347	118	2
RIL_214	21.5	21.5	-24.1104	2	49	60	58	-10.1206	89	99	92	-3.43604	138	159	150	-13.903	29.5	0
RIL_215	NA	NA	NA	0	NA	NA	NA	NA	NA	NA	NA	NA	NA	NA	NA	NA	NA	NA
RIL_216	NA	NA	NA	0	NA	NA	NA	NA	NA	NA	NA	NA	NA	NA	NA	NA	NA	NA
RIL_217	48.5	62.5	1.28677	0	75	71.5	74.5	7.42292	87	92	92.5	-6.0336	162	163.5	167	1.01807	107.5	2
RIL_218	61.5	80	12.6781	1	66.5	64.5	86.5	6.28585	117.5	106.5	90.5	7.10698	184	171	177	13.9716	125.5	2
RIL_219	30	7.5	-26.1646	0	75.5	74.5	87	12.621	104	96	88	-0.991283	179.5	170.5	175	11.676	85.5	0
RIL_220	55.5	55	1.10002	2	48.5	56	58	-11.5825	82	73	77.5	-17.9518	130.5	129	135.5	-30.9557	48	2
RIL_221	NA	NA	NA	0	NA	NA	NA	NA	NA	NA	NA	NA	NA	NA	NA	NA	NA	NA
RIL_222	83.5	93.5	25.9369	0	70.5	71.5	74	5.79853	98.5	102	98.5	2.37026	169	173.5	172.5	8.39665	68	0
RIL_223	43	82.5	6.70233	0	66	70.5	72.5	3.52437	103.5	104	103	5.8846	169.5	174.5	175.5	9.87236	70.5	0
RIL_224	82	27.5	0.726535	2	48.5	55	58	-11.9074	89.5	82.5	87.5	-9.70074	138	137.5	145.5	-22.4294	55.5	2
RIL_225	30	23	-20.3755	2	49	58	58	-10.7703	97	93.5	100.5	-0.0744983	146	151.5	158.5	-10.9516	91.5	2
RIL_226	13	15.5	-29.5259	2	47.5	58.5	58	-11.0952	113	110	115	14.2885	160.5	168.5	173	4.13347	86.5	2
RIL_227	56	30	-8.05042	0	72.5	71.5	76.5	7.26049	101.5	96.5	92.5	-0.227296	174	168	169	7.0849	120.5	2
RIL_228	57.5	86.5	13.6119	1	72	75.5	82	10.1844	112.5	102.5	102	7.87097	184.5	178	184	18.7266	129	2
RIL_229	17.5	31.5	-21.8695	2	51	58.5	58	-9.95811	115.5	114	112	15.358	166.5	172.5	170	6.42903	100	2
RIL_230	13	22	-27.0983	2	48.5	59.5	64	-8.49616	97.5	97.5	100	1.14788	146	157	164	-7.34431	69	2
RIL_231	16	21	-26.3513	2	49	59	58	-10.4454	93.5	87.5	94	-4.96402	142.5	146.5	152	-15.8707	56	2
RIL_232	NA	NA	NA	0	NA	NA	NA	NA	NA	NA	NA	NA	NA	NA	NA	NA	NA	NA
RIL_233	84	82	21.8286	1	48.5	65.5	73.5	-3.46053	104	105	103.5	6.49579	152.5	170.5	177	3.4776	68	0
RIL_234	70.5	91	20.1479	0	69.5	75	75	6.93561	105	107	106	8.17656	174.5	182	181	15.7752	91.5	0
RIL_235	75	81	18.0937	0	75	74.5	86	12.1337	106	97.5	90.5	0.842286	181	172	176.5	13.1517	124.5	2
RIL_236	NA	NA	NA	1	NA	NA	NA	NA	NA	NA	NA	NA	NA	NA	NA	NA	NA	NA
RIL_237	85	44	8.00954	0	72	73.5	78	8.23512	107.5	105	96.5	5.42621	179.5	178.5	174.5	14.1355	143.5	2
RIL_238	NA	NA	NA	0	NA	NA	NA	NA	NA	NA	NA	NA	NA	NA	NA	NA	NA	NA
RIL_239	NA	NA	NA	0	NA	NA	NA	NA	NA	NA	NA	NA	NA	NA	NA	NA	NA	NA
RIL_240	76	88.5	21.2683	0	79.5	85	86	17.0069	101	97.5	95	0.689489	180.5	182.5	181	17.9068	93.5	0
RIL_241	89	65.5	17.5335	2	49	59	58	-10.4454	80	72.5	77.5	-18.7158	129	131.5	135.5	-30.6278	45	2
RIL_242	12.5	30	-24.2971	2	49	59	58	-10.4454	104.5	107	110.5	9.39894	153.5	166	168.5	-0.457643	104.5	2
RIL_243	67.5	78.5	14.3588	0	65.5	71	75	4.33657	91.5	94.5	95	-3.13045	157	165.5	170	1.01807	56.5	0
RIL_244	17.5	70.5	-7.30344	0	58.5	71	74	1.73754	112	97	94	3.59264	170.5	168	168	5.60918	129	2
RIL_245	88.5	89	NA	0	72	73	76.5	NA	93.5	93.5	91.5	NA	165.5	166.5	168	NA	113.5	1
RIL_246	NA	NA	26.1237	0	NA	NA	NA	7.58536	NA	NA	NA	-3.89443	NA	NA	NA	3.4776	NA	NA
RIL_247	5.5	16.5	-31.9536	2	49	58.5	58	-10.6079	88.5	93.5	93.5	-4.81122	137.5	152	151.5	-15.8707	28.5	0

## Sheet: Table S5
Supplementary Table S5_Geno_Data: A list of single nucleotide polymorphism (SNP) data (n=8,445) used for construction of genetic map for RIL population derived from DS25-1 and DT97-4290. The genotypic data was recorded as ABH (A = DS25-1, B = DT97-4290, and H = Heterozygote).
RIL	RIL_001	RIL_002	RIL_003	RIL_004	RIL_005	RIL_006	RIL_007	RIL_008	RIL_009	RIL_010	RIL_011	RIL_012	RIL_013	RIL_014	RIL_015	RIL_016	RIL_017	RIL_018	RIL_019	RIL_020	RIL_021	RIL_022	RIL_023	RIL_024	RIL_025	RIL_026	RIL_027	RIL_028	RIL_029	RIL_030	RIL_031	RIL_032	RIL_033	RIL_034	RIL_035	RIL_036	RIL_037	RIL_038	RIL_039	RIL_040	RIL_041	RIL_042	RIL_043	RIL_044	RIL_045	RIL_046	RIL_047	RIL_048	RIL_049
S01_405166	A	A	A	A	A	A	B	B	B	A	B	A	B	A	A	A	B	A	A	B	B	B	B	B	A	A	B	B	B	B	A	A	B	H	B	A	A	H	A	B	B	A	B	A	B	A	A	A	B
S01_454081	A	A	A	A	A	A	B	B	B	A	B	H	B	A	A	A	B	A	A	B	B	B	B	B	A	A	B	B	B	B	A	A	B	H	B	A	A	H	A	B	B	A	B	A	B	A	A	B	B
S01_454141	A	A	A	A	A	A	B	H	B	A	B	H	H	A	A	A	B	A	A	B	B	H	B	B	A	A	B	B	H	B	A	A	B	H	B	A	A	H	A	B	B	A	B	A	B	A	A	A	B
S01_538609	B	A	A	A	A	A	B	B	B	A	B	A	H	A	A	A	B	A	A	B	B	B	B	H	A	A	B	B	B	B	A	A	B	B	B	A	A	H	A	B	B	A	B	A	B	A	A	A	B
S01_1335864	B	A	A	.	A	H	B	B	B	A	B	A	B	A	A	A	B	.	H	B	B	B	B	.	H	A	H	B	B	B	.	A	B	B	B	A	.	B	.	B	B	A	B	A	A	A	A	A	A
S01_1417741	B	H	A	.	A	A	B	B	B	A	B	A	B	A	A	A	B	B	H	B	B	B	B	.	A	H	B	H	B	B	.	A	B	B	H	A	A	B	.	B	B	A	B	A	A	A	A	A	A
S01_1481814	B	A	A	A	A	B	B	B	B	H	B	A	B	A	A	H	B	.	A	B	B	B	B	.	B	A	B	B	H	A	A	H	H	B	B	A	A	B	A	B	B	A	B	A	A	A	A	A	A
S01_1483077	B	A	A	A	A	B	B	B	H	A	B	A	B	A	A	A	B	B	A	B	B	B	B	B	B	A	B	B	B	A	A	A	H	B	H	A	A	B	A	B	B	A	B	A	A	A	A	A	A
S01_1516283	B	A	A	A	A	B	B	B	B	A	H	A	B	A	A	A	B	B	H	B	B	B	B	B	B	A	B	B	B	H	A	A	.	B	A	A	H	B	A	B	B	A	B	A	A	A	A	A	A
S01_1697882	B	A	A	A	A	B	B	B	B	A	B	B	B	A	A	A	H	B	A	H	B	B	H	H	B	H	B	B	H	A	A	H	H	H	A	A	H	B	A	B	B	A	B	A	A	A	H	A	A
S01_1745873	B	A	A	A	A	B	B	B	B	A	B	B	B	A	A	A	B	B	A	H	B	B	B	B	B	A	B	B	B	A	A	H	H	H	A	A	A	B	A	B	H	B	B	A	A	A	A	A	A
S01_1745945	B	A	A	A	A	B	B	B	B	A	B	B	B	A	A	A	B	B	.	H	B	B	B	B	B	A	B	B	B	A	A	A	H	H	A	A	A	B	A	B	H	B	B	A	A	A	A	A	A
S01_2550355	B	.	.	.	H	.	A	B	B	B	B	B	B	.	A	A	.	B	A	H	A	B	B	B	B	A	.	B	H	A	A	A	.	B	A	A	B	A	A	B	B	B	.	A	.	A	A	.	A
S01_3032794	B	A	A	A	A	B	B	B	B	B	B	B	B	H	A	A	H	B	B	H	A	.	B	H	H	A	B	B	H	A	A	A	H	B	A	A	H	A	H	B	B	B	A	A	A	A	A	H	A
S01_3123458	B	A	A	A	A	B	B	B	B	B	H	B	H	A	A	A	B	B	H	A	A	B	B	B	B	A	B	B	B	A	A	A	H	B	A	A	B	A	A	B	B	H	A	A	A	A	A	B	A
S01_3284926	B	A	A	H	A	B	H	B	B	B	B	B	A	A	A	A	B	H	B	A	A	B	B	B	B	B	B	B	B	A	A	A	H	B	A	A	H	A	A	B	B	B	A	A	A	A	H	B	A
S01_3425236	B	A	A	A	A	B	B	B	B	B	H	B	A	A	A	A	B	B	B	A	A	B	B	B	B	B	B	B	B	A	A	A	H	B	A	A	B	A	A	B	B	B	A	A	A	A	H	H	A
S01_3553426	B	A	A	A	A	B	B	B	B	B	B	B	A	A	A	A	B	B	B	A	A	B	B	B	B	B	B	B	B	A	A	H	B	B	A	A	B	A	A	B	B	B	A	A	A	A	H	B	A
S01_3733833	B	.	.	.	A	H	B	.	.	B	B	B	A	A	.	.	B	B	B	A	A	B	B	B	B	B	.	H	.	.	H	.	.	B	H	A	H	.	A	B	B	B	A	A	H	A	H	.	A
S01_3754505	B	A	A	H	A	B	B	B	B	B	B	B	A	A	A	A	B	B	B	A	A	B	B	.	B	B	B	B	B	A	.	A	B	B	A	A	B	A	A	B	B	B	A	A	A	A	H	B	A
S01_3754566	B	A	A	H	A	B	B	B	B	B	B	B	A	A	A	A	B	B	B	A	A	B	B	.	B	B	.	B	B	A	.	A	B	B	A	A	B	A	A	B	B	B	A	A	A	A	H	B	A
S01_4010495	B	A	A	H	A	B	B	B	B	B	B	B	A	A	A	A	B	.	B	A	H	B	B	.	B	B	B	B	B	A	.	A	B	B	A	A	B	A	A	B	B	B	A	A	A	A	H	B	A
S01_4123235	B	B	A	H	A	B	B	H	B	B	B	B	A	A	A	H	B	H	B	A	A	A	B	B	B	B	B	B	B	A	A	A	B	B	A	A	B	A	A	B	B	B	A	A	A	A	H	A	A
S01_4298199	B	B	A	A	A	B	H	H	H	B	B	B	A	A	A	A	H	B	B	A	A	A	B	B	B	B	B	B	H	A	H	A	B	B	A	A	B	A	A	H	B	H	A	A	A	A	H	A	A
S01_4298209	B	B	A	A	A	B	H	H	H	B	B	B	A	A	A	A	H	B	B	A	A	A	B	B	B	B	B	B	H	A	B	A	B	B	A	A	B	A	A	H	B	H	A	A	A	A	H	A	A
S01_4329670	B	B	A	A	A	B	B	B	B	H	B	B	A	A	A	A	B	B	B	A	A	A	B	B	B	B	B	B	B	A	B	A	B	B	A	A	H	A	A	B	B	B	A	A	A	A	H	A	A
S01_4329700	B	B	A	A	H	B	B	B	B	H	B	B	A	A	A	A	B	B	B	A	A	A	B	B	B	B	B	B	B	A	B	A	B	B	A	A	B	A	A	B	B	B	A	A	A	A	H	A	A
S01_4404273	B	B	B	H	A	B	B	B	B	H	B	B	A	A	A	A	B	B	B	A	A	H	B	B	B	B	B	B	B	A	B	A	H	B	A	A	B	A	A	B	B	B	A	A	A	A	H	.	A
S01_4521380	H	B	B	A	A	.	B	.	H	H	B	B	A	H	.	H	.	.	H	A	A	.	B	.	B	.	H	B	B	A	.	A	.	H	A	A	.	A	A	B	B	B	A	A	A	A	H	A	A
S01_4521392	B	B	B	A	A	.	B	.	B	H	B	B	A	H	.	H	B	.	H	A	.	.	B	.	B	.	H	B	B	A	.	A	.	H	A	A	.	A	A	B	B	B	A	A	A	A	H	A	A
S01_4607223	B	B	B	H	A	B	B	B	B	B	B	B	A	A	A	A	B	B	B	A	A	A	B	B	B	B	B	B	B	A	.	A	B	B	A	A	B	A	A	B	B	B	A	A	A	A	H	A	A
S01_4608533	H	B	B	A	H	B	B	.	.	B	B	B	A	A	H	A	B	B	.	A	A	H	B	B	B	H	B	B	H	A	B	A	B	B	A	H	B	A	A	B	B	B	A	A	A	H	H	A	A
S01_5146668	B	B	B	A	A	B	B	B	B	B	B	B	A	B	A	A	B	B	B	A	H	A	B	B	B	B	B	A	B	A	B	A	B	B	A	H	B	A	A	B	B	B	A	A	A	A	A	A	A
S01_5146787	B	B	B	A	A	B	B	B	B	B	B	B	A	B	A	A	B	B	B	A	H	H	B	B	B	B	B	A	B	H	B	A	B	B	A	H	B	A	A	B	B	B	A	A	A	A	A	A	A
S01_5247043	B	B	B	A	A	.	B	B	B	B	H	B	A	B	A	H	B	B	.	A	A	.	B	B	B	B	H	A	H	A	B	A	B	.	A	.	B	A	A	B	B	B	A	A	A	A	A	A	A
S01_5247138	B	B	B	A	A	B	B	B	B	B	H	B	A	B	A	H	B	B	B	A	A	A	B	B	B	B	H	A	H	A	B	A	B	H	A	A	B	A	A	B	B	B	A	A	A	A	A	A	A
S01_5269493	B	B	B	A	A	B	B	B	B	B	B	B	.	B	A	A	B	B	.	A	A	.	B	.	B	.	B	A	B	H	B	A	H	B	A	A	B	H	A	B	B	B	A	A	A	A	A	A	A
S01_5269532	B	B	B	A	A	B	B	B	B	H	B	B	A	B	A	A	B	B	.	A	A	A	B	B	B	.	B	A	B	H	B	A	H	B	A	A	B	H	A	B	B	B	A	A	A	A	A	A	A
S01_5410373	B	B	B	H	A	B	B	B	B	B	B	H	A	B	A	A	H	B	B	A	A	.	B	B	B	B	B	A	H	A	B	A	B	.	A	A	B	A	A	B	B	B	A	A	A	A	H	A	A
S01_5410605	B	B	B	A	A	B	B	B	B	B	B	B	A	B	A	H	B	B	B	A	A	H	B	B	B	B	B	A	B	H	B	A	B	B	A	A	B	H	A	B	B	B	A	A	A	A	A	A	A
S01_5433154	B	B	B	A	H	B	B	B	H	B	H	B	H	H	A	A	B	B	B	A	A	A	B	B	B	B	B	A	B	A	B	A	B	H	A	A	B	A	A	B	B	B	A	A	A	A	A	H	A
S01_5433329	B	B	B	A	H	B	B	B	H	B	H	B	H	H	A	A	B	B	B	A	A	A	B	B	B	B	B	A	B	A	B	A	B	.	A	A	B	A	A	B	B	B	A	A	A	A	A	H	A
S01_5563913	B	B	B	A	A	B	B	B	B	B	B	B	A	B	A	A	H	B	B	A	A	A	B	B	B	B	B	A	B	A	B	A	B	H	A	A	B	A	A	B	B	B	A	A	A	A	A	A	A
S01_5568169	B	B	B	A	A	B	B	B	B	B	B	H	A	B	A	A	.	B	.	A	A	H	B	B	B	H	B	A	B	A	B	A	H	B	A	.	B	A	A	B	B	B	A	H	A	A	A	A	A
S01_5598235	B	B	B	A	A	B	B	B	B	B	B	B	A	B	A	A	B	B	B	A	A	H	B	B	B	B	B	A	B	A	B	A	B	B	A	A	B	A	A	B	B	B	A	A	A	A	A	A	A
S01_5598269	B	B	B	A	A	B	B	B	B	B	B	B	A	B	A	A	B	B	B	A	A	H	B	B	B	B	B	A	B	A	B	A	B	B	A	A	B	A	A	B	B	B	A	A	A	A	A	A	A
S01_5612889	B	B	B	A	A	B	B	B	B	B	.	H	.	B	A	A	B	B	H	A	A	.	H	B	B	B	B	A	H	H	B	A	B	.	H	A	B	A	A	B	B	B	A	A	A	A	A	H	A
S01_5616876	B	B	B	A	A	B	B	B	B	B	B	B	A	B	A	A	B	B	H	A	A	A	B	B	B	B	B	A	B	A	B	A	B	B	A	A	B	A	A	B	B	B	A	A	A	A	A	A	A
S01_5756447	B	B	B	A	A	B	B	B	B	B	B	H	A	B	A	A	B	B	B	A	A	A	B	B	H	B	B	A	B	A	H	A	B	B	A	A	B	H	.	B	B	B	A	A	A	H	A	A	A
S01_5779245	.	B	.	A	A	B	B	B	B	B	B	B	A	B	A	A	B	B	H	A	H	A	B	.	B	.	B	A	.	H	.	A	.	.	A	A	.	A	A	B	B	.	A	A	A	A	A	.	.
S01_5779389	B	B	B	A	A	B	B	B	B	B	B	B	.	H	A	A	B	B	B	A	A	A	B	B	B	B	B	A	B	H	B	A	B	B	A	A	B	A	A	B	B	B	A	H	A	A	A	H	A
S01_5779474	B	B	B	A	A	B	.	B	B	B	B	B	.	H	A	H	B	B	B	A	A	A	B	B	B	B	B	A	B	A	B	A	B	B	A	A	B	A	A	B	B	B	A	H	A	A	A	H	A
S01_5779554	B	B	B	A	A	B	B	B	B	B	B	B	A	H	A	H	B	B	B	A	A	A	B	B	B	B	B	A	B	A	B	A	B	B	A	A	B	A	A	B	B	B	A	H	A	A	A	H	A
S01_5784400	B	B	B	A	A	B	B	B	B	B	B	H	A	B	A	A	B	B	B	A	H	.	B	B	B	B	B	A	B	A	B	.	B	.	A	H	B	A	H	B	B	B	A	A	A	H	A	A	.
S01_5789070	B	B	B	A	A	B	B	B	B	B	B	B	H	.	A	A	B	.	H	A	A	A	B	.	B	B	.	A	B	A	B	A	B	B	H	A	B	A	A	B	B	B	A	A	A	A	A	.	A
S01_5814531	B	B	B	A	A	B	B	B	B	B	B	B	H	B	A	A	B	B	B	A	A	A	B	B	B	B	B	A	B	A	B	A	B	B	A	A	B	A	A	B	H	B	A	A	A	A	A	A	A
S01_5877004	B	B	B	A	A	B	B	B	B	B	B	H	A	B	A	A	B	B	B	A	A	A	B	B	B	B	B	A	B	A	.	A	B	.	A	A	B	A	A	B	B	B	A	A	A	A	A	H	A
S01_5877030	B	B	B	A	A	B	B	B	B	B	B	H	A	B	A	A	B	B	B	A	A	A	B	B	B	B	B	A	B	A	H	A	B	B	A	A	B	A	A	B	B	B	A	A	A	A	A	H	A
S01_5877105	B	B	B	A	A	B	B	B	B	B	B	H	A	B	A	A	B	B	B	A	A	A	B	B	B	B	B	A	B	A	H	A	B	H	A	A	B	A	A	B	B	B	A	A	A	A	A	H	A
S01_5957689	B	B	B	A	A	B	B	B	B	B	B	B	A	B	A	A	B	B	B	A	A	A	B	B	B	B	B	A	B	A	B	A	B	B	A	A	B	A	A	B	B	B	A	H	H	A	A	A	A
S01_5957934	B	B	B	A	A	B	B	B	B	B	B	B	A	B	A	A	B	B	B	A	A	A	B	B	B	B	B	A	B	A	B	A	B	B	A	A	B	A	A	B	B	B	A	A	A	A	A	A	A
S01_5994600	B	B	B	A	A	H	B	B	B	B	B	B	A	B	A	A	B	B	B	A	H	A	B	B	B	B	B	A	B	A	B	A	B	B	A	A	B	A	A	B	B	B	A	A	A	A	A	A	A
S01_6008295	B	B	B	A	A	B	B	B	B	B	B	B	H	B	A	A	B	B	B	A	A	H	B	B	B	H	B	A	H	A	B	A	B	B	A	A	B	A	A	B	B	B	H	A	A	A	A	A	A
S01_6014608	B	B	B	A	A	B	B	B	B	B	B	B	H	B	A	A	B	B	B	A	A	A	B	H	B	B	B	A	B	A	B	A	B	H	A	A	B	A	A	B	B	B	A	A	A	A	A	A	A
S01_6048891	B	B	H	A	A	B	B	B	B	B	B	B	A	B	A	A	B	B	B	H	A	A	B	B	B	B	B	A	B	A	B	A	B	B	A	A	B	A	H	B	B	B	A	A	A	A	A	A	H
S01_6048892	B	B	H	A	A	B	B	B	B	B	B	B	A	B	A	A	B	B	B	H	A	A	B	B	B	B	B	A	B	A	B	A	B	B	A	A	B	A	H	B	B	B	A	A	A	A	A	A	H
S01_6182230	B	B	B	A	A	B	B	B	B	B	B	B	H	B	A	A	B	B	B	A	A	.	B	B	B	B	B	A	B	A	H	A	B	B	A	.	B	A	A	B	B	B	A	A	A	A	A	A	A
S01_6182333	B	B	B	A	A	B	B	B	B	B	B	B	H	B	A	A	B	B	B	A	A	.	B	B	B	B	B	A	B	A	H	A	B	B	A	.	B	A	A	B	B	B	A	A	A	A	A	A	A
S01_6197029	B	B	B	A	A	B	B	B	B	B	B	B	A	B	A	H	B	B	B	A	A	A	B	B	B	B	B	A	B	A	B	A	B	B	A	A	B	A	A	B	B	B	A	A	A	H	A	A	A
S01_6291302	B	.	.	H	A	B	H	B	B	H	B	B	A	.	.	A	B	B	H	A	H	.	B	B	B	B	B	A	B	A	B	A	.	B	A	A	B	A	A	.	B	B	A	A	A	A	A	.	A
S01_6307344	B	B	B	A	A	.	H	.	B	H	B	.	A	B	A	A	B	B	H	A	A	A	B	B	B	H	B	A	.	A	B	.	B	B	A	A	B	A	A	B	B	B	H	A	A	A	A	H	A
S01_6337017	B	B	B	A	A	B	B	B	B	H	.	B	A	B	A	A	B	B	B	A	A	.	B	B	B	B	B	H	B	A	B	A	B	B	A	A	B	H	A	B	B	B	A	H	A	A	A	A	H
S01_6337126	B	B	B	H	A	B	B	B	B	H	.	B	A	B	A	A	B	B	B	.	A	.	H	B	B	B	B	H	B	A	B	A	.	B	A	A	B	H	A	B	B	B	A	A	A	A	A	A	H
S01_6340544	B	B	B	A	A	B	B	B	B	B	B	B	A	B	A	A	B	B	B	A	H	A	B	B	B	H	B	A	B	A	B	A	B	B	A	A	B	A	A	B	B	B	A	A	A	A	A	A	A
S01_6342907	B	B	B	A	A	B	B	B	B	B	B	B	H	B	A	A	B	B	B	A	A	A	B	B	B	B	B	A	B	A	B	A	B	B	A	H	B	A	A	B	B	B	A	A	A	A	A	A	H
S01_6409663	B	B	B	A	A	B	B	B	B	B	B	B	A	B	A	A	B	B	B	A	H	H	B	B	B	H	B	A	B	A	B	A	B	B	A	H	B	A	A	B	H	B	A	A	A	A	A	A	A
S01_6409681	B	B	B	A	A	B	B	B	B	B	B	B	A	B	A	A	B	B	B	A	H	H	B	B	B	H	B	A	B	A	B	A	B	B	A	H	B	A	A	B	H	B	A	A	A	A	A	A	A
S01_6475732	B	B	B	H	A	B	B	B	B	B	B	B	A	B	A	A	B	B	B	A	A	.	B	B	B	.	B	A	B	H	B	A	.	B	A	A	B	A	H	B	B	B	A	A	A	A	A	A	A
S01_7086572	B	.	.	H	A	H	B	B	H	B	B	B	A	B	A	A	B	.	B	A	A	.	B	.	B	B	H	.	B	A	.	A	B	B	H	A	B	A	A	B	B	B	A	A	A	A	A	H	A
S01_7095598	B	B	B	A	A	B	B	B	B	B	B	B	A	B	A	A	B	B	B	A	A	B	B	B	B	B	B	A	B	A	B	A	B	B	A	A	B	A	A	B	B	B	A	A	A	A	H	H	A
S01_7136918	B	B	B	.	A	B	B	B	B	H	B	.	A	B	A	A	B	B	B	A	H	.	B	B	B	H	B	A	B	A	B	A	B	H	H	A	.	A	A	B	B	B	A	A	A	A	A	A	A
S01_7247380	B	B	B	A	A	B	B	B	B	B	B	B	A	B	A	A	B	B	B	A	A	B	B	B	B	B	B	A	B	A	B	A	B	B	H	A	B	A	A	B	B	B	A	A	A	A	A	A	A
S01_7256266	B	H	B	H	A	B	B	B	B	B	B	B	A	B	A	A	B	.	B	A	A	B	B	.	B	B	B	.	B	A	.	A	B	B	A	A	B	A	A	B	B	B	A	A	A	A	A	A	A
S01_8894098	B	B	B	A	.	A	B	B	B	B	B	B	H	B	A	A	B	B	B	B	A	.	.	.	H	B	B	A	B	A	.	A	B	B	A	.	B	H	A	B	B	B	A	A	A	A	B	A	A
S01_19771090	B	B	B	A	A	A	B	B	B	B	H	A	A	B	A	A	B	B	B	B	A	H	B	B	B	B	B	A	B	A	B	A	B	B	A	A	B	H	A	B	B	B	A	A	A	H	B	A	A
S01_22424981	B	B	B	A	A	A	B	B	B	B	A	A	A	B	A	A	B	B	B	B	A	B	B	B	B	B	B	A	B	A	B	A	B	B	A	A	B	H	A	B	B	B	A	A	A	A	B	A	A
S01_23654216	B	B	B	A	A	A	B	H	B	B	A	A	A	B	A	A	B	B	B	B	A	B	B	B	B	B	B	A	B	H	B	A	B	H	A	A	B	H	A	B	B	B	A	A	A	A	B	A	A
S01_23992528	B	B	B	A	A	A	B	B	B	B	H	A	A	B	A	A	B	B	B	B	A	B	B	B	B	B	B	A	B	A	B	A	B	B	A	H	B	H	A	B	B	H	A	A	A	A	B	A	A
S01_24054899	B	B	B	A	A	A	B	B	B	B	A	A	A	B	A	A	B	B	B	B	A	H	B	B	B	B	B	A	B	A	H	H	B	B	A	A	B	H	A	B	B	B	A	A	A	A	B	.	A
S01_27179729	B	B	B	A	A	A	B	B	B	B	B	B	A	B	A	A	B	B	B	B	A	B	B	B	A	B	H	A	B	A	B	A	B	B	H	A	B	H	H	B	B	B	A	A	A	A	B	H	A
S01_27270099	B	H	.	A	A	A	B	B	B	.	B	B	A	B	A	A	B	H	.	B	A	.	B	.	H	.	.	A	H	.	B	.	B	.	A	H	B	H	A	B	B	.	A	H	A	A	B	A	A
S01_27270286	B	H	.	A	A	A	B	B	B	.	B	B	A	B	A	A	B	H	.	B	A	.	B	.	H	.	.	A	H	.	.	.	B	.	A	H	B	H	A	B	B	.	A	H	A	A	B	A	A
S01_27329031	B	.	B	A	A	A	B	B	B	B	B	B	A	B	A	A	B	B	B	B	H	.	B	B	H	B	H	A	B	H	B	A	H	B	A	.	B	H	A	B	B	B	A	A	A	A	B	A	A
S01_27354494	B	B	B	A	A	A	B	B	B	B	B	B	A	B	A	A	B	B	B	B	A	B	B	B	H	B	H	A	B	A	B	A	B	B	A	A	B	H	A	B	B	B	A	A	A	A	B	A	A
S01_27363270	B	B	B	A	A	A	B	B	B	B	H	B	H	H	A	A	B	B	B	B	A	B	B	B	H	B	H	A	B	A	B	A	B	B	A	A	B	H	A	B	H	B	A	A	A	A	B	A	A
S01_27741113	B	B	B	A	A	A	B	B	B	B	B	B	H	B	A	A	B	B	B	B	A	B	B	B	H	B	H	A	B	A	B	A	B	B	A	A	B	H	A	B	B	B	A	A	A	A	B	A	A
S01_27741233	B	B	B	A	A	A	B	H	B	B	B	B	H	B	A	A	B	B	B	B	A	B	B	B	H	B	H	A	B	A	B	A	B	B	A	A	B	H	A	B	B	B	A	A	A	A	B	A	A
S01_27741265	B	B	B	A	A	A	B	H	B	H	B	B	H	B	A	A	B	B	B	B	A	B	B	B	H	B	H	A	B	A	B	A	B	B	A	A	B	H	A	B	B	B	A	A	A	A	B	A	A
S01_27741274	B	B	B	A	A	A	B	H	B	H	B	B	H	B	A	A	B	B	B	B	A	B	B	B	H	B	H	A	B	A	B	A	B	B	A	A	B	H	A	B	B	B	A	A	A	A	B	A	A
S01_27813006	B	B	B	A	A	A	B	B	B	B	B	B	A	B	A	A	B	B	B	B	A	B	B	B	H	B	H	A	B	H	H	A	B	B	A	H	B	H	A	B	B	B	A	A	A	A	B	A	A
S01_28512253	H	B	B	A	A	A	B	B	B	B	B	B	A	B	A	A	B	B	B	B	A	H	B	B	H	B	H	A	H	A	B	A	B	B	A	A	B	H	A	B	B	B	A	A	A	A	B	B	A
S01_28754042	B	B	H	H	A	.	B	B	B	B	B	.	H	.	.	A	B	B	.	B	A	B	B	B	H	B	H	A	.	A	B	A	B	B	A	H	B	H	A	B	.	B	A	H	A	A	B	H	A
S01_28772463	B	B	B	A	A	A	B	B	B	B	B	B	A	B	A	A	B	B	H	B	A	B	B	B	H	B	H	A	B	A	B	A	B	B	A	A	B	H	A	B	B	B	A	A	A	A	B	B	A
S01_28856560	B	B	B	H	A	A	B	B	B	B	B	B	A	B	H	A	B	B	B	B	A	B	B	B	A	B	H	A	B	A	B	A	B	H	A	A	B	H	A	B	B	B	A	A	A	A	B	B	H
S01_29174012	B	.	B	H	A	A	B	B	B	B	B	B	A	B	A	A	B	H	B	B	A	B	B	B	H	B	H	A	B	A	.	A	B	B	A	A	B	H	A	B	B	B	A	A	A	A	B	B	A
S01_29174019	B	.	B	A	A	A	B	B	B	B	B	B	A	B	A	A	B	H	B	B	A	B	B	B	H	B	.	A	B	A	.	A	B	B	A	A	B	H	A	B	B	B	A	A	A	A	B	B	A
S01_29174097	B	B	B	A	A	A	B	B	B	B	H	B	H	B	A	A	B	B	B	B	A	.	B	B	H	B	H	A	B	A	B	A	B	B	A	H	B	H	H	B	B	B	A	A	A	A	B	B	H
S01_29219272	B	B	B	A	A	A	B	B	B	B	H	B	A	B	A	A	B	B	B	B	H	B	B	B	H	B	H	A	H	A	B	A	B	B	A	H	B	H	A	H	B	B	A	A	A	A	B	H	A
S01_29500172	B	B	B	A	A	A	B	B	B	B	H	B	A	B	A	A	B	B	B	B	A	B	B	B	H	H	H	A	B	A	B	A	H	B	A	A	B	H	A	B	B	B	A	A	H	A	B	H	A
S01_29927649	H	B	.	A	A	A	H	B	H	B	.	H	.	.	A	A	B	B	B	B	.	.	B	H	H	B	H	A	B	A	B	A	B	H	A	A	B	H	A	B	.	H	A	A	A	A	B	.	H
S01_29993858	B	B	B	A	A	A	B	B	B	B	H	B	H	.	A	A	B	B	B	B	A	.	B	B	H	H	H	A	H	A	H	A	B	.	A	H	B	H	A	B	B	B	A	A	H	A	B	.	A
S01_29994052	B	B	H	A	A	A	B	B	B	B	B	B	A	.	A	A	B	B	B	B	A	B	B	B	H	H	H	A	B	A	B	A	B	H	A	A	B	H	A	B	B	B	A	A	A	A	B	B	A
S01_30151326	B	B	B	A	A	H	H	B	B	H	B	H	A	B	A	A	B	B	B	B	A	H	B	B	H	B	H	A	B	A	H	A	.	B	H	A	B	H	A	B	H	H	.	A	A	A	B	B	A
S01_30199101	B	B	B	A	A	A	B	B	H	B	B	B	A	B	A	A	B	B	B	.	H	B	B	B	H	B	H	A	B	.	B	.	B	H	A	A	B	H	A	B	B	B	A	A	A	A	B	H	A
S01_30210054	B	B	B	A	A	A	B	B	B	B	B	B	A	B	A	A	B	B	B	B	A	B	B	B	H	B	H	A	B	A	B	A	B	B	A	A	B	H	A	B	B	B	A	A	A	A	B	B	A
S01_30224922	B	B	B	A	A	A	B	B	B	B	B	B	A	B	A	A	B	B	B	B	H	B	B	B	H	B	H	A	B	A	B	A	B	H	A	A	B	.	A	B	B	B	A	A	A	.	B	B	A
S01_30489481	B	B	B	A	A	.	B	H	B	B	B	B	A	B	A	A	B	B	B	B	A	B	B	B	H	H	H	A	B	A	H	A	B	B	A	A	B	H	A	B	B	B	A	A	A	A	B	B	A
S01_30489639	B	B	B	A	A	A	B	B	B	B	B	B	A	B	A	A	B	B	B	B	A	B	B	B	H	H	H	A	B	A	B	A	B	H	A	A	B	H	A	B	B	H	A	A	A	A	B	B	A
S01_30540774	B	B	B	A	A	A	B	B	B	B	H	B	A	B	A	A	B	B	B	B	A	H	B	B	H	B	H	A	B	A	B	A	B	.	A	A	B	H	A	B	B	B	H	A	A	A	B	B	A
S01_30546658	B	B	B	A	H	A	B	B	B	B	B	.	A	B	A	H	B	B	B	B	A	B	B	B	H	B	H	H	B	A	B	A	B	B	A	A	B	B	A	B	B	B	A	A	A	A	B	B	A
S01_30580610	B	B	B	A	A	H	B	B	B	B	H	H	A	B	A	A	B	B	B	B	H	H	B	B	H	B	H	A	B	A	B	A	B	B	A	A	B	H	A	B	B	B	A	A	A	A	B	B	A
S01_30597426	B	B	B	A	A	A	B	B	B	B	B	B	A	.	.	H	B	B	B	B	.	B	B	B	H	B	H	A	B	.	B	A	B	B	.	A	B	H	A	B	B	B	A	A	A	A	B	B	A
S01_30968278	B	B	B	A	A	A	B	B	B	H	B	B	A	B	H	A	B	B	B	B	A	B	B	B	H	H	H	H	H	A	B	A	B	B	A	A	B	H	A	B	B	B	A	A	A	A	B	B	A
S01_31287865	B	B	B	A	A	A	B	B	B	B	B	B	A	B	A	A	B	B	B	B	A	B	B	B	H	B	H	A	B	A	B	A	B	B	A	A	B	H	A	B	B	B	A	A	A	A	B	B	A
S01_31408354	B	.	H	H	A	A	B	B	H	B	.	B	A	B	A	A	B	.	H	.	A	H	H	.	H	B	A	A	B	A	.	A	H	.	A	H	.	A	A	B	B	B	A	A	A	A	B	H	A
S01_31579897	B	B	B	A	A	A	B	B	B	B	B	B	A	B	A	A	B	B	B	B	A	B	B	B	H	B	H	A	B	A	B	H	B	B	A	A	B	H	A	B	B	B	A	A	A	A	B	B	A
S01_31608715	B	B	B	A	A	A	B	B	B	B	B	B	A	B	A	A	B	B	B	B	A	H	B	B	H	H	H	A	B	A	B	A	B	B	A	H	B	H	A	B	B	B	A	A	A	A	B	H	A
S01_31621702	B	B	B	A	A	A	B	B	B	B	B	B	A	B	A	A	B	B	B	B	A	B	B	B	H	B	H	A	B	A	B	A	B	B	A	A	B	H	A	B	B	B	A	A	A	A	B	B	A
S01_31727833	B	B	B	A	A	A	H	B	B	B	B	H	A	B	A	A	B	B	B	B	A	B	B	B	H	B	H	A	H	A	B	A	B	B	A	A	B	H	A	B	B	B	A	A	A	A	B	B	A
S01_31819786	B	B	B	H	A	A	B	H	B	B	B	B	A	B	A	A	B	B	B	B	A	B	H	B	H	B	H	A	B	A	B	A	H	B	A	A	B	H	A	B	B	B	A	A	H	A	H	B	A
S01_32089721	B	B	B	A	A	A	B	B	B	H	B	B	A	B	A	A	B	B	B	B	A	B	B	B	H	B	H	A	B	A	H	A	B	B	A	A	B	H	A	B	B	B	A	A	A	A	B	B	A
S01_32211749	.	B	.	A	A	A	B	B	B	B	B	.	A	B	A	A	B	B	B	B	A	.	B	B	H	B	B	A	B	A	B	A	B	.	A	A	B	H	A	B	.	B	A	A	A	A	B	B	A
S01_32346237	B	B	B	A	A	A	B	B	B	B	B	H	A	H	A	A	B	B	B	B	A	H	B	B	H	B	H	A	H	A	B	A	B	B	A	A	B	H	A	B	B	B	A	A	A	A	B	B	A
S01_32548027	B	B	B	H	A	A	B	B	B	H	B	B	A	B	A	A	B	H	B	B	A	B	B	H	H	B	H	A	B	A	B	A	B	B	A	A	B	H	A	B	B	B	A	A	A	A	B	B	A
S01_32581108	B	B	B	A	A	A	B	B	B	B	B	B	A	B	A	A	B	B	B	B	A	B	B	B	H	B	H	A	B	A	B	A	B	B	A	A	B	H	A	B	B	B	A	A	A	A	B	B	A
S01_32595921	B	B	H	A	A	A	B	B	B	B	H	B	A	B	A	A	B	B	H	B	A	B	B	B	H	B	H	A	B	A	B	A	B	B	A	A	B	H	A	B	B	B	A	A	A	A	B	H	A
S01_32600437	B	B	B	A	A	A	B	B	B	B	B	B	A	H	A	A	.	B	B	B	A	H	B	H	H	.	H	A	B	A	B	A	B	H	A	A	B	H	A	B	B	B	A	A	A	A	.	.	A
S01_33146502	B	B	B	A	A	.	.	B	B	B	.	H	A	B	A	A	.	B	B	.	A	B	B	B	H	B	H	A	B	A	B	A	B	.	A	.	B	H	A	H	H	B	A	A	A	A	B	B	A
S01_33205891	B	B	B	A	A	A	B	B	B	B	B	B	A	B	A	A	B	B	B	B	A	B	B	.	H	B	H	A	B	A	B	A	B	B	A	H	B	H	A	B	B	B	A	A	A	A	B	B	A
S01_33231730	B	B	B	A	A	A	B	B	.	B	B	B	A	B	A	A	B	B	B	B	A	.	B	B	H	B	H	A	B	A	B	A	B	.	A	H	B	H	A	B	B	B	A	A	A	H	B	B	A
S01_33231845	B	B	B	A	A	A	B	B	B	B	B	B	A	B	A	A	B	B	B	B	A	.	B	B	H	B	H	A	B	A	B	A	B	B	A	H	B	H	A	B	B	B	A	A	A	H	B	B	A
S01_33419681	B	B	B	A	A	H	B	B	B	B	B	B	A	B	A	A	B	B	B	B	A	B	B	B	H	B	H	A	B	A	B	A	B	B	H	A	B	H	A	B	B	B	A	A	A	A	B	B	A
S01_33441859	B	B	B	A	A	A	B	B	B	B	B	B	A	B	A	H	B	B	B	B	A	B	B	B	H	B	H	A	B	H	B	A	B	B	A	A	B	H	H	B	B	B	A	A	A	A	B	B	A
S01_33486715	B	B	B	H	A	A	B	B	B	B	B	B	A	B	A	A	B	H	B	B	A	B	B	.	H	B	B	H	B	A	.	A	B	B	A	A	B	H	A	B	B	B	A	A	A	A	B	B	A
S01_33619849	B	B	B	H	A	A	B	B	B	B	B	B	A	B	A	A	B	B	B	B	A	B	B	B	H	B	H	A	B	A	H	A	B	B	A	A	B	H	A	B	B	B	A	A	A	A	B	B	A
S01_33960733	B	B	B	H	H	A	B	B	B	B	B	B	A	B	H	A	B	B	B	B	H	B	B	B	H	B	H	A	B	A	B	A	B	B	A	H	B	H	H	B	B	B	A	A	A	A	B	B	A
S01_33960742	B	B	B	A	H	A	B	B	B	B	B	B	A	B	H	A	B	B	B	B	A	B	B	B	H	B	H	A	B	A	B	A	B	B	A	H	B	H	H	B	B	B	A	A	A	A	B	B	A
S01_34009120	B	B	B	A	A	A	B	B	B	B	H	B	H	B	A	H	B	B	B	B	A	B	B	B	H	B	H	A	B	A	B	A	B	B	A	A	B	H	A	B	B	B	A	A	A	A	B	B	A
S01_34009148	B	B	B	A	A	A	B	B	B	B	H	B	H	B	A	H	B	B	B	B	A	B	B	B	H	B	H	A	B	A	B	A	B	B	A	A	B	H	A	B	B	B	A	A	A	A	B	B	A
S01_34028199	B	B	B	A	A	A	B	B	B	B	B	B	A	B	A	H	B	B	B	B	H	B	B	B	H	B	H	A	B	H	B	H	B	B	A	A	B	H	A	B	B	B	A	A	A	A	B	B	A
S01_34072540	B	B	B	A	A	A	B	B	B	B	B	B	A	B	A	A	B	B	B	H	A	B	B	B	H	B	H	A	B	A	.	A	B	B	A	A	B	H	A	B	B	B	H	A	A	A	B	B	A
S01_34072740	B	B	B	A	A	H	B	B	B	H	B	B	A	B	A	A	B	B	B	H	A	B	B	B	H	B	H	A	B	A	.	A	B	B	A	A	B	H	A	B	B	B	H	A	A	A	B	B	A
S01_34082645	B	B	B	A	A	H	B	B	H	B	B	B	A	B	A	A	B	B	B	B	H	B	B	B	H	B	H	A	B	A	B	A	B	B	A	H	B	H	A	B	B	B	A	A	A	A	B	B	A
S01_34082657	B	B	B	A	A	H	B	B	H	B	B	B	A	B	A	A	B	B	B	B	H	B	B	B	H	B	H	A	B	A	B	A	B	B	A	H	B	H	A	B	B	B	A	A	A	A	B	B	A
S01_34221160	B	B	B	A	H	A	B	B	B	B	B	B	H	B	A	A	B	B	B	B	A	B	B	B	H	B	H	A	B	A	B	H	B	B	A	A	B	H	A	B	B	B	A	A	H	A	B	B	A
S01_34222563	B	B	B	A	A	A	B	B	B	B	H	B	A	B	A	A	B	B	B	B	A	B	B	B	H	H	H	A	B	A	B	A	B	B	A	A	B	H	A	B	B	B	A	A	A	A	B	B	A
S01_34357051	B	B	B	A	A	A	B	B	B	B	B	B	H	B	H	A	B	B	B	B	A	B	B	B	H	B	H	A	B	A	B	A	B	B	A	A	B	H	A	B	B	B	A	A	A	A	B	B	A
S01_34370621	B	B	B	A	H	A	B	B	B	B	B	B	A	B	A	H	B	B	B	B	A	B	B	B	H	B	H	A	B	A	B	A	B	B	A	A	B	H	A	B	B	B	A	A	A	A	B	.	H
S01_34437091	B	B	B	A	A	A	B	B	B	B	B	B	H	B	A	A	B	B	B	B	A	.	B	B	.	B	H	A	H	A	B	H	B	B	A	A	B	H	A	B	B	B	A	A	A	A	B	B	H
S01_34437140	B	B	B	A	A	A	B	B	B	B	B	B	H	B	A	A	B	B	B	B	A	.	B	B	.	B	B	A	H	A	B	H	B	B	A	A	B	H	A	B	B	B	A	A	A	A	B	B	H
S01_34541881	B	B	B	A	A	H	.	B	B	B	B	B	A	H	A	A	B	B	B	B	A	.	B	.	.	B	H	.	B	A	B	A	B	B	H	.	B	H	A	B	B	B	A	.	A	A	B	B	H
S01_34720950	B	B	B	A	A	A	B	B	B	B	B	B	A	H	A	H	B	B	B	B	A	B	B	B	H	B	H	A	B	A	B	A	B	B	A	A	B	H	H	B	B	B	A	A	A	A	B	B	A
S01_34886868	B	B	B	A	H	A	B	B	B	B	B	B	A	B	A	H	B	B	B	B	A	B	B	B	H	B	H	A	B	A	B	A	B	B	A	.	B	H	A	B	B	B	A	A	A	A	B	B	A
S01_34886921	B	B	B	A	H	A	B	B	B	B	B	B	A	B	A	A	B	B	B	B	A	B	B	B	H	B	H	A	B	A	B	A	B	B	A	.	B	H	A	B	B	B	A	A	A	A	B	B	A
S01_34979907	B	B	B	A	A	H	B	B	B	B	B	B	H	B	A	A	B	B	B	B	A	.	B	H	B	B	H	A	B	A	H	A	B	.	A	A	B	H	A	B	B	H	A	A	A	A	B	B	A
S01_35212899	B	B	B	A	A	A	B	B	B	B	B	B	A	B	A	A	B	B	B	B	A	B	B	B	H	B	H	A	B	A	B	A	B	B	A	A	B	H	A	B	B	B	A	A	A	A	B	B	A
S01_35220119	B	B	B	A	A	A	B	B	B	B	B	B	A	B	A	A	B	B	B	B	A	B	B	B	H	B	H	H	B	H	B	A	B	B	A	A	B	H	A	B	B	B	A	A	A	A	B	B	A
S01_35220277	B	B	B	A	A	A	B	B	B	B	H	B	A	B	H	A	B	B	B	B	A	B	B	B	H	B	H	A	B	A	B	A	B	B	A	A	B	H	A	B	B	B	A	A	A	A	B	B	A
S01_35220310	B	B	B	A	A	A	B	B	B	B	H	B	A	B	H	A	B	B	B	B	A	B	B	B	H	B	H	A	B	A	B	A	B	B	A	A	B	H	A	B	B	B	A	A	A	A	B	B	A
S01_35221172	B	B	B	A	A	A	B	B	B	B	B	B	A	B	A	A	B	B	B	B	A	B	B	B	H	B	H	A	B	A	B	A	B	B	A	A	B	H	A	B	B	B	A	A	A	A	B	B	A
S01_35237966	B	B	B	A	A	H	B	B	B	B	B	B	A	B	A	A	B	B	B	B	A	B	B	B	H	B	H	A	B	A	B	A	B	B	A	A	B	H	A	B	B	B	A	A	A	A	B	B	A
S01_35300843	B	B	B	A	A	A	B	B	B	B	B	B	A	B	A	A	B	B	B	B	A	B	B	B	H	H	H	A	B	A	B	A	B	B	A	A	B	H	A	B	B	B	A	A	A	A	B	B	A
S01_35339372	B	B	B	A	A	A	B	B	B	B	B	B	H	B	H	A	B	B	B	B	A	B	B	B	H	B	H	A	B	A	B	A	B	B	A	A	B	H	A	B	B	B	A	A	A	A	B	B	A
S01_35366867	B	B	B	H	A	A	B	B	B	B	B	B	A	B	A	H	B	B	B	B	A	B	B	B	H	B	H	A	B	H	B	A	B	B	A	H	B	H	A	B	B	B	A	A	A	H	B	B	A
S01_35407579	B	B	B	A	A	A	B	B	B	B	B	B	A	B	A	A	B	B	B	B	A	B	B	B	H	B	H	A	B	A	B	A	B	B	A	A	B	H	A	B	H	B	H	A	A	A	B	B	A
S01_35410432	B	B	B	A	A	A	B	B	B	B	B	B	A	B	H	A	B	B	B	B	A	B	B	B	H	B	H	H	B	H	B	A	B	B	A	H	B	H	A	B	B	B	A	A	A	A	B	B	A
S01_35440693	B	B	.	A	A	A	B	B	B	B	B	B	A	.	A	A	B	.	B	B	A	B	B	.	B	.	.	A	B	A	B	A	B	.	.	B	B	A	A	B	B	B	A	A	A	.	B	B	A
S01_35523855	B	B	B	A	A	A	B	B	B	B	B	B	H	B	A	A	B	B	B	B	A	B	H	B	H	B	H	A	B	A	B	A	B	B	A	A	B	H	A	B	B	B	A	A	H	A	B	B	A
S01_35550983	B	H	B	A	A	A	B	B	B	B	B	B	A	B	A	H	B	B	B	B	A	B	B	B	H	B	H	A	B	H	B	A	B	B	A	A	B	H	A	B	B	B	A	A	A	A	B	B	A
S01_35551101	B	H	B	A	A	A	B	B	B	B	B	B	A	B	A	H	B	B	B	B	A	B	B	B	H	B	H	A	B	H	B	A	B	B	A	A	B	H	H	B	B	B	A	A	A	A	B	B	A
S01_35591013	B	B	B	H	H	H	B	B	B	B	B	B	H	B	A	H	B	.	B	B	A	B	B	B	H	B	H	A	B	A	B	A	B	B	A	A	B	H	A	B	B	B	A	A	A	A	B	B	H
S01_35591014	B	B	B	H	H	H	B	B	B	B	B	B	H	B	A	H	B	.	B	B	A	B	B	B	H	B	H	A	B	A	B	A	B	B	A	A	B	H	A	B	B	B	A	A	A	A	B	B	H
S01_35603435	B	B	B	A	A	A	B	B	B	B	B	B	A	B	A	A	B	B	B	B	H	B	B	B	H	B	H	H	B	A	B	A	B	B	A	A	B	H	A	B	B	B	H	A	A	A	B	B	A
S01_35623315	B	B	B	A	A	A	B	B	B	B	B	B	A	B	A	A	B	B	B	B	A	H	B	B	H	B	H	A	B	A	B	A	B	B	A	H	B	H	A	B	B	B	A	A	A	A	B	B	A
S01_35638983	B	B	B	H	A	A	B	B	B	B	B	B	H	B	A	A	B	B	B	B	H	B	B	B	H	B	H	A	B	A	B	A	B	B	A	A	B	H	A	B	B	B	A	A	A	A	B	B	A
S01_35675200	B	B	B	A	A	A	B	B	B	B	B	B	A	H	A	A	B	B	B	B	H	B	B	B	H	B	H	A	B	A	B	A	B	B	A	A	B	H	H	B	B	B	A	A	A	A	B	B	A
S01_35675208	B	B	B	A	A	A	B	B	B	B	B	B	A	H	A	A	B	B	B	B	H	B	B	B	H	B	H	A	B	A	B	A	B	B	A	A	B	H	H	B	B	B	A	A	A	A	B	B	A
S01_35675312	B	B	B	A	A	A	B	B	B	B	B	B	A	B	A	A	B	B	B	B	H	B	B	B	H	B	H	A	B	A	B	A	B	B	A	A	B	H	A	B	B	B	A	A	A	A	B	B	A
S01_35675346	B	B	B	A	A	A	B	B	B	B	B	B	A	B	A	A	B	B	B	B	H	B	B	B	H	B	H	A	B	A	B	A	B	B	A	A	B	H	A	B	B	B	A	A	A	A	B	B	A
S01_35675349	B	B	B	A	A	A	B	B	B	B	B	B	A	B	A	A	B	B	B	B	H	B	B	B	H	B	H	A	B	A	B	A	B	B	A	A	B	H	A	B	B	B	A	A	A	A	B	B	A
S01_35675400	B	B	B	A	A	A	B	B	B	B	B	B	A	B	A	H	B	B	B	B	A	B	B	.	H	B	H	H	B	A	.	A	.	.	A	A	B	H	A	B	B	B	A	A	A	A	B	H	A
S01_35675405	B	B	B	A	A	A	B	B	B	B	B	B	A	B	A	H	B	B	B	B	A	B	B	.	H	B	H	H	B	A	.	A	.	.	A	A	B	H	A	B	B	B	A	H	A	A	B	H	A
S01_35675439	B	B	B	A	A	A	B	B	B	B	B	B	A	B	A	H	B	B	B	B	A	B	B	.	H	B	H	H	B	A	.	A	.	.	A	A	B	H	A	B	B	B	A	A	A	A	B	H	A
S01_35675558	B	B	B	A	A	A	B	B	B	B	B	B	A	B	A	H	B	B	B	B	A	B	B	.	H	B	H	H	B	A	.	A	.	.	A	A	B	H	A	B	H	B	A	A	A	A	B	H	A
S01_35819720	B	B	B	A	A	A	B	B	B	B	B	B	H	B	A	A	B	B	B	B	A	B	B	B	H	B	H	A	B	H	B	A	B	B	A	A	B	H	A	B	B	B	A	A	A	A	B	.	A
S01_36218810	B	B	B	H	A	H	B	B	B	H	.	B	A	B	A	A	B	B	B	B	A	B	B	B	H	B	H	A	B	B	B	A	B	H	A	A	B	H	A	B	B	B	A	A	A	A	B	B	A
S01_36289792	B	B	H	A	A	A	B	B	B	B	B	B	A	B	A	A	B	B	B	B	A	B	B	B	H	B	H	A	B	B	B	A	B	B	A	A	B	H	H	B	B	B	A	A	A	A	B	B	A
S01_36514709	B	B	B	H	A	A	B	B	B	B	B	H	A	H	A	A	B	B	B	B	A	B	B	B	H	B	H	A	B	B	B	A	B	B	H	A	B	H	A	B	B	B	A	A	A	A	B	.	A
S01_36514799	B	B	B	H	A	A	B	B	B	B	B	H	A	H	A	A	B	B	B	B	A	B	B	B	H	B	H	A	B	B	B	A	B	B	H	A	B	H	A	B	B	B	A	A	H	A	B	.	A
S01_36557280	B	B	B	A	A	H	B	B	B	B	B	B	A	B	A	A	B	B	B	B	A	B	B	B	H	B	H	A	B	B	B	A	B	B	A	A	B	H	A	B	B	B	H	A	A	H	H	B	A
S01_36625551	B	B	B	A	A	A	B	B	B	B	B	B	A	B	A	A	B	B	B	B	A	B	B	B	H	B	H	A	B	B	B	A	B	B	A	H	B	H	A	B	B	B	A	A	A	A	B	B	A
S01_36625590	B	B	B	A	A	A	B	B	B	B	B	B	A	B	A	A	B	B	B	B	A	B	B	B	H	B	H	A	B	B	B	A	B	B	A	H	B	H	A	B	B	B	A	A	A	A	B	B	A
S01_36625635	B	B	B	A	A	A	B	B	B	B	B	B	A	B	A	A	B	B	B	B	A	B	B	B	H	B	H	A	B	B	B	A	B	B	A	A	B	H	A	B	B	B	A	A	A	A	B	B	A
S01_36625670	B	B	B	A	A	A	B	B	B	B	B	B	A	B	A	A	B	B	B	B	A	B	B	B	H	B	H	A	B	B	B	A	B	B	A	A	B	H	A	B	B	B	A	A	A	A	B	B	A
S01_36640917	B	B	B	H	A	H	B	B	B	B	.	B	A	B	A	A	B	B	B	B	A	B	B	B	H	B	H	A	B	B	B	A	B	B	H	H	B	H	H	B	B	B	A	A	A	A	B	B	H
S01_36698084	B	B	B	A	A	A	B	B	B	B	B	B	A	B	A	A	B	B	B	B	H	B	B	B	H	B	H	A	B	B	B	A	B	B	A	A	B	H	A	B	B	B	A	A	A	A	B	B	H
S01_36698115	B	B	B	A	A	A	B	B	B	B	B	B	A	B	A	A	B	B	B	B	H	B	B	B	H	B	H	A	B	B	B	A	B	B	A	A	B	H	A	B	B	B	A	A	A	A	B	B	H
S01_36732975	B	.	H	A	A	A	B	H	.	B	B	B	A	B	A	A	.	.	B	B	A	B	B	B	H	B	H	A	B	B	B	A	.	B	A	A	B	A	A	.	B	B	A	A	A	A	B	.	A
S01_36783614	B	B	B	A	A	A	B	B	B	B	B	B	A	B	A	A	B	B	B	B	A	B	B	B	H	B	H	A	B	B	B	A	B	B	A	A	B	H	H	B	B	B	A	A	A	A	B	B	A
S01_36815359	B	B	B	A	A	A	B	B	B	B	B	B	A	B	A	A	B	B	B	B	A	B	B	B	H	B	H	A	B	B	B	A	B	B	A	H	B	H	A	B	B	B	H	A	A	A	B	B	A
S01_36815462	B	B	B	A	A	A	B	B	B	B	B	B	A	B	H	A	B	B	B	B	A	B	B	B	H	B	H	A	B	B	B	A	B	B	A	H	B	H	A	B	B	B	H	A	A	A	B	B	A
S01_36832863	B	B	B	A	A	A	B	B	B	B	B	B	A	B	A	A	B	B	B	B	H	B	B	B	H	B	H	A	B	B	B	A	B	B	A	A	B	H	A	B	B	B	A	A	A	A	B	B	A
S01_36832865	B	B	B	A	A	A	B	B	B	B	B	B	A	B	A	A	B	B	B	B	H	B	B	B	H	B	H	A	B	B	B	A	B	B	A	A	B	H	A	B	B	B	A	A	A	A	B	B	A
S01_36832962	B	B	B	A	A	A	B	B	B	B	B	B	A	B	A	A	B	B	B	B	A	B	B	B	H	B	H	A	B	B	B	A	B	B	A	A	B	H	A	B	B	B	A	A	A	A	B	B	A
S01_36833033	B	B	B	H	A	A	B	B	B	B	B	B	A	B	A	A	B	B	B	B	A	B	B	B	H	B	H	A	B	B	B	A	B	B	A	A	B	H	A	B	B	B	A	A	A	A	B	B	A
S01_36860677	B	B	B	A	A	H	B	B	B	B	B	B	A	H	A	A	B	B	B	B	A	B	B	B	H	B	H	A	B	B	B	A	B	B	A	A	B	H	A	B	B	B	A	A	A	A	B	B	H
S01_36886654	B	B	B	A	A	A	B	B	B	B	B	B	A	B	A	A	B	H	B	B	A	B	B	B	H	B	H	A	B	B	B	A	B	B	H	A	B	H	A	B	B	B	A	A	A	A	B	B	A
S01_36886771	B	B	B	A	A	A	B	B	B	B	B	B	A	B	A	A	B	B	B	B	A	B	B	B	H	B	H	A	B	B	B	A	B	B	H	A	B	H	A	B	B	B	A	A	A	A	B	B	A
S01_36924681	B	B	B	A	A	A	B	B	B	B	B	B	A	B	A	A	B	B	B	H	H	B	B	B	H	B	H	A	B	B	B	A	B	B	A	A	B	H	A	B	B	B	A	A	A	A	B	B	A
S01_37548087	B	B	B	H	A	A	B	B	B	B	B	B	A	B	A	A	B	B	B	B	A	.	B	H	H	B	H	A	B	H	B	H	B	H	A	A	B	B	A	B	B	B	A	A	A	A	B	B	A
S01_37562894	B	B	B	A	A	A	B	B	B	B	B	H	A	B	A	A	B	B	B	B	A	B	B	B	H	B	H	A	B	B	B	A	B	B	A	A	B	B	A	B	B	B	A	A	A	A	B	B	A
S01_37758997	B	B	B	A	A	A	B	B	B	B	B	B	A	B	A	A	B	B	B	B	A	B	B	B	H	B	H	A	B	B	B	A	B	B	A	A	B	B	A	B	B	B	A	A	A	A	B	B	A
S01_37807848	B	B	B	A	A	A	B	B	B	B	B	B	A	B	A	A	B	B	B	B	H	B	B	B	H	B	H	A	B	B	B	A	B	B	A	H	B	B	A	B	B	B	H	A	A	A	B	B	A
S01_40222881	B	B	B	A	A	B	B	B	B	B	B	B	A	B	A	A	A	B	B	B	A	B	B	B	H	B	H	B	B	B	B	A	B	B	A	A	B	B	A	B	B	B	A	A	A	A	B	B	A
S01_40222938	B	B	B	A	A	B	B	B	B	B	B	B	A	B	A	A	A	B	B	B	A	B	B	B	H	B	H	B	B	B	B	A	B	B	A	A	B	B	A	B	B	B	A	A	A	A	B	B	H
S01_40251022	B	B	B	A	A	B	B	B	B	B	B	B	A	B	A	A	A	B	H	B	A	B	B	B	H	B	H	B	B	B	B	A	B	.	A	A	B	B	A	B	B	B	A	A	A	A	B	B	A
S01_40251173	B	B	B	A	A	B	B	B	B	B	B	B	A	B	A	A	A	B	B	B	A	B	B	B	H	B	H	B	B	B	B	A	B	.	A	A	B	B	A	B	B	B	A	A	A	A	B	B	A
S01_40262023	B	B	B	A	A	B	B	B	B	B	B	H	A	B	A	A	A	B	B	B	A	B	B	B	H	B	H	B	B	B	B	A	B	.	A	H	B	.	A	B	.	H	A	A	A	A	B	B	A
S01_40302441	B	B	B	A	A	B	B	B	B	B	H	B	A	B	A	A	A	B	B	B	A	B	B	B	H	B	H	B	B	B	B	A	B	B	A	A	B	B	A	B	B	B	A	A	A	A	B	H	H
S01_40302600	B	B	B	A	A	B	B	B	B	B	H	B	A	B	A	A	A	B	B	B	A	B	B	B	H	B	H	B	B	B	B	A	B	B	A	A	B	B	A	B	B	B	A	A	A	A	B	H	H
S01_40302717	B	B	B	A	A	B	B	B	B	B	B	B	A	.	A	A	A	B	B	B	A	H	B	B	H	B	H	H	B	B	B	A	B	B	A	A	B	B	A	B	B	B	A	A	A	A	B	B	A
S01_40302723	B	B	B	A	A	B	B	B	B	B	B	B	A	.	A	A	A	B	B	B	A	H	B	B	H	B	H	H	B	B	B	A	B	B	A	A	B	B	A	B	B	B	A	A	A	A	B	B	A
S01_41176370	B	B	B	A	A	B	B	B	B	B	B	B	A	B	A	A	A	B	B	B	A	B	B	B	H	B	H	B	B	B	B	A	B	B	A	A	B	B	A	B	B	B	A	A	A	A	B	B	A
S01_41176438	B	B	B	A	A	B	B	B	B	B	B	B	A	B	A	A	A	B	B	B	A	B	B	B	H	B	H	B	B	B	B	A	B	B	A	A	B	B	A	B	B	B	A	A	A	A	B	B	A
S01_41777268	B	B	B	A	A	B	B	B	B	B	B	B	H	.	.	A	A	B	B	B	A	H	B	B	H	.	H	B	B	B	B	A	B	B	A	A	B	B	A	B	B	B	A	A	A	A	B	B	A
S01_41809598	B	B	H	A	A	B	B	B	B	B	B	B	A	B	A	A	A	H	B	B	A	B	B	.	H	B	H	.	B	B	.	A	B	B	A	A	H	B	A	B	B	B	A	A	A	A	B	B	A
S01_41817829	B	B	B	A	A	B	B	B	B	B	B	B	A	B	A	H	A	B	B	B	A	B	B	B	H	B	H	B	B	B	B	A	B	B	A	A	B	B	A	B	B	B	A	A	A	A	B	B	A
S01_41852627	B	B	B	A	A	B	B	B	B	B	B	B	A	B	A	A	A	B	B	B	A	H	B	B	H	B	H	B	B	B	B	A	B	B	H	A	B	B	H	H	B	B	A	A	A	H	B	B	A
S01_41852729	B	B	B	A	A	B	B	B	B	B	B	B	A	B	A	H	A	B	B	B	A	B	B	B	H	B	H	B	B	B	B	A	B	B	H	A	B	B	H	B	B	B	A	A	A	H	B	B	A
S01_41882611	B	B	B	A	A	B	B	B	B	B	B	B	A	B	A	A	A	B	B	B	A	B	B	B	H	B	H	B	B	B	B	A	B	B	A	A	B	B	A	B	B	B	A	A	A	A	B	B	A
S01_41894289	B	B	B	A	A	B	B	B	B	B	B	B	A	B	H	A	A	B	B	B	H	H	B	B	H	B	H	B	B	B	B	A	H	B	A	A	B	B	A	B	B	B	A	A	A	A	B	B	A
S01_41950665	B	B	B	A	A	B	B	B	B	B	H	B	A	B	A	A	A	B	B	B	A	B	B	B	H	B	H	B	B	B	B	A	B	B	H	A	B	B	A	B	B	B	A	A	A	A	B	.	A
S01_42142576	B	B	B	A	A	B	B	B	B	H	B	B	A	B	H	H	A	B	B	B	A	B	B	B	H	B	H	B	B	B	B	A	B	H	A	A	B	B	A	B	B	B	A	A	A	A	B	B	A
S01_42142671	B	B	B	A	A	B	B	B	B	H	B	B	A	B	H	H	A	B	B	B	A	B	B	B	H	B	H	B	B	B	B	A	.	.	A	A	B	B	A	B	B	B	A	A	A	A	B	B	A
S01_42207590	B	B	B	A	A	B	B	B	B	B	B	B	A	B	A	A	A	B	B	B	A	B	B	B	H	B	H	B	B	B	B	A	B	B	A	A	B	B	A	B	B	B	A	A	A	A	B	B	A
S01_42207808	B	B	B	A	A	B	B	B	B	B	B	B	.	B	A	A	H	B	B	B	A	.	B	H	H	B	H	B	B	B	B	A	B	.	A	.	B	B	A	B	B	B	A	A	A	A	B	B	A
S01_42207936	B	B	B	A	A	B	B	B	B	B	B	B	A	B	A	A	H	B	B	B	A	B	B	H	H	B	H	B	B	B	B	A	B	B	A	A	B	B	A	B	B	B	A	A	A	A	B	B	A
S01_42208166	B	B	B	A	A	B	B	B	B	B	B	B	A	B	A	A	A	B	B	B	A	B	B	B	H	H	H	B	B	B	B	A	B	B	A	A	B	B	A	B	B	B	A	A	A	A	B	B	A
S01_42326081	B	B	B	A	A	.	B	B	.	B	B	B	A	B	A	A	A	B	B	B	A	B	B	B	H	B	H	B	B	B	B	A	B	B	A	A	B	B	A	B	B	B	A	A	A	A	H	B	A
S01_42367784	B	B	B	A	A	B	B	B	B	B	B	B	H	H	H	H	A	B	B	B	A	H	B	B	H	B	H	B	B	B	B	A	B	B	A	A	B	B	A	B	B	B	A	A	A	A	B	B	A
S01_42472078	B	B	B	A	H	B	B	B	B	B	B	B	A	B	A	A	A	B	B	B	H	B	B	B	H	B	H	B	B	B	B	A	B	B	A	A	B	B	A	B	B	B	A	A	A	A	B	B	A
S01_42525477	B	B	B	A	A	B	B	B	B	B	H	B	A	B	A	A	A	B	B	B	A	B	B	B	H	B	H	B	B	B	B	A	B	B	A	A	B	B	A	B	B	B	A	A	A	A	B	B	A
S01_42531108	B	B	B	A	A	B	B	B	B	B	B	B	A	B	A	A	A	B	B	B	A	B	B	H	H	B	H	B	B	B	B	A	B	H	A	A	B	B	A	B	B	B	A	A	A	A	B	B	A
S01_42557941	B	B	B	A	A	B	B	B	B	B	B	B	A	B	A	A	A	B	B	B	A	B	B	B	H	B	H	B	B	B	B	A	B	B	A	A	B	B	A	B	B	B	A	A	A	A	B	B	A
S01_42606602	B	.	.	A	A	B	.	B	H	B	.	B	.	.	.	A	A	B	H	B	A	.	B	B	H	.	H	B	B	B	.	A	B	B	A	A	B	.	A	B	B	B	A	.	A	H	B	.	H
S01_42645954	B	B	B	.	A	B	B	B	B	B	B	B	A	B	A	A	A	B	B	B	.	B	B	.	H	B	H	B	B	B	B	A	B	B	A	A	B	B	A	B	B	B	A	A	A	H	B	B	A
S01_42657051	B	B	B	A	A	B	B	B	B	B	B	B	A	B	A	H	A	B	B	B	A	B	B	B	H	B	H	B	B	B	B	A	B	B	A	A	B	B	A	B	B	B	A	A	A	A	B	B	A
S01_42657222	B	B	B	A	A	B	B	B	B	B	B	B	A	B	A	H	A	B	B	B	A	B	B	B	H	B	H	B	B	B	B	A	B	B	A	A	B	B	A	B	B	B	A	A	A	A	B	B	A
S01_42657227	B	B	B	A	A	B	B	B	B	B	B	B	A	B	A	H	A	B	B	B	A	B	B	B	H	B	H	B	B	B	B	A	B	B	A	A	B	B	A	B	B	B	A	A	A	A	B	B	A
S01_42685229	.	.	B	A	A	H	B	B	B	B	B	B	A	B	A	A	A	B	B	B	.	.	B	H	H	B	.	B	B	B	B	A	B	B	A	A	B	B	A	H	B	B	A	A	A	A	B	B	A
S01_42685261	.	.	.	A	A	H	B	B	B	B	B	B	A	B	A	A	A	B	B	B	.	.	B	H	H	B	.	B	B	B	B	A	B	B	A	A	B	B	A	H	B	B	A	A	A	A	B	B	A
S01_42750955	B	B	B	A	A	B	B	B	B	B	B	B	A	B	A	A	A	B	B	B	A	B	B	B	H	B	H	B	B	B	B	A	B	B	A	A	B	B	A	B	B	B	A	A	A	A	B	B	A
S01_42820711	B	B	B	A	A	B	B	B	B	B	B	B	A	B	A	A	A	B	B	B	A	B	B	B	H	B	H	B	B	B	B	A	B	B	A	A	B	B	A	B	B	H	A	A	A	A	B	B	H
S01_42849033	B	H	B	A	A	.	H	B	B	B	B	B	A	B	A	A	A	B	B	B	A	.	B	B	H	B	H	B	B	H	.	A	B	H	A	H	B	B	A	B	B	B	A	A	A	A	B	B	A
S01_43087066	B	H	H	A	A	B	B	B	B	B	B	B	A	B	A	A	H	H	B	B	H	B	B	B	H	B	H	B	B	B	B	A	B	.	A	A	B	B	A	B	B	B	A	A	H	A	B	B	A
S01_43087161	B	B	H	A	A	B	B	B	B	B	B	B	A	B	A	A	H	H	B	B	H	B	B	B	H	B	H	B	B	B	B	A	B	H	A	A	B	B	A	B	B	B	A	A	H	A	B	B	H
S01_43087214	B	H	H	A	A	B	B	B	B	B	B	B	A	B	A	A	H	H	B	B	H	B	B	B	H	B	H	B	B	B	B	A	B	.	A	A	B	B	A	B	B	B	A	A	H	A	B	B	A
S01_43133021	B	B	H	A	A	B	.	B	B	B	B	.	A	.	A	A	.	B	.	B	A	.	H	.	H	.	H	B	B	B	B	A	.	B	A	A	B	.	.	.	B	B	A	A	A	A	B	.	A
S01_43133066	B	B	H	A	A	B	B	H	B	B	B	.	A	B	A	A	A	B	H	B	A	B	B	B	H	B	H	B	B	B	B	A	B	B	A	A	B	B	H	B	B	B	A	A	A	A	B	B	A
S01_43133131	B	B	H	.	A	B	B	B	B	B	B	.	A	.	A	A	.	B	.	B	A	.	B	.	H	B	H	B	B	B	B	A	.	B	A	A	B	.	.	.	B	B	A	H	A	A	B	.	A
S01_43158133	B	B	H	A	A	.	B	B	B	B	B	B	A	B	A	A	.	B	B	B	A	.	B	B	H	B	H	B	B	B	B	A	B	.	A	.	B	B	.	B	B	B	A	H	A	A	B	B	A
S01_43248316	B	B	H	H	A	B	B	B	H	B	B	B	H	B	A	A	A	B	B	B	H	B	B	B	H	B	A	B	B	B	H	H	B	B	A	A	B	B	A	B	B	B	A	A	A	A	B	B	A
S01_43248380	B	B	H	A	A	B	.	B	B	B	B	.	H	B	A	A	A	B	B	B	H	B	B	B	.	B	H	.	B	B	.	H	B	B	H	A	B	B	.	B	B	B	.	A	.	A	.	B	A
S01_43555586	B	B	B	A	A	B	B	B	B	B	B	B	A	B	A	A	A	B	B	B	A	H	B	B	H	B	H	B	B	B	B	A	B	B	A	H	B	B	A	B	B	B	A	A	A	H	B	B	A
S01_43555655	B	B	B	A	A	B	B	B	B	B	B	B	A	B	A	A	A	B	B	B	A	H	B	B	H	B	H	B	B	B	B	A	B	B	A	H	B	B	A	B	B	B	A	A	A	H	B	B	A
S01_43579230	B	B	H	A	A	B	B	B	B	B	B	B	A	B	A	A	A	B	B	B	A	B	B	B	H	B	H	B	B	B	B	A	B	B	A	A	B	B	A	B	B	B	A	A	A	A	B	B	A
S01_43589777	B	B	H	A	A	B	B	B	B	B	B	B	.	B	A	A	A	B	B	B	H	.	B	B	H	B	H	B	H	B	B	.	B	B	A	A	B	B	A	B	B	B	A	A	A	A	B	H	A
S01_43589797	B	B	H	A	A	B	B	B	B	B	B	B	.	B	A	A	A	B	B	B	H	.	B	B	H	B	H	B	H	B	B	.	B	B	A	A	B	B	A	B	B	B	A	A	A	A	B	H	A
S01_43589921	B	B	H	A	A	B	B	B	B	B	B	B	A	B	A	A	A	B	B	B	A	.	B	B	H	B	H	B	H	B	B	A	B	B	A	A	B	B	A	B	B	B	A	A	A	A	B	H	A
S01_43648944	B	B	H	A	A	B	B	B	B	B	H	B	A	B	A	A	A	B	B	B	H	B	B	B	A	B	H	B	B	B	B	H	B	B	A	A	B	B	A	B	B	B	A	A	A	A	B	.	H
S01_43661508	B	B	H	A	A	B	B	B	B	B	B	B	A	B	A	A	A	B	B	B	A	B	B	B	H	B	H	B	B	B	B	A	B	B	A	A	B	B	A	B	B	B	A	A	A	A	B	B	A
S01_43760651	B	B	H	A	A	B	B	B	B	B	B	B	A	B	A	A	A	B	B	B	H	B	B	B	H	B	H	B	B	B	B	A	B	B	A	A	B	B	A	B	B	B	A	A	A	A	B	B	A
S01_43767804	B	B	H	A	A	B	B	B	B	B	B	B	H	B	A	A	A	B	B	B	A	B	B	B	H	B	H	B	B	B	B	A	B	B	H	A	B	B	A	B	B	B	A	A	A	A	B	B	A
S01_43774171	B	B	H	A	A	B	B	B	B	B	B	B	A	B	A	A	A	B	B	B	A	B	B	B	H	B	H	B	B	B	B	H	B	B	A	H	B	B	A	H	B	B	A	A	A	A	B	B	A
S01_43887693	B	B	H	A	A	B	B	B	B	B	B	B	H	B	A	A	A	B	B	B	A	B	B	B	H	B	H	B	B	B	B	A	B	B	A	A	B	B	A	B	B	B	A	A	A	A	B	B	A
S01_43887899	B	B	H	A	A	B	B	B	B	B	B	B	A	B	A	H	H	B	B	B	A	B	B	B	H	B	H	B	B	B	B	A	B	B	A	A	B	B	A	B	B	B	A	A	A	A	B	B	A
S01_43953038	B	B	H	A	A	B	B	B	B	B	B	B	A	H	A	A	A	B	B	B	A	B	B	B	H	B	B	B	B	B	B	A	H	H	A	A	B	B	A	B	B	B	A	A	A	A	B	B	A
S01_43976057	B	B	H	H	A	B	B	B	B	B	B	B	A	B	A	A	A	H	B	B	A	B	B	B	H	B	B	B	B	B	B	A	B	B	A	A	B	B	A	B	B	B	A	A	A	A	B	B	A
S01_44111381	B	B	H	A	A	B	B	B	B	B	B	H	A	B	B	A	A	.	B	B	H	B	A	.	H	B	B	B	B	B	H	A	B	B	A	A	H	B	A	B	B	B	A	A	A	A	B	B	A
S01_44257695	B	B	H	A	H	B	B	B	B	B	H	B	A	B	B	A	A	B	B	B	H	B	A	B	H	B	B	B	H	B	.	A	B	B	H	H	B	B	H	H	B	B	A	A	A	A	B	H	A
S01_44257788	B	B	H	A	H	B	B	B	B	.	H	B	A	B	B	A	A	B	B	B	.	B	A	B	H	.	.	B	B	B	.	A	B	.	H	H	B	B	.	H	B	B	A	A	A	A	B	H	A
S01_44282326	B	B	H	A	A	B	H	H	B	B	B	B	H	B	B	A	A	B	B	B	A	.	A	B	H	B	B	B	B	.	B	A	H	B	A	A	B	B	A	B	B	B	H	A	A	A	B	B	A
S01_44308351	B	B	H	A	A	B	B	B	B	.	B	B	H	B	B	A	A	B	B	B	A	B	H	B	H	B	B	B	B	B	B	A	B	.	A	H	B	B	A	B	B	.	A	A	A	A	B	B	A
S01_47912451	B	B	A	A	A	B	B	A	B	B	A	A	A	H	B	A	A	B	B	B	A	H	A	B	B	B	B	B	B	A	B	A	H	B	A	A	B	H	A	B	A	B	A	B	H	A	B	H	A
S01_48729931	B	B	H	A	H	B	B	A	B	B	H	A	A	A	B	A	A	B	B	B	A	B	A	H	B	B	B	B	B	A	B	A	A	B	A	A	B	H	A	B	A	B	A	B	H	A	B	B	A
S01_48752161	H	B	H	A	H	B	B	A	B	B	A	A	A	A	H	B	A	B	B	B	A	B	A	H	B	H	B	B	B	A	B	A	A	B	A	A	B	H	A	B	A	B	A	B	H	A	B	B	A
S01_48862039	B	B	H	A	A	B	B	A	H	H	A	A	A	A	B	B	A	B	B	B	A	B	A	H	H	A	B	B	B	H	B	A	A	B	A	A	B	H	A	B	A	B	A	B	H	A	B	B	A
S01_48862137	B	B	H	A	A	B	H	A	H	H	A	A	A	A	B	B	A	B	B	B	A	B	A	H	B	A	B	B	B	H	B	A	A	B	A	A	B	H	A	B	A	B	A	B	H	A	B	B	A
S01_48909076	B	.	H	A	A	.	B	A	B	B	A	A	H	H	B	B	A	.	B	B	A	B	A	.	B	A	H	B	B	H	B	A	A	B	A	H	B	H	A	B	A	B	A	B	H	A	B	H	A
S01_48983513	H	B	H	A	A	H	B	A	H	B	A	A	A	A	H	B	A	B	B	B	A	B	A	H	B	A	B	B	B	H	H	A	A	B	A	A	B	H	A	H	A	B	A	B	H	A	B	B	A
S01_48983548	B	B	H	A	A	B	B	A	H	B	A	A	A	A	H	B	A	B	B	B	A	B	A	H	B	A	B	B	B	H	B	A	A	B	A	A	B	H	A	B	A	B	A	B	H	A	B	B	A
S01_48983568	B	B	H	A	A	B	B	A	H	B	A	A	A	A	H	B	A	B	B	B	A	B	A	H	B	A	B	B	B	H	B	A	A	B	A	A	B	H	A	B	A	B	A	B	H	A	B	B	A
S01_49074816	B	B	H	A	A	H	B	A	B	B	A	A	A	A	B	B	A	B	.	H	H	.	A	H	B	A	B	B	H	H	B	A	H	B	A	A	B	B	A	B	A	.	A	B	H	H	B	B	A
S01_49075058	B	B	H	A	A	B	B	A	B	B	A	A	A	A	B	B	A	B	B	H	H	.	A	H	B	A	B	B	H	H	B	A	H	.	A	A	B	B	A	B	A	.	A	B	H	H	B	B	A
S01_49483594	B	B	H	A	A	A	B	A	B	H	A	A	A	H	A	B	A	B	B	B	A	B	A	.	B	A	B	.	B	A	.	H	A	B	A	A	A	B	A	B	A	B	H	B	H	A	B	B	A
S01_49493856	B	B	H	A	A	A	B	A	B	B	H	A	A	A	A	B	A	H	B	B	A	.	A	H	B	A	B	B	.	H	H	A	A	B	A	A	A	B	H	B	A	B	A	B	H	A	B	H	A
S01_49493882	B	B	H	A	A	A	B	A	B	B	A	A	A	A	A	B	A	H	B	B	A	.	A	H	B	A	B	B	.	H	H	A	A	B	A	A	A	B	H	B	A	B	A	B	H	A	B	H	A
S01_49962187	B	B	B	A	A	A	B	A	A	B	A	A	A	A	A	B	A	H	B	A	A	B	A	H	B	A	B	B	B	H	B	H	A	B	A	A	A	B	A	B	A	B	A	B	A	A	A	B	H
S01_49989992	H	H	B	H	A	A	B	A	A	B	A	A	A	A	A	B	.	A	B	A	A	.	A	H	B	A	B	B	B	A	B	H	A	B	A	A	A	B	A	B	A	B	A	B	A	A	A	B	A
S01_50069005	H	B	B	A	A	A	B	A	A	B	A	A	A	A	A	B	A	A	H	A	A	B	A	H	B	A	B	B	B	A	B	H	A	B	A	A	A	B	A	B	A	B	A	B	A	A	A	B	A
S01_50226259	H	B	B	A	A	A	H	A	A	H	A	A	A	A	A	H	A	A	H	A	A	B	A	A	B	A	B	B	B	A	B	H	A	B	A	A	B	B	A	H	A	B	A	B	A	A	A	B	A
S01_50226297	H	B	B	A	A	A	H	A	A	H	A	A	A	A	A	B	A	A	H	A	A	B	A	A	B	A	B	B	B	A	B	H	A	B	A	A	B	B	A	H	A	B	A	B	A	A	A	B	A
S01_50226319	H	B	B	A	A	A	H	A	A	H	A	A	A	A	A	B	A	A	H	A	A	B	A	A	B	A	B	B	B	A	B	H	A	B	A	A	B	B	A	H	A	B	A	B	A	A	A	B	A
S01_50249133	B	B	B	H	A	A	B	H	A	B	A	A	A	A	A	B	H	A	B	A	A	B	A	H	B	A	B	B	B	A	B	H	H	B	A	A	B	B	A	B	A	B	A	B	A	A	A	B	A
S01_50249225	B	B	B	H	A	A	B	H	A	H	A	A	A	A	A	B	H	A	B	A	A	B	A	H	B	A	B	B	B	A	B	H	A	B	A	A	B	B	A	B	A	B	A	B	A	A	A	B	A
S01_50288956	B	B	B	A	A	A	B	A	A	B	H	A	A	.	A	B	A	H	B	A	A	B	A	H	B	A	B	B	B	A	H	H	A	B	A	A	B	B	A	B	A	B	A	B	A	A	A	B	B
S01_50307247	B	B	B	A	.	H	B	.	A	B	A	A	H	A	A	B	A	A	B	A	A	B	A	H	B	.	B	B	B	A	B	H	A	B	A	.	B	B	A	B	A	B	A	B	A	.	A	B	B
S01_50307277	B	B	B	A	.	A	B	.	A	H	A	A	H	A	A	B	A	A	B	A	A	B	A	H	B	.	B	B	B	A	B	H	A	B	A	.	B	B	A	B	A	B	A	B	A	.	A	B	B
S01_50403915	B	B	B	A	A	H	B	A	H	B	A	A	A	A	A	B	A	A	B	A	A	B	A	H	B	A	B	B	B	A	B	H	A	B	A	A	B	H	A	B	A	H	A	B	A	A	A	B	B
S01_50414247	B	B	B	H	A	A	H	A	A	H	A	A	A	A	A	B	A	A	B	A	A	.	A	.	B	A	.	.	B	A	.	H	A	B	A	A	B	B	A	B	A	B	A	B	A	A	A	B	B
S01_50449734	B	B	B	A	A	A	B	A	A	H	A	H	A	A	A	B	A	A	B	A	A	B	A	A	B	A	B	B	B	A	B	H	A	B	A	A	B	B	A	B	A	B	A	B	A	A	A	B	B
S01_50534454	B	B	B	A	H	A	B	A	A	H	A	A	A	A	B	B	H	A	B	A	A	B	A	H	B	A	A	B	B	A	B	H	A	.	A	A	B	B	A	B	A	B	A	B	A	A	A	B	B
S01_50662723	B	B	B	A	A	A	H	A	A	H	A	A	A	A	B	B	A	A	H	A	A	H	A	A	B	A	A	H	B	A	A	H	A	B	A	A	B	B	A	H	A	B	A	B	A	A	A	B	B
S01_50662757	B	B	B	A	A	A	H	A	A	H	A	A	A	A	B	B	A	A	H	A	A	H	A	A	B	A	A	H	B	A	A	H	A	B	A	A	B	B	A	H	A	B	A	B	A	A	A	B	B
S01_50662813	B	B	B	A	A	A	H	A	A	H	A	A	A	A	B	B	A	A	H	A	A	H	A	A	B	A	A	H	B	H	A	H	A	B	A	A	B	B	A	H	A	B	A	B	A	A	A	B	B
S01_50717718	B	B	B	A	A	A	B	A	A	B	H	A	A	A	B	B	H	A	B	A	A	B	A	H	B	A	A	B	H	A	A	A	A	B	A	A	B	B	A	H	A	B	A	B	A	A	A	B	B
S01_51048113	B	B	B	A	A	A	H	A	A	H	H	B	A	A	B	B	A	A	H	A	A	B	A	A	B	A	A	B	B	A	A	H	A	B	A	B	A	B	A	H	A	B	A	B	A	A	A	B	B
S01_51080932	B	B	A	H	A	A	B	A	A	H	A	B	A	A	B	B	A	.	B	A	A	B	A	.	B	A	A	B	B	A	.	H	A	B	A	B	A	B	A	H	A	B	A	B	A	A	A	B	B
S01_51081074	B	B	A	H	A	A	B	A	A	H	A	B	A	A	B	B	A	.	B	A	A	B	A	.	B	A	A	B	B	A	.	H	A	B	A	B	A	B	A	H	A	B	A	B	A	A	A	B	B
S01_51114537	H	B	A	A	A	A	B	A	A	H	A	B	A	H	B	B	A	A	B	A	A	B	A	A	B	H	A	B	B	A	A	H	A	B	A	B	A	B	A	H	A	B	A	B	A	A	A	B	B
S01_51114633	H	B	A	A	A	A	B	A	A	H	A	B	A	H	B	B	A	A	B	A	A	B	A	A	B	H	A	B	B	A	A	H	A	B	A	B	A	B	A	H	A	B	A	B	A	A	A	B	B
S01_51504234	A	B	A	A	A	A	B	A	A	B	B	B	A	A	B	B	A	A	B	A	A	B	A	A	B	A	A	B	H	A	A	H	A	B	B	B	A	B	A	H	A	B	A	B	A	A	A	B	B
S01_51553552	A	B	A	A	A	A	B	A	A	B	B	B	A	A	B	B	A	A	B	A	A	B	A	H	B	H	A	B	B	A	A	H	A	B	B	B	A	B	A	H	A	B	A	B	A	A	A	B	B
S01_51553553	A	B	A	A	A	A	B	A	A	B	B	B	A	A	B	B	A	A	B	A	A	B	A	H	B	H	A	B	B	A	A	H	A	B	B	B	A	B	A	H	A	B	A	B	A	A	A	B	B
S01_51729223	A	B	A	A	A	A	B	A	A	B	B	B	A	A	B	B	A	A	H	A	A	B	A	A	B	A	A	B	B	A	A	H	A	B	B	B	A	B	A	H	A	A	A	B	A	A	B	B	B
S01_52258523	H	A	A	A	A	A	H	.	A	B	B	H	H	A	B	B	A	A	B	A	A	.	A	H	B	H	A	B	B	H	A	H	A	B	B	B	A	B	A	B	A	A	A	H	A	A	B	B	B
S01_52273739	A	A	A	H	A	A	.	B	A	B	B	B	A	.	B	H	A	A	B	A	H	B	A	A	B	B	H	B	B	A	A	H	.	B	B	B	H	B	A	B	A	A	A	B	A	A	B	.	B
S01_52273805	A	A	A	H	A	H	B	B	A	.	B	B	A	.	B	B	A	A	B	.	H	B	A	A	B	B	H	B	B	A	.	H	.	B	B	B	H	B	A	B	A	A	A	B	A	H	B	.	B
S01_52273956	A	A	A	A	A	A	B	B	A	B	B	B	A	A	B	B	A	A	H	A	H	B	A	A	B	B	H	B	B	A	A	H	A	B	B	B	H	B	A	H	A	A	A	B	A	H	B	B	B
S01_52602686	A	A	A	A	A	H	B	B	A	B	B	B	A	A	B	B	.	B	B	A	A	B	A	A	B	H	A	A	B	A	A	H	A	B	B	B	A	B	A	B	A	A	A	B	A	A	H	B	B
S01_52608387	A	A	A	A	A	B	B	B	A	B	B	B	A	A	B	B	A	B	B	A	A	H	A	A	B	B	A	A	B	A	A	H	A	B	B	B	A	B	A	B	A	A	A	B	A	A	B	B	B
S01_52639433	A	A	A	A	A	B	B	H	H	B	B	B	A	A	B	B	A	B	B	H	A	H	A	A	B	B	A	H	B	A	A	H	A	B	B	B	A	H	A	B	A	A	A	B	A	A	B	B	B
S01_52842275	A	A	A	A	A	B	B	B	A	B	B	B	A	A	B	B	A	B	B	A	A	B	A	A	B	B	A	A	B	A	A	H	H	B	B	B	A	B	A	B	A	A	A	B	A	A	B	B	B
S01_53720733	A	A	A	A	B	B	B	B	A	B	B	B	B	A	B	B	A	B	B	A	A	B	B	A	B	B	A	A	B	A	A	A	A	B	B	B	A	B	B	B	A	A	A	B	A	B	B	A	B
S01_53738746	H	A	A	A	B	B	B	B	H	B	B	B	B	A	B	B	A	B	H	A	A	B	B	A	B	B	A	A	B	A	A	A	A	B	B	B	A	B	B	B	A	A	H	B	A	B	B	A	B
S01_54139494	H	A	A	A	B	B	B	B	A	H	B	B	B	H	B	B	B	B	B	A	A	B	B	A	B	B	A	A	B	A	H	A	A	B	B	B	A	B	B	B	A	A	A	B	A	H	B	A	B
S01_54139591	H	A	A	A	B	B	B	B	A	H	B	B	B	H	B	B	B	B	B	A	A	B	B	A	B	B	A	A	B	A	H	A	A	B	B	B	A	B	B	B	A	A	A	B	A	H	B	A	B
S01_54163451	A	A	A	A	B	B	B	B	A	H	B	B	B	A	B	B	B	B	B	A	A	B	B	A	B	B	A	A	B	A	A	A	A	B	B	B	A	B	B	B	A	A	A	B	A	B	B	A	B
S01_54483369	A	A	A	H	B	B	B	B	A	H	B	B	B	H	B	B	B	B	B	A	H	B	B	A	B	B	H	H	B	A	A	A	B	B	B	B	A	B	B	B	A	A	A	B	A	H	B	A	B
S01_54488684	H	A	A	A	B	B	B	B	A	H	B	B	B	A	B	B	B	B	B	A	A	.	B	A	B	.	A	A	B	A	A	A	B	H	B	.	A	B	B	B	H	A	A	B	A	H	B	A	B
S01_54520823	A	A	H	A	B	B	B	B	A	H	B	B	B	H	B	B	H	B	B	A	A	B	A	H	B	.	A	A	B	A	A	A	B	B	B	H	A	H	B	B	A	A	A	B	A	H	B	A	B
S01_54520891	A	A	H	A	B	B	B	B	A	H	B	B	B	H	B	B	H	B	B	H	A	B	A	H	B	.	A	A	B	A	A	A	B	B	B	H	A	H	B	B	A	A	A	B	A	H	B	A	B
S01_54520958	A	A	A	A	.	B	B	B	A	H	B	B	B	H	B	B	.	B	B	A	.	.	.	A	H	B	A	A	B	.	H	A	.	.	B	B	A	B	B	B	.	.	A	.	A	H	.	A	B
S01_54521045	A	A	A	A	B	B	B	B	A	H	H	B	B	H	B	B	B	B	B	A	A	B	A	A	H	B	A	A	B	A	H	A	B	.	B	B	A	B	B	B	A	.	A	.	A	H	B	A	B
S01_54558891	A	.	A	H	B	B	B	B	A	H	B	.	B	A	B	B	B	B	B	A	.	B	A	.	B	B	A	A	B	A	A	A	B	B	B	.	A	B	B	B	A	A	A	B	A	H	.	A	B
S01_54621259	H	A	A	A	B	B	B	B	A	H	B	B	B	A	B	B	B	B	B	A	A	B	A	A	B	B	A	A	B	A	A	A	B	B	H	B	A	B	B	B	A	A	A	B	A	H	B	A	B
S01_54621260	H	A	A	A	B	B	B	B	A	H	B	B	B	A	B	B	B	B	B	A	A	B	A	A	B	B	A	A	B	A	A	A	B	B	H	B	A	B	B	B	A	A	A	B	A	H	B	A	B
S01_54640508	A	A	A	A	B	B	B	B	A	H	B	B	B	A	B	B	B	B	B	A	A	B	H	A	B	B	A	A	B	A	A	A	B	B	B	B	A	B	B	B	A	A	A	B	A	H	B	A	B
S01_54640552	A	A	A	A	B	B	B	B	A	H	B	B	B	A	B	B	B	B	B	A	A	B	A	A	B	B	A	A	B	A	A	A	B	B	B	B	A	B	B	B	A	A	A	B	A	H	B	A	B
S01_54658057	A	A	A	H	B	B	B	B	A	H	B	B	B	A	B	B	B	B	B	A	A	B	A	A	B	B	A	A	B	A	A	A	B	B	B	B	A	B	B	B	A	A	A	B	A	H	B	A	B
S01_54677979	A	H	A	A	B	B	B	B	A	H	B	B	B	A	B	B	B	B	B	A	A	B	H	A	B	B	A	A	B	H	A	A	B	B	B	B	A	B	B	B	A	A	A	B	A	H	B	A	B
S01_54694122	A	A	A	H	B	B	B	B	A	H	B	H	B	A	B	B	B	B	H	A	A	B	A	A	B	B	A	H	B	A	A	A	B	B	B	B	A	B	B	B	A	A	A	B	H	H	B	A	B
S01_54694218	A	A	H	H	B	B	B	B	A	H	B	B	B	A	B	B	B	B	B	A	H	B	A	A	B	B	A	H	B	A	H	H	B	B	B	B	A	B	B	B	A	A	A	B	H	H	B	H	B
S01_54699803	A	A	A	A	B	B	B	B	A	H	B	B	B	A	B	B	B	B	B	A	A	B	A	A	B	B	A	A	B	A	A	A	B	B	B	B	A	B	B	B	A	A	A	B	A	H	B	A	B
S01_54839001	A	A	A	H	B	B	B	H	A	H	B	B	B	A	B	B	B	B	B	H	H	B	A	A	B	B	A	H	B	A	A	A	B	B	B	B	A	B	B	B	A	A	A	B	A	H	B	A	B
S01_54922417	A	A	A	A	B	B	B	B	A	H	B	H	B	A	B	B	B	B	B	A	A	B	A	A	B	B	A	A	B	A	A	A	B	B	B	B	A	B	B	B	A	A	A	B	A	H	B	A	B
S01_54936011	A	A	A	A	B	B	B	B	A	H	B	B	B	A	B	B	B	B	B	A	H	B	A	A	B	B	A	A	B	A	A	A	B	B	B	B	A	H	B	B	A	A	A	B	A	H	B	A	B
S01_54948643	A	A	A	A	B	B	B	B	A	H	B	B	B	A	B	B	B	B	B	A	H	B	A	A	B	B	A	H	B	A	A	A	B	B	B	B	A	B	B	H	A	A	A	B	A	H	B	A	B
S01_54984406	A	A	A	A	B	B	B	B	A	H	B	B	H	A	B	B	B	B	B	A	.	B	A	A	B	B	A	A	B	A	A	.	B	B	B	B	A	B	B	B	A	A	A	H	A	H	B	A	B
S01_54984525	A	H	A	A	B	B	B	B	A	H	B	B	H	A	B	B	B	B	B	A	.	B	H	A	B	B	A	A	B	A	A	.	B	B	B	B	A	B	B	B	A	A	A	H	A	H	B	A	B
S01_55004097	H	A	A	A	B	B	B	H	H	H	B	B	B	H	B	B	B	H	B	A	A	B	A	A	B	B	A	A	B	A	H	A	B	B	B	B	A	B	B	B	A	A	A	B	A	H	B	A	B
S01_55216389	A	A	A	A	B	B	B	B	A	H	B	B	B	A	B	B	B	B	B	A	A	A	A	A	B	A	A	A	B	B	A	A	B	H	B	B	A	B	B	H	A	A	H	B	A	H	B	A	B
S01_55221035	A	H	A	A	B	B	B	B	A	H	B	B	B	A	B	B	H	B	B	A	A	A	A	A	B	A	A	A	B	B	A	A	B	B	B	B	A	B	B	B	A	A	A	B	A	H	B	A	B
S01_55221649	A	.	A	H	B	.	B	B	A	H	B	B	.	A	B	B	B	B	B	A	A	A	A	A	B	.	A	.	B	B	A	A	B	B	B	B	.	B	B	B	.	A	A	.	A	H	B	A	B
S01_55221804	A	A	A	A	B	B	B	B	A	H	B	B	B	A	B	B	B	B	B	A	H	A	A	A	B	A	A	H	B	B	A	A	B	B	B	B	A	B	B	B	A	A	A	B	A	H	B	A	B
S01_55224078	A	A	A	A	B	B	B	B	A	B	B	B	B	A	B	B	B	B	B	H	A	H	A	A	B	A	A	A	B	B	A	H	B	B	B	B	A	B	B	B	A	H	A	B	A	H	B	A	B
S01_55262295	A	A	A	H	B	B	B	B	A	H	B	B	B	A	B	B	A	B	B	A	A	H	A	A	B	A	A	A	B	B	H	A	B	B	B	B	A	B	B	B	A	A	A	B	A	H	B	A	B
S01_55385766	A	A	A	A	B	H	B	B	A	H	B	B	B	A	B	B	A	B	B	A	A	A	H	A	B	A	A	A	B	B	A	A	H	B	B	B	H	B	B	B	A	A	A	B	A	H	B	A	B
S01_55385974	A	A	A	A	B	H	B	B	A	H	B	B	B	A	B	B	A	B	B	A	A	A	A	A	B	A	A	A	H	B	A	A	B	B	B	B	A	B	B	B	A	A	A	B	A	H	B	A	B
S01_55386040	A	A	A	A	B	B	B	B	A	H	B	B	B	A	B	B	A	B	B	A	A	A	A	A	B	A	A	A	H	B	A	A	B	B	B	B	A	B	B	B	A	A	A	B	A	H	B	A	B
S01_55410820	A	A	A	A	B	B	B	B	A	H	B	B	B	A	B	B	A	B	B	A	A	A	A	A	B	A	A	A	B	B	A	A	B	B	B	B	A	B	B	B	A	A	A	B	A	H	B	A	B
S01_55476093	H	A	.	A	B	.	B	B	A	A	.	B	B	A	B	B	A	.	.	A	H	A	H	.	B	.	A	A	B	B	H	A	B	B	B	B	A	B	B	B	A	A	A	B	A	H	B	A	H
S01_55493083	A	A	A	A	B	B	B	B	A	H	B	B	B	A	B	B	A	B	B	A	A	A	A	A	B	A	A	B	B	B	H	A	B	B	B	H	A	B	B	B	A	A	A	B	A	H	B	A	B
S01_55493167	A	A	A	A	B	B	B	B	H	H	B	B	B	A	B	B	A	B	B	A	A	A	A	A	B	A	A	B	B	B	H	A	B	B	B	H	A	B	B	B	A	A	A	B	A	H	B	A	B
S01_56264066	A	A	A	A	B	B	B	B	A	H	B	B	B	B	B	B	A	B	B	A	A	A	A	A	B	A	A	H	B	B	A	A	B	B	B	B	A	B	B	B	A	A	A	B	A	H	B	A	B
S01_56356478	H	A	H	A	B	B	B	B	A	H	B	H	B	B	B	B	A	B	B	A	A	A	A	A	B	H	A	H	B	B	H	A	B	B	B	B	A	B	B	B	A	A	A	B	A	H	B	A	B
S01_56484506	A	A	A	H	B	B	B	B	A	H	B	H	A	B	B	B	A	B	B	A	A	A	A	A	B	H	A	H	B	B	H	A	B	B	B	B	H	B	B	B	A	A	A	B	A	H	B	.	B
S01_56484606	A	A	A	H	B	B	B	B	A	H	B	H	A	B	B	B	A	B	B	A	A	A	A	A	B	H	A	H	B	B	H	A	B	B	B	B	H	B	B	B	A	A	A	B	A	H	B	A	B
S01_56484632	A	A	A	H	B	B	B	B	A	H	B	H	A	B	B	B	A	B	B	A	A	A	A	A	B	H	A	H	B	B	H	A	B	B	.	B	H	B	B	B	A	A	A	B	A	H	B	.	B
S01_56486807	A	A	A	A	B	B	B	B	A	B	B	H	A	B	B	H	A	B	B	A	A	A	A	A	B	A	A	H	B	B	A	H	B	B	B	B	A	B	B	B	A	A	A	B	A	H	B	A	B
S01_56486932	A	A	A	A	B	B	B	B	A	H	B	H	H	B	B	B	A	B	B	H	A	.	A	A	B	A	A	H	B	B	A	A	B	H	B	B	A	B	B	B	A	H	A	B	A	H	B	H	B
S01_56486972	A	A	A	A	B	B	B	B	A	H	B	H	H	B	B	B	A	B	B	H	A	.	A	A	B	A	A	H	B	B	A	A	B	H	B	B	A	B	B	B	A	H	A	B	A	H	B	H	B
S01_56487014	A	A	A	A	B	B	B	B	A	H	B	H	H	B	B	B	A	B	B	A	A	.	A	A	B	A	A	H	B	B	A	A	B	H	B	B	A	B	H	B	A	H	A	B	A	H	B	H	B
S02_1099869	A	B	.	A	H	A	H	H	B	B	B	B	H	B	A	B	B	H	A	H	A	B	A	H	A	B	B	A	A	B	H	A	A	.	B	A	B	A	A	B	H	A	B	A	H	A	A	H	A
S02_2269961	A	B	B	A	H	B	B	B	B	B	B	B	B	B	A	B	B	B	H	H	H	B	A	A	A	B	B	A	A	B	B	A	.	A	B	A	B	H	A	B	B	A	B	A	H	H	A	H	A
S02_2305083	A	B	B	H	H	B	B	B	B	B	B	B	B	B	A	B	B	H	H	H	H	B	A	A	H	B	B	A	A	B	B	A	A	A	B	A	B	H	H	B	B	A	B	A	B	A	A	B	A
S02_2331795	A	B	B	A	H	B	B	B	H	B	B	B	B	B	A	B	B	B	A	H	A	B	A	A	A	B	B	A	A	B	B	A	H	A	B	A	B	H	A	B	B	A	B	A	B	A	A	B	A
S02_2331923	A	B	B	A	H	B	B	B	B	B	B	B	B	B	A	B	B	B	A	H	A	B	A	A	A	B	B	A	A	B	B	A	H	A	B	A	B	H	A	B	B	A	B	A	B	A	A	B	A
S02_2332587	A	B	B	H	H	B	B	B	B	B	B	B	B	B	A	B	B	B	A	H	A	B	A	A	A	B	B	A	A	B	B	A	A	A	B	A	B	H	A	B	B	A	B	A	B	A	A	B	A
S02_2489080	A	B	B	A	H	B	B	B	B	B	B	B	B	B	A	B	B	B	A	H	A	B	A	H	A	B	B	A	A	B	B	A	A	A	B	A	B	H	A	B	B	A	B	A	B	A	A	B	A
S02_2489148	A	B	B	A	H	B	B	B	B	B	B	B	B	B	A	B	B	B	A	H	A	B	A	H	A	B	B	A	A	B	B	A	A	A	B	A	B	H	A	B	B	A	B	A	B	A	A	B	A
S02_3538668	B	B	A	A	H	B	B	B	B	B	B	H	B	B	A	A	B	B	A	B	A	B	A	H	A	B	B	A	A	B	B	B	B	A	B	B	B	A	A	B	B	A	B	B	A	A	A	A	A
S02_3551672	B	B	A	A	H	B	B	B	B	B	B	H	B	B	A	A	B	H	H	B	A	B	A	H	A	H	H	A	A	B	B	B	B	A	B	B	B	A	A	B	B	A	B	B	A	H	A	A	A
S02_3573107	H	B	A	A	H	B	B	B	B	B	B	H	B	B	A	A	B	B	A	B	H	B	A	H	A	B	B	A	A	B	B	B	B	A	B	B	B	A	A	B	B	A	B	B	A	A	H	A	A
S02_3591849	B	B	A	A	H	B	B	B	B	B	B	H	B	B	A	A	B	B	A	B	A	.	A	A	A	B	B	A	A	B	B	B	B	H	B	B	B	A	A	B	B	A	H	B	A	A	A	H	A
S02_3623684	B	B	A	H	H	B	B	B	H	B	B	H	B	B	A	A	B	B	H	B	A	B	A	H	H	B	B	A	A	B	B	B	B	H	B	B	B	A	A	B	B	A	H	B	A	H	A	A	A
S02_3623698	B	B	A	H	H	B	B	B	H	B	B	H	B	B	A	A	B	B	H	B	A	B	A	H	H	B	B	A	A	B	B	B	B	H	B	B	B	A	A	B	B	A	H	B	A	H	A	A	A
S02_3623760	B	B	A	A	H	B	B	B	H	B	B	H	B	B	A	A	B	B	H	B	A	B	A	H	H	B	B	A	A	B	B	B	B	H	B	B	H	A	A	B	B	A	H	B	A	H	A	A	A
S02_3663663	B	B	H	A	H	B	B	B	B	B	B	H	B	B	A	A	B	H	A	B	A	B	A	H	A	B	B	A	A	B	B	B	B	A	B	B	B	H	A	B	B	A	B	B	A	A	A	B	A
S02_3826150	B	B	A	A	H	B	B	B	B	B	B	H	B	B	A	A	B	B	H	H	A	B	A	H	A	B	B	A	A	B	B	B	B	A	B	B	B	A	A	B	B	A	B	B	A	A	A	A	A
S02_3831514	B	B	A	A	H	B	B	B	B	B	B	H	B	B	H	A	B	B	A	B	A	B	A	H	A	B	B	A	A	B	B	B	H	A	B	B	B	A	A	B	B	A	B	B	A	A	A	B	A
S02_3931284	B	H	A	A	H	B	B	B	B	B	B	H	H	B	A	A	B	B	B	H	A	B	A	A	A	B	B	A	A	B	B	B	B	A	B	B	B	A	A	B	H	A	B	B	A	A	A	A	A
S02_3954022	B	B	A	A	H	B	B	B	B	B	B	H	B	B	A	A	B	B	B	B	H	B	A	H	A	B	B	H	H	B	B	B	B	A	B	B	B	H	A	B	B	A	B	B	A	A	A	B	A
S02_3954169	B	B	A	A	H	B	B	B	B	B	B	H	B	B	A	A	B	B	B	B	H	B	A	H	A	B	B	H	H	B	B	B	B	A	B	B	B	H	A	B	B	A	B	B	A	A	A	B	A
S02_3963035	B	.	A	A	H	B	B	B	B	B	B	B	B	H	A	A	B	B	B	B	A	B	A	A	A	B	B	A	H	B	B	B	.	A	B	B	B	A	A	B	H	H	B	B	A	A	A	.	A
S02_3990599	B	H	A	A	H	B	B	B	B	B	B	H	H	B	A	A	B	B	B	B	A	B	A	H	A	B	B	A	A	B	B	B	B	A	B	B	B	A	A	B	H	A	B	B	A	A	A	A	A
S02_4030150	B	B	A	A	H	B	B	B	B	B	B	H	B	B	A	A	B	B	B	B	A	B	A	H	A	B	B	A	A	B	B	B	B	A	B	B	B	A	A	B	B	A	B	B	A	A	A	A	A
S02_4060584	B	B	A	A	H	B	B	B	B	B	B	B	B	B	A	A	B	B	B	B	A	B	A	A	A	B	B	A	H	B	B	B	B	A	B	B	B	A	A	B	B	A	B	B	A	A	A	A	A
S02_4476300	B	B	A	A	H	B	B	B	B	B	B	H	A	B	A	A	B	B	B	B	A	B	A	H	A	B	B	A	A	B	B	B	H	A	B	B	B	A	A	B	B	A	B	B	A	A	A	B	A
S02_4509282	H	B	A	A	H	B	B	B	B	B	B	H	A	B	A	A	B	B	B	B	A	B	A	H	A	B	B	A	A	H	B	B	B	H	B	B	B	A	A	B	B	A	B	B	A	A	H	A	A
S02_4529989	B	B	A	A	B	B	B	B	B	B	B	H	A	B	A	A	B	B	H	B	A	B	A	H	A	B	B	A	H	B	B	B	B	A	B	B	B	A	A	B	B	A	B	B	A	A	A	A	A
S02_4545164	B	B	A	A	B	B	B	B	B	B	B	H	A	B	H	A	B	B	B	H	H	B	A	H	A	B	B	A	A	B	B	B	B	A	B	B	B	A	A	B	B	A	B	B	A	H	A	A	A
S02_4726381	B	B	A	A	B	B	B	B	B	B	B	H	A	B	A	A	B	A	B	B	A	B	A	H	A	B	B	A	A	B	B	B	B	A	B	B	B	A	A	B	B	A	B	B	A	A	A	B	A
S02_4771150	B	B	A	A	B	B	B	B	B	B	B	H	A	B	A	A	B	H	B	B	A	B	A	H	A	B	B	A	H	B	B	B	B	A	B	B	B	A	A	B	B	A	B	B	A	A	A	B	B
S02_4837083	B	B	H	A	B	B	B	B	B	B	B	H	A	B	A	A	B	A	B	B	A	B	A	H	A	B	B	A	A	B	B	B	B	A	B	B	B	A	A	A	B	A	B	B	A	A	A	B	B
S02_4893128	B	B	A	A	B	H	B	B	B	B	B	H	A	B	H	A	B	H	B	B	A	.	A	A	A	B	B	H	A	B	B	B	B	A	B	B	B	H	A	A	B	A	B	B	A	A	A	.	B
S02_4955702	B	B	A	A	B	H	B	B	B	B	B	H	A	B	A	A	B	A	H	B	A	B	A	H	A	B	B	A	A	B	B	B	B	A	B	B	B	A	A	A	B	A	B	H	A	A	A	A	B
S02_6328293	A	B	A	B	B	A	A	B	B	B	B	H	A	B	A	H	A	H	B	B	A	A	A	H	H	B	B	B	A	B	B	B	B	A	B	A	B	A	A	A	B	A	B	B	B	A	B	B	B
S02_6341550	A	B	A	B	B	A	A	B	B	B	B	H	A	B	A	A	A	H	B	B	A	A	A	H	A	B	B	B	A	B	B	B	B	A	B	A	B	A	A	A	B	A	B	B	B	A	B	B	B
S02_6432449	A	B	H	B	B	A	A	B	B	B	B	H	A	B	A	A	A	H	B	B	A	A	A	H	A	B	B	B	A	B	B	B	B	A	B	A	B	A	A	A	B	A	B	B	B	A	H	B	B
S02_6683992	A	B	H	B	B	A	H	B	H	B	B	H	H	B	A	A	B	H	B	B	A	B	B	B	A	B	B	B	A	B	B	B	B	H	B	A	B	H	A	A	B	A	A	B	B	A	B	B	B
S02_7106075	.	B	A	B	B	A	A	B	H	H	B	H	A	B	A	A	B	H	B	B	.	.	A	B	A	B	B	B	A	B	B	B	B	A	H	A	B	A	A	A	B	A	A	B	B	A	B	B	B
S02_7185418	H	B	A	B	B	A	A	B	A	B	B	H	A	B	A	A	B	H	B	B	H	B	A	B	A	B	B	B	A	B	B	B	B	A	B	A	B	A	A	A	B	A	A	B	B	H	B	B	B
S02_7355645	A	A	A	B	A	A	A	B	A	B	B	H	A	B	A	A	H	H	B	B	H	B	A	B	A	B	B	B	A	H	B	B	B	A	B	A	B	H	A	A	B	A	H	B	B	H	B	B	H
S02_8553248	A	A	A	B	A	A	A	B	A	B	H	B	A	B	H	A	B	A	B	H	B	B	A	B	A	B	B	B	B	B	B	B	B	A	B	A	B	A	A	A	B	A	H	B	B	H	B	B	H
S02_8553267	A	A	A	B	A	A	A	B	A	B	H	B	A	B	H	A	B	A	B	H	B	B	A	B	A	B	B	B	B	B	B	B	B	A	B	A	B	A	A	A	B	A	H	B	B	H	B	B	H
S02_8553303	A	A	A	B	A	A	A	B	A	B	B	B	A	B	H	A	B	A	B	H	B	H	A	B	A	B	B	B	B	B	B	B	B	A	B	A	H	A	A	A	B	A	H	B	B	H	B	B	H
S02_8610788	A	A	H	B	A	A	H	B	A	B	B	B	A	B	A	A	B	A	H	H	B	B	A	B	A	B	B	B	B	B	B	B	B	.	B	A	B	A	A	A	B	A	H	B	B	H	B	B	H
S02_8612000	A	A	A	B	A	A	A	B	A	B	H	B	A	B	A	A	B	A	B	H	H	B	A	B	A	B	B	B	B	B	B	B	B	A	B	A	B	A	A	A	B	A	H	B	B	H	B	B	H
S02_8820959	.	.	A	B	A	H	A	B	.	B	B	.	A	.	A	A	B	A	B	H	B	H	A	B	A	B	B	B	B	B	B	B	B	.	H	.	B	A	A	A	B	A	H	B	B	H	B	B	H
S02_8847222	A	A	.	B	A	.	A	B	A	B	B	B	A	B	A	A	B	H	H	H	B	B	A	.	A	B	.	.	B	B	.	H	B	H	H	A	B	.	A	A	B	A	H	B	B	B	B	B	.
S02_8965028	A	A	A	B	A	A	A	B	A	B	H	B	A	B	A	A	B	A	B	H	B	B	A	B	A	B	B	H	B	B	B	B	B	A	H	A	B	A	A	A	B	A	H	B	B	H	B	B	H
S02_9013973	A	A	A	B	A	A	A	B	A	B	B	H	A	B	A	A	B	A	H	H	B	B	A	B	A	B	B	B	B	B	B	B	B	A	H	A	B	A	A	A	B	A	H	B	B	H	B	B	H
S02_9027965	A	A	H	.	A	A	A	B	A	B	B	B	.	H	A	A	B	A	B	H	B	B	A	B	A	B	B	B	B	B	B	B	B	H	B	.	B	A	A	A	B	.	H	B	B	.	B	B	H
S02_9050384	A	A	A	B	A	A	A	B	A	B	H	B	A	B	A	A	B	A	B	H	B	B	A	B	A	B	B	B	H	B	H	B	B	A	H	A	B	A	A	A	B	A	H	B	B	H	B	H	H
S02_9050397	A	A	A	B	A	A	A	B	A	B	H	B	A	B	A	A	B	A	B	H	B	B	A	B	A	B	B	B	B	B	H	B	B	A	H	A	B	A	A	A	B	A	H	B	B	H	B	B	H
S02_9050459	A	A	A	B	A	A	A	B	A	B	H	B	A	B	A	A	B	A	B	H	B	B	A	B	A	B	B	B	H	B	H	B	B	A	H	A	B	A	A	A	B	A	H	B	B	H	B	H	H
S02_9076842	A	A	A	B	A	A	A	B	H	B	B	B	A	.	A	A	B	A	H	H	B	B	A	B	A	B	H	B	H	B	B	B	B	A	H	A	B	A	A	A	H	A	H	B	B	H	B	B	H
S02_9084719	A	A	A	B	A	A	A	B	A	B	H	B	A	B	A	A	B	A	.	H	B	B	A	B	A	B	B	B	B	B	B	B	B	A	B	A	B	A	A	H	.	A	H	B	B	H	B	B	H
S02_9085015	A	A	A	B	A	A	A	B	A	B	B	B	A	B	A	H	B	H	B	H	B	B	A	B	A	B	B	B	B	B	B	B	B	A	H	A	B	A	A	A	B	A	H	B	B	H	B	B	H
S02_9086927	A	A	A	H	A	A	A	B	A	B	H	B	A	B	A	A	B	A	B	H	B	H	A	.	A	B	.	H	B	B	H	B	B	A	H	A	B	A	A	A	H	A	H	B	B	H	B	B	H
S02_9092619	A	H	.	.	A	H	A	B	A	B	H	B	A	B	A	A	B	H	B	H	B	B	A	.	A	B	.	.	B	B	.	B	B	A	H	A	B	A	A	A	B	A	A	B	B	B	B	B	H
S02_9105677	A	A	A	B	A	A	A	B	A	.	B	B	A	B	A	A	B	A	B	H	B	B	A	B	A	B	B	B	B	B	B	B	B	.	B	A	B	A	A	A	B	A	H	B	B	H	B	B	H
S02_9112207	A	A	A	B	A	A	H	B	H	B	B	B	H	B	A	A	B	A	B	H	B	B	A	B	A	B	B	B	B	B	B	B	B	H	B	A	B	A	A	A	B	A	H	H	B	H	B	B	H
S02_9124540	H	H	H	H	A	A	A	B	A	B	B	B	A	B	A	A	B	A	B	H	H	.	A	B	A	B	B	.	B	B	.	B	B	A	H	A	B	H	H	A	H	A	H	B	B	H	B	.	H
S02_9124554	H	H	H	H	A	A	A	B	A	B	B	B	A	B	A	A	B	A	B	H	H	.	A	B	A	B	H	.	B	B	.	B	B	A	H	A	B	H	H	A	H	A	H	B	B	H	B	.	H
S02_9124597	H	H	H	H	A	A	A	B	A	B	B	B	A	B	A	A	B	A	B	H	H	.	A	B	A	B	B	.	B	B	.	B	B	A	H	A	B	H	H	H	H	A	H	B	B	H	B	.	H
S02_9196853	A	A	A	B	A	A	A	B	A	H	B	B	H	B	A	A	B	A	B	H	B	B	A	B	A	B	B	B	B	B	B	B	B	A	B	A	B	A	A	A	B	H	H	B	B	H	B	B	H
S02_9203993	A	A	A	B	A	A	A	B	A	B	B	H	A	B	A	A	B	H	B	H	B	B	A	B	A	B	B	B	B	B	B	B	B	A	B	A	H	A	A	A	B	A	H	H	B	H	B	B	H
S02_9280463	A	A	A	B	A	A	A	B	A	B	B	B	A	B	A	A	B	A	B	H	B	H	A	B	A	B	B	B	B	B	B	B	B	A	B	A	B	A	A	A	B	A	H	B	B	H	B	B	H
S02_9402186	A	A	A	B	A	A	A	B	A	B	B	B	A	B	A	A	B	A	B	H	B	B	A	B	A	B	B	B	B	B	B	B	H	A	H	A	B	H	A	A	B	A	H	B	B	H	B	B	H
S02_10578919	A	A	A	B	A	A	A	B	H	B	B	B	A	B	A	B	B	A	B	B	B	B	A	B	A	B	B	B	B	A	H	B	B	A	B	A	B	A	B	A	B	A	H	B	B	A	B	B	H
S02_10701918	A	A	A	B	A	B	A	B	A	A	B	B	A	B	A	B	B	A	B	B	B	B	A	B	A	B	B	B	B	A	B	B	B	A	H	A	B	A	B	A	B	A	H	B	B	A	B	A	H
S02_10747078	.	.	A	B	A	.	A	H	A	A	.	B	A	B	A	B	B	A	B	B	.	H	A	B	A	.	B	.	B	.	B	B	B	.	H	A	.	A	B	A	B	A	H	B	B	A	B	A	.
S02_10747089	H	A	A	B	A	B	A	B	A	A	B	B	A	B	A	B	B	A	B	B	B	B	A	B	A	B	B	.	B	A	B	B	B	A	H	A	B	A	B	A	B	A	H	B	B	A	B	A	H
S02_10747220	.	A	A	B	A	.	A	B	A	A	.	B	A	B	A	B	B	A	B	B	.	H	A	B	A	.	B	.	.	A	B	B	B	.	H	.	.	A	B	A	B	A	H	B	B	A	B	A	H
S02_10747658	A	A	A	H	A	B	A	B	A	A	B	B	A	B	A	B	B	A	B	B	B	B	A	B	H	B	B	B	B	H	B	B	H	A	H	H	B	A	B	A	B	A	H	B	B	A	B	A	H
S02_10747726	A	A	A	H	A	B	A	B	A	A	B	B	A	B	A	B	B	A	B	B	B	B	A	B	H	B	B	B	B	H	B	B	H	A	H	H	B	A	B	A	B	A	H	B	B	A	B	A	H
S02_10752016	A	A	A	H	A	B	A	B	A	A	B	B	A	B	A	B	B	H	B	B	B	B	A	H	A	B	B	B	B	A	.	B	B	H	B	A	B	A	B	A	B	A	H	B	B	A	B	A	H
S02_10769072	H	A	.	B	A	B	A	.	A	.	B	B	H	B	A	B	H	A	H	B	B	B	A	B	A	H	.	B	H	A	B	B	.	H	H	.	H	A	B	A	B	A	H	B	B	A	H	A	H
S02_10772804	A	A	A	B	A	B	A	B	A	A	B	B	A	B	A	B	B	A	B	B	B	B	A	B	A	B	B	B	B	A	H	B	B	A	H	A	B	A	B	A	B	A	H	B	B	A	B	A	H
S02_10772911	A	A	A	B	A	B	A	B	A	A	B	B	A	B	A	B	B	A	B	B	B	B	A	B	A	B	B	B	B	A	H	B	B	A	H	A	B	A	B	A	B	A	H	B	B	A	B	A	H
S02_11857522	A	B	A	B	B	B	A	B	A	A	B	H	A	B	A	B	B	A	H	B	.	B	A	B	A	B	H	B	B	A	.	B	B	A	H	A	B	H	B	A	B	A	H	H	B	A	A	A	H
S02_11857680	A	B	A	B	B	B	A	H	A	A	B	H	A	B	A	B	B	A	H	B	.	B	A	B	A	B	H	B	B	A	.	B	B	A	B	A	B	H	B	A	B	A	H	B	B	A	A	A	H
S02_11871508	A	B	A	B	B	B	A	B	A	A	B	H	A	B	A	B	B	.	B	B	B	H	A	B	A	B	B	B	B	A	H	B	.	A	H	A	B	H	B	A	B	A	H	B	B	A	A	A	H
S02_12301987	A	B	A	B	B	B	A	B	A	A	H	H	H	B	A	H	B	A	H	B	B	B	A	B	A	B	B	B	B	A	H	B	B	A	B	A	B	B	H	B	H	A	H	B	B	A	A	H	A
S02_12302014	A	B	A	B	B	B	A	B	A	A	H	H	H	B	A	H	B	A	H	B	B	B	A	B	A	B	B	B	B	A	H	B	B	A	B	A	B	B	H	B	H	A	H	B	B	A	A	H	A
S02_12302147	A	B	A	B	B	B	A	B	A	A	H	H	H	B	A	H	B	A	H	B	B	B	A	B	A	B	B	B	B	A	H	B	.	A	B	A	B	B	H	B	H	A	H	B	B	A	A	H	A
S02_12344379	A	B	A	B	B	B	A	B	A	A	B	H	A	B	A	H	B	A	H	B	H	B	A	B	A	B	B	B	B	A	B	B	B	A	B	A	B	B	B	B	B	A	H	B	B	A	A	B	A
S02_12365023	A	B	A	B	B	B	A	B	A	A	B	H	H	B	A	H	B	A	H	B	B	B	A	B	A	B	B	B	B	A	B	B	B	A	B	A	B	B	B	B	B	A	H	B	B	A	A	B	A
S02_12365084	A	B	A	B	B	B	A	B	A	A	B	H	A	B	A	H	B	A	H	B	B	B	A	B	A	B	B	B	B	A	B	B	B	A	B	A	B	B	B	B	B	A	H	B	B	A	A	B	A
S02_12365158	A	B	A	B	B	B	A	B	A	A	B	H	A	B	A	H	B	A	H	B	B	B	A	B	A	B	B	B	B	A	B	B	B	A	B	A	B	B	B	B	B	H	H	B	B	A	A	B	A
S02_12365173	A	B	A	B	B	B	A	B	A	A	B	H	A	B	A	H	B	A	H	B	B	B	A	B	A	B	B	B	B	A	B	B	B	A	B	A	B	B	B	B	B	H	H	B	B	A	A	B	A
S02_12403806	A	B	A	B	B	B	A	B	A	A	B	H	A	B	A	H	B	A	H	B	B	B	A	B	A	B	B	B	B	A	B	B	B	A	B	A	B	B	B	B	B	A	H	B	B	A	A	B	A
S02_12404118	A	B	A	B	B	B	A	B	A	A	B	H	A	B	A	H	B	A	B	B	B	.	A	B	A	H	B	B	B	A	B	B	B	A	B	H	B	B	B	B	H	A	H	B	B	A	A	B	A
S02_12404150	A	B	A	B	B	B	A	B	A	A	B	H	A	B	A	H	B	A	B	B	B	.	A	B	A	H	B	B	B	A	B	B	B	A	B	H	B	B	B	B	H	A	H	B	B	A	A	B	A
S02_12444363	A	B	A	B	B	B	A	B	A	A	H	H	A	B	A	H	B	A	B	B	B	B	A	H	A	B	B	B	B	H	B	B	B	A	B	A	B	B	B	B	H	A	H	B	B	A	A	B	A
S02_12444508	A	B	A	B	B	B	A	B	A	A	B	H	A	B	A	H	B	A	B	B	B	B	A	H	A	.	B	B	B	A	B	B	B	A	B	A	B	B	B	B	H	A	H	B	B	A	A	B	A
S02_13944293	H	B	A	B	H	B	A	A	A	B	B	H	A	B	A	B	B	A	B	B	B	B	A	B	A	B	B	B	B	A	B	B	B	H	B	A	B	B	A	B	B	B	H	B	B	A	A	B	A
S02_13944384	H	B	A	B	H	B	A	A	A	B	B	H	A	B	A	B	B	A	B	B	B	B	A	B	A	B	B	B	B	A	B	B	B	H	B	A	B	B	A	B	B	B	H	B	B	A	A	B	A
S02_13944400	H	B	A	B	H	B	A	A	A	B	B	H	A	B	A	B	B	A	B	B	B	B	A	B	A	B	B	B	B	A	B	B	B	H	B	A	B	B	A	B	B	B	H	B	B	A	A	B	A
S02_13947319	A	B	A	B	H	B	A	A	A	B	B	H	A	B	A	B	B	A	B	B	.	.	A	B	A	B	B	B	B	A	H	B	B	A	B	A	B	B	H	B	B	B	H	B	B	A	A	B	A
S02_14414961	H	A	A	B	H	B	B	A	A	B	B	H	A	B	A	B	B	A	B	B	B	B	A	B	A	B	B	B	H	A	B	H	A	A	H	A	B	B	A	B	B	B	A	B	B	A	A	B	B
S02_15755778	A	A	A	B	A	B	B	A	B	B	A	H	A	B	A	B	B	A	B	A	B	A	B	B	A	A	B	H	A	A	B	A	B	A	A	A	H	B	A	B	B	B	A	B	B	A	A	A	B
S02_17064844	A	A	A	B	A	A	B	A	H	B	A	H	A	B	A	B	B	A	B	A	B	A	B	B	A	A	B	H	A	B	B	A	B	H	A	A	A	H	A	B	B	B	A	B	B	A	B	A	B
S02_18320681	A	A	A	B	A	A	B	H	B	B	A	H	A	B	A	B	B	A	B	A	B	A	B	B	A	H	B	H	A	B	B	A	B	A	A	A	A	B	A	B	B	B	A	B	B	A	B	A	B
S02_18480381	A	A	A	B	A	A	B	A	B	B	H	H	A	B	A	B	B	A	B	A	B	A	B	B	A	H	B	H	A	B	B	A	B	A	A	A	A	B	A	B	B	B	A	B	B	A	B	A	B
S02_19129264	A	A	A	B	A	A	B	A	B	B	A	H	A	B	A	B	B	A	B	A	B	H	B	B	A	A	B	H	A	B	B	A	B	A	A	A	A	B	A	B	B	B	A	B	B	A	B	A	H
S02_19719773	A	A	A	B	A	A	B	A	B	B	A	H	A	B	A	B	B	A	B	A	B	A	B	B	A	A	B	H	A	H	B	A	B	A	A	A	A	B	A	B	B	B	A	B	B	A	B	A	B
S02_20331212	A	A	A	B	A	A	B	A	B	B	H	H	A	B	A	B	B	A	B	A	B	A	B	B	A	A	B	H	H	B	B	A	B	A	A	A	A	B	A	B	H	H	A	B	B	A	B	A	B
S02_20814685	A	A	A	H	A	A	B	A	B	B	A	H	H	B	A	B	B	.	B	A	B	A	B	.	A	A	B	H	A	B	H	A	B	A	A	A	A	B	A	B	B	B	A	B	B	A	B	A	B
S02_23224434	A	A	A	B	A	A	B	A	B	B	H	H	H	H	A	B	B	A	B	A	B	A	B	B	H	A	B	H	A	B	B	A	B	A	A	A	A	B	A	B	B	B	A	B	B	A	B	A	B
S02_25156820	A	A	A	B	A	A	B	A	B	B	A	H	A	B	A	B	B	A	B	A	B	A	B	B	A	A	B	H	A	B	B	A	B	H	A	A	A	B	A	B	B	B	H	B	B	A	B	A	B
S02_25542396	A	A	A	B	A	A	B	A	B	B	A	H	A	H	A	B	B	A	H	A	B	A	B	B	A	A	B	H	A	B	B	A	B	A	A	A	A	B	A	B	B	B	A	B	B	A	B	A	B
S02_25886256	H	A	A	B	A	A	B	A	B	H	A	H	A	B	A	B	B	A	H	A	H	A	B	B	A	A	B	H	A	B	B	A	B	H	A	A	A	B	A	B	B	B	A	B	B	A	B	A	B
S02_25908718	A	A	A	B	A	A	B	A	B	B	A	H	A	B	A	B	B	A	B	A	B	A	B	B	A	A	B	H	A	B	B	A	B	A	A	A	A	B	A	B	B	H	A	B	B	A	B	A	B
S02_25962261	A	A	A	B	A	H	B	A	B	B	A	H	A	B	A	B	B	H	B	A	B	A	B	B	A	H	B	H	A	H	B	A	B	A	A	H	A	B	A	B	B	B	A	B	B	A	B	A	B
S02_26054075	A	A	A	H	A	A	B	A	B	B	A	H	A	B	A	B	B	.	B	A	B	A	B	H	A	A	B	H	A	B	H	A	B	A	A	A	A	B	A	B	B	B	A	B	B	A	B	A	B
S02_26070203	A	A	A	B	A	A	B	A	B	B	H	H	A	B	A	B	B	A	B	A	B	.	B	B	A	A	B	H	A	B	H	A	B	A	A	A	A	B	A	B	H	B	A	B	B	A	B	A	B
S02_26118886	A	A	A	H	A	A	B	A	B	B	H	H	A	B	A	B	B	A	H	A	B	H	B	B	A	A	B	H	A	B	B	A	B	A	A	A	A	B	A	B	B	B	A	B	B	A	B	A	B
S02_26156971	A	A	A	B	A	A	B	A	B	B	H	H	A	B	A	B	B	A	B	A	B	A	B	B	A	A	B	H	A	B	B	A	B	A	A	A	A	B	A	B	B	B	H	B	B	A	B	A	B
S02_26237982	A	A	A	B	A	A	B	A	B	B	A	H	A	B	A	B	B	A	H	A	B	A	B	H	A	A	B	H	A	B	B	A	B	A	A	A	A	B	A	B	B	B	A	B	B	A	B	A	B
S02_26278408	A	A	A	B	A	A	B	A	B	B	H	H	A	B	A	B	B	A	B	A	B	A	B	B	A	A	B	H	A	B	B	A	B	A	A	A	A	B	A	B	B	B	A	B	B	A	B	A	B
S02_26296875	A	A	A	B	A	A	B	A	B	B	A	H	A	B	A	B	B	A	B	A	B	A	B	H	A	A	B	H	H	B	B	A	B	A	A	A	A	B	A	B	B	B	A	B	B	A	B	H	B
S02_26346756	A	A	A	B	A	A	B	A	B	B	A	H	A	B	A	B	B	A	B	A	B	A	H	B	A	A	B	H	A	B	B	A	B	A	A	A	A	B	A	B	B	B	A	B	H	A	B	A	B
S02_26346902	A	A	A	B	A	A	B	A	B	B	A	H	A	B	A	B	B	A	H	A	B	A	H	B	A	A	B	H	A	B	B	A	B	A	A	A	A	B	A	B	B	B	A	B	H	A	B	A	B
S02_26370638	A	A	A	B	A	A	B	A	B	B	A	H	A	B	A	B	B	H	B	A	B	A	B	B	A	A	B	H	H	B	B	A	B	A	A	A	A	B	A	B	B	B	A	B	B	A	B	A	B
S02_26409968	A	A	A	B	A	A	B	A	B	B	A	H	A	B	A	B	B	A	B	A	B	A	B	B	A	A	B	H	A	B	B	A	B	A	A	A	A	B	A	B	B	B	A	B	B	A	B	A	B
S02_26411649	A	H	H	H	A	A	B	A	B	B	A	H	A	B	A	B	B	.	B	.	B	A	B	B	A	A	B	H	A	B	B	A	B	H	A	A	A	B	A	B	B	B	H	B	B	A	.	A	B
S02_26411655	A	H	A	H	A	A	B	A	B	B	A	H	A	B	A	B	B	.	B	.	B	A	B	B	A	A	B	H	A	B	B	A	B	H	A	A	A	B	A	B	B	H	H	B	B	A	.	A	B
S02_26439618	H	A	A	B	A	A	B	A	B	H	H	H	A	B	A	B	B	A	B	A	B	A	B	B	A	A	B	H	A	B	B	A	B	A	A	H	A	.	A	B	H	B	A	B	B	A	B	A	B
S02_26485173	A	A	A	B	A	A	B	A	B	B	A	H	A	B	A	B	B	A	B	A	B	A	B	B	A	A	B	H	A	B	B	A	B	A	A	A	A	B	A	B	B	B	A	B	B	A	B	A	B
S02_26493402	A	A	A	B	A	A	B	A	B	B	H	B	H	B	A	B	B	A	B	A	B	A	B	B	A	A	B	H	H	B	B	A	B	H	A	A	A	B	A	B	B	B	A	B	B	A	B	H	B
S02_26530624	H	A	A	B	A	A	B	A	B	B	A	H	A	B	A	B	B	A	B	A	B	H	B	B	A	A	B	H	A	B	B	A	B	A	A	A	A	B	A	B	B	B	A	H	B	A	B	H	B
S02_26583896	A	A	A	B	A	A	B	A	B	B	A	H	A	B	A	B	B	H	B	A	B	A	B	H	A	A	B	H	A	H	B	A	B	A	A	A	H	B	H	B	B	B	A	B	B	A	B	A	B
S02_26620717	A	A	A	B	A	A	B	A	B	B	H	H	A	B	A	B	B	H	B	A	B	A	B	B	A	A	B	H	A	B	B	A	B	H	A	A	A	B	A	B	B	B	A	B	B	A	B	A	B
S02_26623618	A	A	A	B	A	A	B	A	B	H	A	H	A	B	A	B	B	A	B	A	B	A	B	B	A	A	B	H	A	B	B	A	B	A	A	A	A	B	A	B	B	B	A	B	B	A	B	A	B
S02_26637207	A	A	A	B	A	A	B	A	B	B	A	H	A	B	A	B	B	A	B	A	B	A	B	B	H	A	B	H	A	B	B	A	B	A	A	A	H	B	A	B	B	B	A	B	B	A	B	A	B
S02_26637264	A	A	A	B	A	A	B	A	B	B	A	H	A	B	A	B	B	A	B	A	B	A	B	B	H	A	B	H	A	B	B	A	B	A	A	A	H	B	A	B	B	B	A	B	B	A	B	A	B
S02_26637274	A	A	A	B	A	A	B	A	B	B	A	H	A	B	A	B	B	A	B	A	B	A	B	B	H	A	B	H	A	B	B	A	B	A	A	A	H	B	A	B	B	B	A	B	B	A	B	A	B
S02_26692617	A	A	A	B	A	A	B	A	B	B	H	H	A	B	A	B	B	H	B	A	B	A	B	B	A	A	B	H	A	B	B	A	B	A	A	A	A	B	A	B	B	H	A	B	B	A	B	A	B
S02_26776833	A	A	A	.	A	A	B	A	B	B	A	H	A	B	A	B	.	.	B	A	B	A	B	.	A	A	.	H	A	B	.	A	B	A	A	A	A	B	A	B	B	B	A	B	B	A	B	A	B
S02_26776952	A	A	A	.	A	A	B	A	B	B	A	H	A	B	A	B	.	.	B	A	B	A	B	.	A	A	.	H	A	B	.	A	B	A	A	A	A	B	A	B	B	B	A	B	B	A	B	A	B
S02_26840939	A	A	A	B	A	A	B	A	B	B	A	H	H	B	A	B	B	A	B	A	B	A	B	B	A	A	B	H	A	B	B	A	B	A	A	A	A	B	A	B	B	B	A	B	B	A	B	A	B
S02_26912019	A	A	A	.	A	A	B	A	B	B	H	H	A	B	A	B	B	.	B	A	B	A	B	.	A	A	B	H	A	B	.	A	.	A	A	A	A	B	A	B	B	B	A	B	B	A	B	.	B
S02_26987214	A	A	A	.	A	A	B	A	B	B	A	H	A	B	A	H	B	A	.	A	.	A	H	.	A	A	.	H	A	B	H	A	.	A	A	A	A	B	A	B	B	B	A	B	B	A	B	A	B
S02_26987267	A	A	A	.	A	A	B	A	B	B	A	H	A	B	A	H	B	.	.	A	.	A	H	.	A	.	.	H	A	B	H	A	.	A	A	A	A	B	A	B	B	B	A	B	B	A	B	A	B
S02_26987505	A	A	A	B	A	A	B	A	B	B	A	H	H	.	H	B	B	A	B	A	B	A	B	B	A	A	B	H	A	B	B	A	B	A	A	A	A	H	A	B	B	B	A	B	B	A	B	A	B
S02_26988054	A	A	A	B	A	A	B	A	B	B	A	H	A	B	A	B	B	A	B	A	B	A	B	B	A	H	B	H	A	B	.	A	B	A	A	A	A	B	A	B	B	B	A	B	B	A	B	H	B
S02_27007643	A	A	A	B	A	A	B	A	H	B	A	H	A	B	A	B	B	A	B	A	B	A	B	B	A	A	B	H	A	B	B	A	B	A	A	A	A	B	A	B	B	B	A	B	B	A	B	A	B
S02_27059817	A	A	A	B	A	H	B	A	B	B	A	H	A	B	A	B	B	H	H	A	B	A	B	B	A	A	B	A	A	H	B	A	B	A	A	A	A	B	A	B	B	H	A	H	B	A	B	A	B
S02_27059889	A	A	A	B	A	H	B	A	B	B	A	H	A	B	A	B	B	H	H	A	B	A	B	B	A	A	B	H	A	H	B	A	B	A	A	A	A	B	A	B	B	H	A	H	B	A	B	A	B
S02_27064700	A	A	A	B	A	A	B	A	B	B	A	H	A	B	A	B	B	A	B	A	B	A	B	B	H	A	H	H	A	B	B	A	B	A	A	A	A	B	A	B	B	B	A	B	B	A	B	A	B
S02_27066342	A	A	A	.	A	A	B	A	B	B	H	H	A	B	A	B	B	.	B	A	H	A	B	.	A	A	H	H	A	B	.	A	B	A	A	A	A	B	A	B	B	B	A	B	B	A	B	A	B
S02_27069043	A	A	A	B	A	A	B	A	B	B	A	H	A	B	A	B	B	H	B	A	B	A	B	B	A	A	H	H	A	B	B	A	B	A	A	H	A	B	A	B	B	B	H	B	B	A	B	A	B
S02_27069102	A	A	A	B	A	A	B	A	B	B	A	H	A	B	A	B	B	H	B	A	B	A	B	B	A	A	H	H	A	B	B	A	B	A	A	H	A	B	A	B	B	B	H	B	B	A	B	A	B
S02_27106072	A	A	A	B	A	H	B	A	B	B	A	H	A	B	A	B	B	A	B	A	B	A	B	B	A	A	B	H	A	B	B	A	B	A	A	A	A	B	A	B	B	B	A	B	B	A	B	A	B
S02_27108279	A	A	A	B	A	A	B	A	B	H	A	H	A	B	A	B	B	A	B	A	B	H	B	B	A	A	B	H	A	B	B	H	B	A	A	H	A	B	A	B	H	B	A	B	B	A	B	A	B
S02_27108320	A	A	A	B	A	A	B	A	B	H	A	H	A	B	A	B	B	A	B	A	B	H	B	B	A	A	B	H	A	B	B	H	B	A	A	H	A	B	A	B	H	B	A	B	B	A	B	A	B
S02_27114369	A	A	A	B	A	A	B	A	B	B	A	H	A	B	A	B	B	.	B	A	B	A	B	.	A	A	B	H	A	B	B	A	B	A	A	A	A	B	A	B	B	B	A	B	B	A	B	A	B
S02_27159999	A	A	A	B	A	A	B	A	B	B	A	H	H	H	A	B	B	A	B	A	B	A	B	B	A	A	B	H	.	B	B	A	B	A	A	A	H	B	A	B	B	B	A	B	B	A	B	A	B
S02_27160225	A	A	A	B	H	A	B	A	B	B	A	H	A	.	A	B	B	A	B	A	B	A	B	B	A	.	B	A	A	B	.	A	B	.	A	.	A	B	A	B	B	B	A	B	B	A	B	A	B
S02_27656181	A	A	A	B	A	A	B	A	B	B	A	H	A	B	A	B	B	H	H	A	H	A	B	B	A	A	B	H	A	B	B	A	H	A	A	H	A	B	A	H	B	B	A	B	B	A	B	A	B
S02_27731683	A	A	A	H	A	A	B	A	B	B	A	H	A	H	A	H	B	.	B	A	B	H	B	.	A	A	B	H	A	B	B	A	B	A	A	A	A	H	A	B	B	B	A	B	B	A	B	A	B
S02_27991241	A	A	A	B	A	A	B	A	B	B	A	H	A	B	A	B	B	A	B	A	B	A	B	B	A	A	B	H	A	B	B	A	B	A	A	A	A	B	A	B	B	B	A	B	B	A	B	A	B
S02_28607174	A	A	A	B	A	A	B	A	B	B	H	H	A	B	A	B	B	H	B	.	B	A	B	B	A	A	B	H	A	B	B	A	B	H	A	A	A	A	A	B	B	B	A	H	B	H	.	A	B
S02_29407405	A	A	A	B	A	.	B	A	B	H	A	H	A	B	A	B	B	H	B	A	B	A	B	B	A	A	B	H	A	B	B	A	B	A	A	A	A	A	A	B	B	B	A	B	B	A	B	A	B
S02_29443322	A	A	A	B	A	A	B	A	H	B	A	H	A	H	A	B	B	A	B	A	B	A	B	B	A	A	B	H	A	B	B	A	B	A	A	A	A	A	A	B	B	B	A	B	B	A	B	A	B
S02_29462409	H	A	A	B	A	A	B	A	H	B	H	H	A	B	A	B	B	A	H	A	B	A	B	B	A	A	B	H	A	B	.	A	.	.	A	.	A	A	.	B	B	B	A	B	B	A	B	.	B
S02_29526353	A	A	A	B	A	A	H	A	H	B	A	H	A	B	A	B	B	A	B	A	H	A	B	B	H	A	B	B	A	B	B	A	.	.	A	A	A	A	A	B	B	B	H	B	H	A	B	A	B
S02_29526504	A	A	A	B	A	A	H	A	H	B	A	H	A	B	A	B	B	A	B	A	H	A	B	B	H	A	B	B	A	B	B	A	.	.	A	A	A	A	A	B	B	B	H	B	H	A	B	A	B
S02_29587635	H	A	A	H	A	A	B	A	B	B	A	H	A	.	A	B	H	A	H	A	H	A	B	B	A	A	B	H	H	B	B	A	B	A	A	A	A	A	A	B	B	B	A	B	B	A	B	H	B
S02_29646837	A	A	A	H	A	H	B	A	B	B	A	H	H	B	A	B	B	A	B	A	B	A	B	B	A	A	B	H	A	B	B	A	B	A	A	A	A	H	A	B	B	B	A	B	B	A	B	H	B
S02_29672424	.	A	A	B	A	A	B	A	B	B	A	H	A	B	A	B	B	A	B	A	H	.	B	B	A	A	B	H	A	H	B	A	B	.	A	A	A	H	H	B	B	B	A	B	H	A	B	A	B
S02_29672647	.	A	A	B	A	A	B	A	B	B	A	H	A	B	A	B	B	A	B	A	H	.	B	B	A	A	B	H	A	B	B	A	B	.	A	A	A	H	H	B	B	B	A	B	H	A	B	A	B
S02_29686657	A	A	.	.	.	.	.	H	B	.	A	H	A	H	.	H	.	A	.	.	.	.	B	H	A	A	B	H	H	.	B	A	H	.	.	A	A	A	A	B	H	B	.	B	.	A	B	A	B
S02_29719177	A	A	A	B	A	A	B	A	B	B	A	H	A	B	A	B	B	A	H	A	B	.	B	B	A	H	B	H	A	B	B	A	B	.	A	A	A	H	A	B	B	B	A	B	B	A	B	.	B
S02_29734694	A	A	A	B	A	A	B	A	B	B	A	H	A	B	A	B	B	A	B	A	H	A	B	B	A	A	B	H	A	B	B	H	B	A	A	A	A	A	A	B	B	B	A	B	B	H	B	A	B
S02_29766406	A	A	A	H	A	A	B	A	B	B	A	H	A	B	A	B	B	A	B	A	B	A	B	B	A	A	B	H	A	B	B	A	B	A	A	A	A	A	A	B	B	B	A	B	B	A	B	A	B
S02_29791654	A	A	A	B	A	A	B	A	B	B	A	H	H	B	A	B	B	A	B	A	B	A	H	B	A	A	B	H	A	B	B	A	B	A	A	A	A	A	A	B	B	B	A	B	B	A	B	A	B
S02_29801027	A	A	A	B	A	A	B	A	B	B	A	H	A	B	A	B	B	A	H	A	B	H	B	H	A	A	B	H	A	B	B	A	B	A	A	A	A	A	A	B	B	B	A	B	B	A	B	A	B
S02_29831660	A	A	A	B	A	H	B	A	B	B	A	H	A	B	A	B	B	H	B	A	B	A	B	B	A	A	B	H	A	B	B	A	H	A	A	A	A	A	A	B	B	H	A	B	B	A	B	A	B
S02_29831775	A	A	A	B	A	H	B	A	B	B	A	H	A	B	A	B	B	H	B	A	B	A	B	B	A	A	B	H	A	B	B	A	H	A	A	A	A	A	A	B	B	H	A	B	B	A	B	A	B
S02_29853518	A	A	A	B	A	A	B	A	B	B	A	H	H	B	A	B	B	A	H	A	B	A	B	B	A	A	H	H	A	B	B	A	B	A	A	A	H	A	A	B	B	B	A	H	B	A	B	A	B
S02_29871018	A	A	A	B	A	.	B	A	B	B	A	.	A	B	A	B	B	A	.	A	B	A	B	B	A	A	B	H	A	B	H	A	B	A	A	A	A	A	A	B	B	B	A	B	B	A	B	A	B
S02_29871085	A	A	A	B	A	A	B	A	B	B	A	H	A	B	A	B	B	A	B	A	B	A	B	B	A	H	B	H	A	B	H	A	B	A	A	A	A	A	A	B	B	B	A	B	B	A	B	A	B
S02_30069001	.	A	A	.	A	H	.	A	.	B	A	A	A	B	A	H	B	A	.	A	.	A	H	B	A	A	B	H	A	.	B	.	.	.	A	.	A	A	A	.	B	B	.	B	B	.	B	A	B
S02_30094625	A	A	A	B	A	A	B	A	B	B	A	H	A	B	A	B	B	A	B	A	B	A	B	B	A	A	B	H	A	B	B	A	B	A	A	H	A	A	A	B	B	B	A	B	B	A	B	A	B
S02_30100799	A	A	.	B	H	A	B	A	B	B	A	H	A	B	H	B	B	H	B	.	B	A	B	B	A	A	B	H	A	B	B	A	B	A	A	A	A	A	A	B	B	H	A	B	B	A	B	A	B
S02_30101300	A	A	A	B	A	A	B	H	H	B	A	H	A	B	A	B	B	A	H	A	H	A	B	B	A	A	B	H	A	B	H	A	B	A	A	.	A	A	A	B	B	B	A	B	B	A	B	A	B
S02_30177309	A	A	A	B	A	A	B	A	B	B	A	H	H	B	A	B	B	A	B	A	B	A	B	B	A	A	B	H	A	H	B	A	B	A	A	H	A	A	A	B	B	B	A	H	B	A	B	A	B
S02_30249279	A	A	A	B	A	A	B	H	B	B	A	H	A	H	A	B	B	A	H	A	B	A	H	B	A	A	B	H	A	B	B	A	B	A	A	A	A	A	A	B	B	B	A	B	B	A	B	A	B
S02_31087961	A	A	A	B	A	A	B	H	B	B	A	H	A	B	A	B	B	A	B	A	B	A	B	B	A	A	B	H	A	B	B	A	B	A	A	A	A	A	A	B	B	B	A	B	B	A	B	A	B
S02_31087981	A	A	A	B	A	A	B	H	B	B	A	H	A	B	A	B	B	A	B	A	B	A	B	B	A	A	B	H	A	B	B	A	B	A	A	A	A	A	A	B	B	B	A	B	B	A	B	A	B
S02_31093365	.	A	H	B	.	.	.	A	.	H	A	A	A	B	.	H	H	.	H	A	H	A	.	.	A	A	B	.	A	H	B	A	B	A	.	A	.	.	A	.	.	B	.	.	B	H	B	A	B
S02_31168604	A	H	A	B	A	.	B	A	B	B	.	H	.	.	A	B	B	A	H	A	B	A	B	H	A	H	B	H	A	B	B	.	B	.	A	.	A	A	A	B	.	B	A	B	B	A	B	A	B
S02_32340612	A	A	A	B	A	A	B	A	B	B	A	H	A	B	A	B	B	A	B	A	B	H	B	B	A	A	B	H	A	B	B	A	B	H	A	A	A	A	A	B	B	B	A	B	B	A	B	A	H
S02_33337963	A	A	A	B	A	A	.	H	B	B	A	H	A	B	A	B	B	A	B	A	H	A	B	B	A	A	B	H	A	B	B	A	.	H	A	A	A	A	A	B	B	H	A	H	B	H	B	A	B
S02_33473918	A	A	A	B	A	A	H	A	B	B	A	H	A	H	A	B	B	A	B	A	B	A	B	B	A	A	B	H	A	B	B	A	H	A	A	A	A	A	A	B	B	H	A	B	B	A	B	H	B
S02_36137201	A	H	A	B	A	A	B	A	B	B	A	H	A	B	A	B	B	A	B	H	B	A	B	B	A	A	B	H	A	B	H	A	B	A	A	A	A	A	A	B	B	B	A	B	B	A	B	A	B
S02_36456080	A	A	A	B	A	A	B	A	B	B	A	H	A	H	A	B	B	A	B	A	B	A	B	B	A	A	B	H	A	B	B	A	B	A	A	H	A	A	A	B	B	B	A	B	B	A	B	A	B
S02_36460634	A	A	A	B	A	A	B	A	B	B	A	H	A	B	A	B	B	H	B	A	B	A	B	.	A	A	H	H	A	B	H	H	.	A	A	H	A	A	A	B	B	B	H	B	B	A	B	A	B
S02_36493116	A	A	A	H	A	A	H	A	B	B	A	H	A	B	A	B	B	A	B	A	H	A	B	B	A	A	H	H	A	B	B	A	B	A	A	A	A	A	A	B	B	B	A	B	B	A	B	A	B
S02_36493167	A	A	A	H	A	A	H	A	B	B	A	H	A	B	A	B	B	A	B	A	H	A	B	B	A	A	H	H	A	B	B	A	B	A	A	A	A	A	A	B	B	B	A	B	B	A	B	A	B
S02_36514747	A	A	A	B	A	A	B	H	B	B	A	H	A	B	A	B	B	A	H	A	B	A	B	B	A	A	B	H	A	B	B	A	B	A	A	A	A	A	A	B	B	B	A	B	B	A	B	A	B
S02_36531039	A	A	A	B	A	A	B	H	B	B	A	H	A	B	A	B	B	A	B	A	H	.	B	H	A	A	B	H	A	B	.	A	B	.	A	A	A	A	A	B	B	B	A	B	B	A	B	A	B
S02_36586602	A	A	A	B	A	A	B	A	B	B	H	H	A	B	A	B	B	A	B	A	B	A	B	B	A	A	B	H	A	B	B	A	H	A	A	A	H	H	A	B	B	B	A	B	B	A	B	A	B
S02_36593101	A	A	A	B	A	A	B	A	B	B	A	H	A	B	A	B	B	A	H	A	B	A	B	B	A	A	B	H	A	B	B	A	B	A	A	A	A	A	A	B	B	B	A	B	B	A	B	A	B
S02_36593105	A	A	A	B	A	A	B	A	B	B	A	H	A	B	A	B	B	A	H	A	B	A	B	B	A	A	H	H	A	B	B	A	B	A	A	A	A	A	A	B	B	B	A	B	B	A	B	A	B
S02_36684862	A	A	A	B	A	A	B	A	B	B	A	H	A	B	A	B	B	A	H	A	B	A	B	B	A	A	B	H	A	B	B	A	B	A	A	A	A	A	A	B	B	B	A	B	B	H	B	A	B
S02_36685019	A	A	A	B	H	A	B	A	B	B	A	H	A	B	A	B	B	A	H	A	B	A	B	B	A	A	B	H	A	B	B	A	B	A	A	A	A	A	A	B	B	B	A	B	B	H	B	A	B
S02_36685110	A	A	A	B	A	A	B	A	B	B	A	H	A	B	A	B	B	A	H	A	B	A	B	B	A	A	B	H	A	B	B	A	B	A	A	A	A	A	A	B	B	B	A	B	B	H	B	A	B
S02_36722477	A	A	A	B	A	A	B	A	B	B	A	H	H	B	A	B	B	A	B	A	B	A	B	B	A	A	B	H	H	B	B	A	B	H	A	A	A	A	A	B	H	B	A	B	B	A	B	A	B
S02_36722555	A	A	A	B	A	A	B	A	B	B	A	H	H	B	A	B	B	A	B	A	B	A	B	B	A	A	B	H	H	B	B	A	B	H	A	A	A	A	A	B	H	B	A	B	B	A	B	A	B
S02_36723722	A	H	A	B	A	A	B	A	B	B	A	H	A	B	A	B	B	H	B	A	B	A	B	H	A	A	B	H	A	B	B	A	B	A	A	A	A	A	A	B	B	B	H	B	B	A	B	A	B
S02_36825446	A	A	A	B	A	A	B	.	B	B	H	H	A	B	A	B	B	A	B	A	B	A	B	B	A	A	B	H	A	B	B	A	B	A	A	A	A	A	A	.	B	H	H	B	B	A	B	A	B
S02_36825504	A	A	A	B	A	A	B	.	B	B	H	H	A	B	A	B	B	A	B	A	B	A	B	B	A	A	B	H	A	B	B	A	B	A	A	A	A	A	A	B	B	B	H	B	B	A	B	A	B
S02_36826987	A	A	A	B	A	A	B	A	B	B	A	H	A	B	A	B	B	A	B	A	B	A	B	H	A	A	B	H	A	B	B	A	B	A	A	A	A	A	A	B	B	H	A	B	B	A	B	A	B
S02_36835407	A	A	A	B	A	A	B	A	H	H	A	H	A	H	A	B	B	A	B	A	B	A	B	B	A	A	H	B	A	B	B	A	B	.	A	.	A	A	A	B	B	B	A	B	B	A	B	A	B
S02_38592422	A	A	A	B	A	A	B	H	B	A	A	H	A	B	A	B	H	A	H	A	A	A	B	B	A	A	B	B	A	B	B	A	H	A	A	A	A	A	A	B	H	B	A	B	B	A	A	A	H
S02_39242852	A	A	A	A	A	A	B	A	B	A	A	H	A	B	A	B	A	A	A	A	A	A	B	A	A	A	B	B	B	B	B	A	B	A	H	A	B	A	A	B	B	B	A	B	A	A	A	H	B
S02_39584924	A	A	B	B	A	A	B	A	B	A	A	H	A	B	A	B	A	A	A	A	A	A	B	A	A	A	B	B	B	B	B	A	H	H	H	A	B	A	A	B	B	B	A	B	A	A	A	A	B
S02_39924967	A	A	H	.	.	A	.	A	A	.	A	H	H	.	A	H	A	.	A	A	A	.	B	A	A	A	A	A	H	.	B	B	B	A	B	A	B	A	.	B	B	.	A	B	A	A	A	A	B
S02_39936971	A	A	B	B	A	A	B	A	A	A	A	H	A	B	A	B	A	.	A	A	A	A	B	A	A	A	A	A	H	B	B	B	B	.	B	A	B	A	A	B	B	B	A	B	A	A	A	H	B
S02_40112533	A	A	B	B	A	A	B	A	A	B	A	H	A	B	A	B	H	B	A	A	A	B	B	A	A	A	A	A	H	B	B	B	B	A	B	A	H	A	A	B	B	B	A	B	A	A	A	A	B
S02_40482786	A	A	B	B	A	A	H	A	A	A	A	H	A	B	A	B	A	B	A	A	A	B	B	A	A	A	A	A	H	B	B	B	B	A	B	A	B	A	A	B	B	B	A	B	A	A	A	A	B
S02_40530805	A	A	B	B	A	A	H	A	A	B	A	H	A	B	A	B	A	H	H	H	A	B	B	A	A	A	A	A	H	H	B	H	B	A	B	A	B	A	A	B	B	B	A	B	A	A	A	A	B
S02_40639907	B	H	B	B	A	A	B	.	A	.	.	H	.	H	A	H	A	H	H	A	A	.	H	H	A	A	A	A	H	B	.	B	B	.	B	A	B	A	A	B	B	H	A	H	A	A	A	.	B
S02_40739833	.	A	H	B	A	A	B	A	H	B	A	A	.	.	A	B	A	B	A	A	.	B	B	A	A	A	A	A	B	.	.	B	H	.	B	A	B	A	A	B	B	B	A	B	A	A	A	.	H
S02_40741768	B	A	B	B	A	A	B	A	A	B	A	A	A	B	A	B	A	B	A	A	A	.	B	A	A	A	A	A	H	H	H	B	H	A	B	A	B	A	.	B	B	B	A	B	A	A	A	A	H
S02_40875596	.	A	B	B	A	A	B	B	.	A	A	A	A	.	A	B	A	H	H	A	H	B	B	A	A	A	A	A	H	B	B	B	.	A	B	A	B	A	A	B	B	H	A	B	H	A	A	A	B
S02_40875671	.	A	B	B	A	A	B	B	A	B	A	A	A	.	A	B	A	B	H	A	H	B	B	A	A	A	A	A	H	B	B	B	.	.	B	A	B	A	A	B	B	H	A	B	H	A	A	A	B
S02_40875719	.	A	B	B	A	A	B	B	A	B	A	A	A	.	A	B	A	B	H	A	H	B	B	A	A	A	A	A	H	B	B	B	.	.	B	A	H	A	A	B	B	H	A	B	H	A	A	A	B
S02_40886213	B	A	B	B	A	A	B	B	A	B	A	A	A	B	A	H	A	B	A	A	A	B	B	A	A	A	A	A	H	B	H	B	B	A	B	A	B	A	A	B	H	B	A	B	A	A	A	A	B
S02_40886380	B	A	B	B	A	A	B	B	A	B	A	A	A	B	A	H	A	B	A	A	A	B	B	A	A	A	A	A	H	B	B	B	B	A	B	A	B	A	A	B	H	B	A	B	A	A	A	A	B
S02_41078944	B	A	B	B	A	A	B	B	H	B	A	A	A	B	H	B	A	.	H	A	A	B	B	.	A	A	.	.	H	B	B	B	B	A	B	H	B	A	A	B	B	B	A	B	A	A	A	H	B
S02_41092498	.	A	.	B	A	A	B	B	A	.	A	A	A	.	H	B	.	B	A	.	A	.	B	A	A	A	A	A	H	B	B	B	.	A	B	A	B	A	A	B	B	B	A	B	A	A	A	A	B
S02_41126173	B	A	B	B	H	A	B	B	H	B	A	A	A	B	H	B	A	B	A	A	A	.	B	A	A	A	A	A	H	B	H	B	H	A	B	A	B	A	A	B	B	B	A	B	A	A	A	.	B
S02_41156746	B	A	B	B	A	A	B	B	A	A	A	A	A	B	H	B	A	.	H	A	A	B	B	.	A	H	H	A	H	B	.	B	H	A	B	A	B	A	A	B	B	B	A	B	A	A	A	A	B
S02_41280203	B	A	B	A	A	A	B	B	A	A	A	A	A	B	H	A	A	B	A	A	A	B	B	A	A	A	A	A	H	B	B	B	B	A	B	A	B	A	A	B	B	B	A	B	A	A	A	A	B
S02_42230180	B	A	B	A	A	A	B	B	A	B	A	A	A	B	H	B	H	A	A	A	A	B	H	A	A	A	A	H	B	B	B	A	B	A	A	A	B	A	A	B	B	B	A	B	A	A	A	A	B
S02_42252088	B	A	B	A	A	A	B	B	A	B	A	A	A	H	H	B	H	A	A	A	A	B	B	A	A	H	A	B	B	H	B	A	B	A	A	A	B	A	A	B	B	B	A	B	A	A	A	A	H
S02_42360580	B	A	B	A	A	A	B	B	A	B	A	A	A	B	H	B	B	A	A	A	A	B	B	A	A	A	A	H	B	B	B	A	B	A	A	A	B	A	A	B	B	B	A	B	A	A	A	A	B
S02_42386371	H	A	B	A	A	H	B	H	A	A	A	H	H	H	H	B	B	A	.	A	A	B	B	A	A	A	A	H	H	B	B	A	B	A	A	A	B	A	A	B	B	B	A	B	A	A	A	A	B
S02_42386385	H	A	B	A	A	H	B	H	A	A	A	H	H	H	H	B	B	A	.	A	A	B	B	A	A	A	A	H	H	B	B	A	B	A	A	A	B	A	A	B	B	B	A	B	A	A	A	A	B
S02_42439248	B	A	.	.	A	A	B	B	A	B	A	A	A	B	H	B	B	H	A	A	A	B	B	.	A	A	H	.	B	B	.	A	H	A	A	A	.	A	A	B	B	B	A	B	A	A	A	A	.
S02_42534287	B	A	B	A	A	A	B	B	A	B	A	A	A	B	H	B	B	A	A	A	A	B	B	A	A	A	A	B	B	B	B	A	B	H	A	A	B	A	B	B	B	B	A	B	A	A	A	A	B
S02_42555113	B	A	B	A	A	.	B	B	A	.	A	H	H	B	H	B	B	A	H	A	.	.	B	.	A	A	A	B	B	B	B	A	B	H	A	.	B	A	B	B	B	B	A	B	A	H	A	.	B
S02_42555119	B	A	B	A	A	.	B	B	A	.	A	H	H	B	H	B	B	A	H	A	.	.	B	.	A	A	A	B	B	B	B	A	B	H	A	.	B	A	B	B	B	B	A	B	A	H	A	.	B
S02_42555128	B	A	B	A	A	.	B	B	A	.	A	H	H	B	H	B	B	A	H	A	.	.	B	.	A	A	A	B	B	B	B	A	B	H	A	.	B	A	B	B	B	B	A	B	A	H	A	.	B
S02_42569509	B	A	B	A	A	A	B	B	A	B	A	A	A	B	H	B	B	A	A	A	A	H	B	A	A	H	A	B	B	B	B	A	B	A	A	A	B	A	B	B	B	B	A	B	A	A	A	A	B
S02_42609785	B	A	H	A	A	A	B	H	A	B	A	A	A	B	H	B	B	A	A	A	H	B	B	A	A	A	A	B	B	B	B	A	B	A	A	A	B	A	B	B	B	B	A	B	A	A	A	A	B
S02_42609854	B	A	H	A	A	A	B	H	A	B	A	A	A	B	H	B	B	A	A	A	A	B	B	A	A	A	A	B	B	B	B	A	B	A	A	A	B	A	B	B	B	B	A	B	A	A	A	A	B
S02_42611669	B	A	B	A	A	A	B	B	A	A	A	A	A	B	H	B	B	A	A	A	A	B	B	A	A	A	A	B	B	B	H	A	B	A	A	A	B	A	B	B	H	B	A	B	A	A	A	A	B
S02_42611988	B	A	B	A	A	H	B	B	H	B	A	A	A	B	H	B	B	A	H	A	A	B	B	H	A	A	A	B	B	B	B	A	B	A	A	A	B	A	B	B	B	B	A	B	A	A	A	A	B
S02_42655521	.	A	B	.	A	A	B	B	A	B	A	A	A	B	H	B	B	A	.	A	A	H	B	A	A	A	A	B	B	B	B	A	B	.	A	A	B	A	B	B	B	.	A	B	A	A	A	.	H
S02_42655618	.	A	B	A	A	A	B	B	A	B	A	.	A	B	H	B	B	A	.	A	.	H	B	A	A	A	A	B	B	B	B	A	B	.	A	A	B	A	B	B	B	B	A	B	A	A	A	.	B
S02_42655648	.	A	B	A	A	A	B	B	A	B	A	.	A	B	H	B	B	A	.	A	.	H	B	A	A	A	A	B	B	B	B	A	B	.	A	A	B	A	B	B	B	B	A	B	A	A	A	.	B
S02_42730849	B	A	B	A	A	A	B	B	A	B	A	A	A	B	H	B	B	A	A	A	A	H	B	A	A	A	H	B	B	B	B	A	B	A	A	H	B	A	B	B	B	H	A	B	A	A	A	A	B
S02_42730873	B	A	B	A	A	A	B	B	A	B	A	A	A	B	H	B	B	A	A	A	A	H	B	A	A	A	H	B	B	B	B	A	B	A	A	A	B	A	B	B	B	H	A	B	A	A	A	A	B
S02_42800843	B	A	H	A	A	A	.	B	A	H	A	.	A	B	H	B	B	A	A	A	A	.	B	A	A	A	H	B	.	H	B	A	B	B	A	A	B	H	B	B	B	B	A	B	A	A	A	A	B
S02_42826280	B	A	B	A	A	H	B	B	A	B	A	A	A	B	H	B	B	A	A	A	A	B	B	A	A	A	A	B	B	B	B	A	B	B	A	A	B	A	B	B	B	B	A	B	A	A	A	A	H
S02_43825349	B	A	B	A	A	A	B	B	A	A	A	H	A	B	A	B	B	H	H	B	H	B	H	H	A	A	A	B	B	A	B	B	H	B	B	A	B	A	B	B	H	A	A	B	A	A	A	A	B
S02_43840996	B	A	B	A	A	A	B	B	A	A	A	H	A	B	A	B	B	H	A	B	A	B	H	H	A	A	A	B	B	A	B	B	B	B	B	A	H	A	B	B	B	A	A	B	A	A	A	A	B
S02_44064987	B	A	B	A	A	A	B	B	A	B	A	H	A	B	A	B	B	B	A	B	A	B	H	H	A	A	A	B	B	A	B	B	B	B	H	A	B	A	B	B	B	A	A	B	A	A	A	A	B
S02_44171490	B	A	B	A	A	A	B	B	H	H	A	H	A	B	A	B	B	B	A	B	A	B	H	H	A	A	A	B	B	A	B	B	B	B	H	A	B	A	B	B	B	A	A	B	A	A	A	A	B
S02_44278229	B	A	B	A	A	A	B	B	A	B	A	H	A	B	B	B	B	H	A	B	A	B	H	H	A	A	A	B	B	A	H	B	B	B	H	A	B	A	B	B	B	A	B	B	A	A	A	H	B
S02_44310556	B	A	B	A	A	A	B	B	A	B	A	H	A	B	B	B	B	B	A	B	A	B	H	B	H	A	H	H	B	A	B	B	B	B	H	A	B	A	B	B	B	A	B	B	A	H	A	A	B
S02_44310628	B	A	B	A	A	A	B	B	A	B	A	H	A	B	B	B	B	B	A	B	A	B	H	H	H	A	A	H	B	A	B	B	B	B	H	A	B	A	B	B	B	A	B	B	A	A	A	A	B
S02_44468636	B	H	B	A	A	A	B	B	A	B	A	H	A	.	B	B	B	B	H	B	A	B	H	H	A	A	H	B	B	H	B	B	.	B	B	A	B	A	B	H	B	A	B	B	A	A	A	A	B
S02_44739837	B	A	B	H	A	A	B	B	A	B	A	H	A	B	B	B	B	B	A	B	A	B	H	B	H	.	A	B	B	A	B	B	B	B	B	A	B	A	B	B	B	A	B	B	A	A	H	A	B
S02_45120734	B	A	B	B	A	H	B	B	A	B	A	H	A	B	B	B	B	B	B	B	A	B	H	B	A	B	H	B	B	A	B	B	A	B	H	A	B	A	B	B	B	A	B	B	A	A	H	A	B
S02_45286793	B	A	B	B	A	H	B	B	A	B	A	H	A	B	B	H	B	B	B	B	H	B	H	H	A	B	A	B	B	A	B	B	H	B	H	A	B	H	B	B	B	A	B	B	A	A	B	A	B
S02_45494643	B	A	B	B	A	H	B	B	A	B	A	H	A	B	B	B	B	B	B	B	A	B	A	H	A	B	A	B	B	A	B	B	A	B	H	A	B	B	B	B	B	A	A	B	A	A	B	A	B
S02_45552810	B	A	B	B	A	H	B	B	A	B	A	H	A	B	B	B	B	B	B	B	H	B	A	H	A	B	A	B	B	A	B	B	A	B	H	A	B	B	B	B	B	A	A	B	A	A	B	A	B
S02_45782257	B	A	H	B	A	H	B	B	A	B	A	H	A	B	B	B	B	B	B	B	A	B	A	H	B	B	A	B	B	A	H	B	A	B	H	A	B	B	B	B	B	A	A	B	A	A	B	A	B
S02_46011755	B	A	B	B	A	H	B	B	A	B	H	H	A	B	B	B	B	A	H	B	A	B	B	H	B	B	A	B	A	A	H	B	H	B	H	A	B	B	B	B	B	A	A	B	A	A	B	A	B
S02_46282786	B	A	B	A	A	H	B	B	A	A	A	H	A	B	B	B	B	A	B	B	A	B	B	H	B	B	A	B	A	A	H	H	A	B	H	A	B	B	B	B	B	A	A	B	A	A	B	A	H
S02_46311313	B	A	B	H	A	H	B	B	A	A	A	H	A	B	B	B	B	A	B	B	H	B	B	H	B	B	A	B	A	A	H	B	A	B	H	A	B	B	B	B	B	A	A	B	A	H	B	A	B
S02_46601111	B	A	B	A	A	H	B	H	A	A	A	H	A	B	B	A	H	H	B	H	A	H	B	A	B	B	A	B	.	A	H	B	A	B	H	A	B	B	H	B	B	H	A	H	A	A	B	A	B
S02_46731444	B	A	B	A	A	H	B	B	A	A	A	H	A	B	B	H	B	A	B	B	A	B	B	A	B	B	A	B	A	A	H	B	A	B	B	A	B	B	B	B	B	A	B	B	A	A	B	A	B
S02_46966884	B	A	B	B	A	H	A	B	A	A	A	H	B	B	B	A	B	A	H	B	A	B	B	A	B	B	A	B	A	H	A	H	A	B	B	A	B	B	B	B	B	H	B	B	A	A	B	A	B
S02_47075851	B	A	B	B	A	H	A	B	A	B	A	H	B	B	B	A	B	A	B	B	A	B	B	A	B	H	A	B	A	A	A	B	A	B	B	A	B	B	B	B	B	A	B	B	A	A	B	A	B
S02_47160135	B	A	B	H	H	B	.	H	A	B	A	H	B	H	.	H	B	H	B	B	A	B	B	H	.	.	A	B	A	.	A	B	.	B	B	A	B	B	A	B	B	A	B	B	A	A	B	A	B
S02_47205537	B	.	B	B	.	H	A	H	.	.	A	.	B	B	B	A	B	A	.	H	.	.	H	.	B	.	A	.	.	A	H	.	.	.	B	A	B	B	A	H	B	A	H	B	A	A	B	H	B
S02_47205562	B	.	B	B	.	H	A	H	.	.	A	H	B	B	B	A	B	A	.	H	.	.	H	.	B	.	A	.	.	A	H	.	.	.	B	A	B	B	A	H	B	A	H	B	A	A	B	H	B
S02_47207889	H	A	B	B	A	H	A	B	A	B	H	H	B	B	B	A	B	A	B	B	A	B	B	A	B	B	A	B	A	A	A	B	A	B	H	A	B	B	A	B	.	A	B	B	A	A	B	H	B
S02_47251116	H	A	B	B	A	H	H	B	B	B	A	H	B	B	B	A	B	A	B	B	A	B	B	.	B	B	A	B	A	A	A	B	H	B	B	A	B	B	A	B	B	A	B	B	A	A	B	A	B
S02_47293652	B	A	B	B	A	H	A	B	B	B	A	H	B	B	B	A	B	A	B	B	A	B	B	A	B	B	A	B	H	A	A	B	.	B	B	H	B	B	A	H	B	A	H	B	A	A	B	A	B
S02_47293683	B	A	B	B	A	H	A	B	B	B	A	H	B	B	B	A	B	A	B	B	A	B	B	A	B	B	A	B	H	A	A	B	.	B	B	H	B	B	A	H	B	A	H	B	A	A	B	A	B
S02_47301479	B	A	B	B	A	H	A	B	B	B	A	H	B	B	B	A	B	A	B	B	A	B	B	A	B	B	A	B	A	A	A	B	A	B	B	A	B	B	A	B	B	A	B	B	A	A	B	A	B
S02_47304304	B	A	B	B	A	H	A	B	B	B	A	H	B	B	B	A	B	A	B	B	A	B	B	A	B	B	A	B	H	A	H	B	H	B	B	A	B	B	A	B	B	A	B	B	A	A	B	A	B
S02_47360136	B	A	B	B	A	H	H	B	B	B	A	H	H	B	B	A	H	A	B	B	A	H	B	A	B	B	A	B	A	A	A	B	A	B	B	A	B	B	A	B	B	A	B	B	A	A	B	A	B
S02_47379106	.	A	B	B	.	H	A	.	B	B	.	H	B	.	.	A	B	A	.	B	.	.	B	A	B	.	H	B	H	.	A	B	.	.	.	A	B	.	A	B	B	A	B	B	.	A	B	A	B
S02_47865419	A	A	A	B	A	H	A	B	B	B	A	B	B	B	B	A	B	A	B	B	A	B	B	A	B	B	A	B	A	A	B	B	A	B	B	B	B	B	A	B	B	B	B	B	A	A	B	A	B
S03_304190	A	B	H	A	B	A	B	B	A	A	A	A	B	H	B	B	A	A	A	H	A	B	A	A	A	B	A	B	A	B	B	A	B	A	A	A	A	A	A	H	B	B	B	B	B	A	B	B	B
S03_432323	A	B	H	A	B	A	A	B	A	A	A	A	B	H	B	B	A	A	A	B	A	B	A	A	A	B	A	B	A	B	B	A	B	A	A	A	A	A	A	H	B	B	B	B	B	A	B	B	B
S03_567699	A	H	.	A	B	A	A	.	A	A	A	H	B	A	B	.	A	A	H	B	A	A	A	.	A	B	A	B	A	H	.	A	.	A	A	A	H	A	A	.	H	B	B	B	B	.	B	B	B
S03_567711	A	H	.	A	B	A	A	.	A	A	A	H	B	A	B	.	A	A	H	B	A	A	A	.	A	B	A	B	A	H	.	.	.	A	A	A	H	A	A	.	H	B	B	B	B	.	B	B	B
S03_2461058	A	B	B	A	B	A	A	B	A	A	A	H	A	H	H	B	A	A	A	B	A	A	B	B	A	B	.	A	A	B	B	B	B	B	B	A	B	A	A	H	B	B	B	B	A	H	B	B	A
S03_2480246	A	B	B	A	B	A	A	B	A	A	H	H	A	B	B	B	A	A	A	B	A	A	B	B	A	B	B	A	A	B	B	B	B	H	B	A	B	A	A	B	B	H	B	B	A	B	B	B	A
S03_2511956	A	B	B	.	B	A	A	B	A	A	A	H	A	B	B	B	A	.	A	B	A	A	B	.	A	B	.	H	A	B	.	B	B	B	B	A	B	A	A	B	B	B	B	B	A	B	B	B	A
S03_2511960	A	B	B	.	B	A	A	B	A	A	A	H	A	B	B	B	A	.	A	B	A	A	B	.	A	B	.	H	A	B	.	B	B	B	B	A	B	A	A	B	B	B	B	B	A	B	B	B	A
S03_2585309	B	B	B	A	B	A	A	B	A	A	A	H	A	B	B	B	A	A	A	B	A	A	B	B	A	B	B	A	H	B	B	B	B	B	B	A	B	A	A	B	B	B	B	B	A	B	H	B	A
S03_2935080	B	B	B	A	B	A	A	B	A	A	A	H	A	B	B	B	A	H	A	B	A	A	B	.	A	B	H	A	A	B	.	B	B	B	B	A	B	A	A	B	B	B	B	B	A	B	B	B	A
S03_2935136	B	B	B	A	B	A	A	B	A	A	A	H	A	B	B	B	A	B	A	B	A	A	B	.	A	B	H	A	A	B	.	B	B	B	B	A	B	A	A	B	B	B	B	B	A	B	B	B	A
S03_3071828	B	B	B	A	B	A	A	B	A	A	A	H	A	B	B	B	A	B	A	B	A	A	B	B	A	B	B	A	A	B	B	B	.	B	H	A	B	A	A	B	B	B	B	B	A	B	B	B	A
S03_3071837	B	B	B	A	B	A	A	B	A	A	A	H	A	B	B	B	A	B	A	B	A	A	B	B	A	H	B	A	A	B	B	B	.	B	H	A	B	A	A	B	B	B	B	B	A	B	B	B	A
S03_6000985	B	B	B	A	B	A	A	B	A	B	A	H	A	B	B	A	A	B	A	B	B	B	B	B	A	B	A	B	A	B	H	A	B	B	A	A	B	B	B	B	B	B	B	B	A	B	B	A	B
S03_6308614	B	B	B	A	B	A	A	B	A	H	A	H	H	B	B	A	A	B	A	B	B	B	B	B	A	B	A	B	A	B	H	A	B	B	A	A	B	B	A	B	B	B	B	B	A	B	B	A	B
S03_6367959	.	B	B	A	B	H	A	B	H	B	A	.	A	B	B	A	A	B	.	B	.	B	B	.	A	B	A	B	A	B	B	A	.	.	A	A	.	B	A	B	B	B	B	B	A	B	B	A	.
S03_6368002	.	B	B	A	B	H	A	B	H	A	A	.	A	B	B	A	A	B	.	B	.	B	B	.	A	B	A	B	A	B	B	A	.	.	A	A	.	B	A	B	B	B	B	B	A	B	B	A	.
S03_6618844	B	B	B	A	B	H	A	B	H	A	A	H	A	B	B	A	A	B	A	B	B	B	B	B	A	B	A	B	H	B	H	A	B	B	A	A	B	B	A	A	B	B	B	B	A	B	B	A	B
S03_6631233	B	B	B	A	B	A	A	B	A	A	H	H	A	B	B	A	A	H	H	B	B	B	B	B	A	B	A	B	A	B	H	A	B	B	A	A	B	B	A	A	B	B	B	B	A	B	B	A	B
S03_6636200	B	B	B	A	B	A	A	B	A	H	A	H	A	B	B	A	A	B	A	B	B	B	B	B	A	B	A	B	A	B	H	A	B	B	A	A	B	B	A	A	B	B	B	B	A	B	B	A	B
S03_6636209	B	B	B	A	B	A	A	B	A	H	A	H	A	B	B	A	A	B	A	B	B	B	B	B	A	B	A	B	A	B	H	A	B	B	A	A	B	B	A	A	B	B	B	B	A	B	B	A	B
S03_6648358	B	B	B	H	B	A	A	B	A	H	H	H	A	B	B	A	A	B	A	B	B	B	B	B	H	B	A	B	A	B	H	A	B	B	A	A	B	B	A	A	B	B	B	B	A	B	B	A	B
S03_6648449	B	B	B	H	B	A	A	B	A	B	H	H	A	B	B	A	A	B	A	B	B	B	B	B	H	B	A	B	A	B	H	A	B	B	A	A	B	B	A	A	B	B	B	B	A	B	B	A	B
S03_6767880	B	B	B	A	B	A	A	B	A	B	A	H	A	B	B	A	A	H	A	B	B	B	B	B	A	B	A	B	A	B	H	A	B	B	A	A	B	B	A	A	B	B	B	B	A	B	B	H	B
S03_6809896	B	B	B	A	B	A	H	B	A	H	H	H	A	B	B	A	A	B	A	B	B	B	B	B	A	B	H	B	A	B	H	A	B	B	A	A	B	B	A	A	B	B	H	B	A	B	B	A	B
S03_6846974	B	B	B	H	B	A	A	B	A	B	A	H	A	B	B	A	A	B	A	B	B	B	B	B	A	B	A	B	H	B	H	A	B	B	A	A	B	H	A	A	B	B	B	B	A	B	B	A	B
S03_7886001	B	B	B	A	B	A	A	B	A	A	H	H	.	B	B	A	A	B	A	H	A	B	B	B	A	B	A	B	A	B	A	A	B	B	A	B	B	B	A	A	B	B	B	H	A	B	B	A	B
S03_8323204	B	B	B	A	B	A	A	B	A	B	A	H	A	B	B	A	A	B	A	H	A	B	B	B	A	B	A	H	A	B	H	A	B	B	A	B	B	B	A	A	B	B	B	B	A	B	B	A	B
S03_8330933	H	B	B	A	B	A	A	B	A	A	A	H	A	H	B	H	A	H	A	H	A	B	B	B	A	B	A	B	A	B	H	A	B	B	A	B	B	B	A	A	B	B	B	B	A	B	B	A	B
S03_8730378	B	B	B	A	B	A	A	B	A	A	A	H	A	B	B	A	A	B	A	H	A	B	B	B	H	B	A	B	A	B	H	A	B	B	A	B	B	B	A	A	B	B	B	B	H	B	B	A	B
S03_8736302	B	B	B	A	B	A	A	B	A	B	A	H	A	B	B	A	A	.	H	H	A	B	B	.	A	B	A	B	A	B	H	A	B	B	A	B	B	B	A	A	B	B	B	B	H	B	B	A	B
S03_9030339	B	B	B	A	B	A	A	B	A	A	A	H	H	B	B	A	A	B	A	H	A	B	B	B	A	B	A	B	A	B	H	A	B	H	A	B	B	B	A	A	B	B	B	B	A	B	B	A	B
S03_9229502	B	B	B	A	B	A	A	B	A	B	A	H	A	H	B	A	A	B	A	H	A	B	B	B	A	B	A	B	A	B	H	A	B	B	A	B	B	B	A	H	B	B	B	B	A	B	B	H	B
S03_9229560	B	B	B	A	B	A	A	B	A	B	A	H	A	H	B	A	A	B	A	H	A	B	B	B	A	B	A	B	A	B	H	A	B	B	A	B	B	B	A	H	B	B	B	B	A	B	B	H	B
S03_9229570	B	B	B	A	B	A	A	B	A	A	A	H	A	H	B	A	A	B	A	H	A	B	B	B	A	B	A	B	A	B	H	A	B	B	A	B	B	B	A	H	B	B	B	B	A	B	B	H	B
S03_9275618	H	.	.	A	H	A	A	H	A	H	A	H	A	.	B	A	A	B	A	H	A	B	B	B	A	B	A	H	A	H	H	A	.	B	A	H	B	H	A	A	H	B	H	B	A	.	B	A	B
S03_9342604	B	B	B	A	B	A	A	B	A	A	H	H	A	B	B	A	A	B	A	H	A	B	B	B	A	B	A	B	H	B	H	A	B	B	A	B	B	B	A	A	B	B	B	B	A	B	B	A	B
S03_9344742	B	B	.	A	B	A	A	B	A	B	A	H	A	H	B	A	A	B	A	H	A	B	B	B	H	B	A	B	A	H	H	A	B	B	H	B	B	B	A	A	B	B	B	B	A	B	B	A	B
S03_9344791	B	B	.	A	B	A	A	B	A	B	A	H	A	H	B	A	A	B	A	H	A	B	B	B	H	B	A	B	A	H	H	A	B	B	H	B	B	B	A	A	B	B	B	B	A	B	B	A	B
S03_9376426	B	B	B	H	B	A	A	B	H	B	A	H	A	B	B	A	A	B	A	H	A	B	B	B	A	B	A	B	A	B	H	A	B	H	A	B	B	B	A	A	H	B	B	B	A	B	B	H	B
S03_9660783	B	B	B	A	H	A	H	B	A	B	A	H	A	B	B	A	A	.	A	H	A	B	B	B	A	B	A	B	A	B	H	A	H	H	A	B	B	B	A	A	B	B	B	B	A	B	B	A	B
S03_9752923	B	B	B	H	B	.	A	B	A	B	H	H	H	B	B	H	H	B	H	H	.	H	.	.	A	B	.	B	A	.	.	H	.	B	A	B	B	.	.	A	B	.	B	B	A	B	B	A	B
S03_9790792	B	B	B	A	B	H	A	B	A	A	H	H	A	B	B	A	A	B	H	H	A	B	B	B	A	B	A	B	A	B	H	A	B	B	A	B	H	B	A	A	B	B	B	B	A	B	B	A	B
S03_9887066	B	B	B	A	B	A	A	B	A	A	H	H	A	B	B	A	A	H	A	H	A	B	B	H	A	B	A	B	A	B	H	A	B	B	A	B	B	B	A	A	B	B	B	B	A	B	B	A	B
S03_9943890	B	B	B	A	B	A	A	B	A	B	A	H	A	B	B	A	A	B	A	H	A	B	B	B	A	B	A	B	A	B	H	A	B	B	A	B	B	B	A	A	B	B	B	B	A	B	B	A	B
S03_9951300	B	B	B	A	B	A	A	B	A	A	A	H	A	B	B	A	A	B	A	H	A	B	B	B	A	B	A	B	A	H	H	A	B	B	A	B	B	B	A	A	B	B	B	B	A	B	B	A	B
S03_9981165	B	B	B	A	B	A	A	B	A	A	H	H	H	B	B	A	A	B	A	H	H	B	B	B	A	B	H	B	A	B	H	A	B	B	A	B	B	B	A	A	B	B	B	B	A	B	B	A	B
S03_10012547	B	B	B	A	B	A	A	B	A	A	A	H	A	B	B	A	H	B	H	H	A	B	B	B	A	B	A	B	A	B	H	A	B	B	H	B	B	B	A	A	B	B	B	B	A	B	B	H	B
S03_10760309	B	B	B	A	B	A	A	B	A	A	A	H	A	B	B	A	A	B	A	H	H	B	B	B	A	B	A	B	A	H	H	A	B	B	A	B	B	B	A	A	B	B	B	B	A	B	B	A	H
S03_11469171	B	B	B	A	B	A	A	B	A	H	A	H	A	B	B	A	A	B	A	H	H	B	B	B	A	B	A	B	A	B	H	A	B	B	H	B	B	H	A	A	B	B	B	B	A	B	B	A	B
S03_12354189	B	B	B	A	B	H	A	B	H	B	H	H	A	B	B	A	A	B	A	H	A	B	B	B	H	B	A	B	H	B	H	A	B	B	A	B	B	B	A	.	B	B	B	B	H	B	B	A	B
S03_16944137	B	B	B	A	B	A	A	B	A	A	A	B	H	B	B	A	A	B	A	H	B	B	B	B	A	B	A	B	A	B	H	H	.	H	A	B	B	B	A	A	B	B	B	B	B	B	B	A	B
S03_19332353	B	H	B	A	B	A	A	B	A	A	A	A	H	B	A	A	A	H	A	H	A	B	B	B	B	B	A	B	A	H	H	A	B	H	A	H	H	A	A	H	B	B	B	B	B	H	B	H	A
S03_19595676	B	B	B	A	B	A	A	B	A	B	A	A	A	B	A	A	A	B	H	H	A	B	B	A	B	B	A	B	A	B	H	A	B	B	A	B	B	A	A	A	B	B	B	B	B	B	H	B	A
S03_19699778	B	B	B	A	B	A	A	B	H	A	A	A	A	B	A	A	A	B	A	H	A	B	B	A	B	B	A	B	A	B	H	A	B	B	A	B	B	A	A	A	B	B	B	B	B	B	B	B	A
S03_20003620	B	B	B	H	.	A	H	B	A	A	A	A	A	B	H	A	A	B	A	H	H	.	B	A	B	B	H	B	A	.	A	.	B	B	H	B	B	A	H	A	.	B	B	B	B	B	B	B	A
S03_20084754	B	B	B	H	B	A	A	B	H	A	A	A	A	B	A	A	A	B	H	H	H	B	B	A	B	B	A	B	A	B	H	A	B	B	A	B	B	A	A	A	B	H	B	B	B	B	B	B	A
S03_20403843	B	B	B	A	B	A	A	B	H	B	H	A	A	B	H	A	H	.	H	H	A	B	B	A	B	B	A	B	A	B	H	A	B	H	A	B	B	A	A	H	B	B	B	B	B	B	B	B	A
S03_20587843	B	B	B	A	B	H	A	B	A	A	H	A	A	B	H	H	A	B	A	H	A	B	B	A	B	B	A	B	A	B	H	A	B	B	A	B	B	A	A	A	B	B	B	B	B	B	B	B	A
S03_20773114	B	B	B	A	B	A	A	B	A	B	A	A	A	B	A	A	A	B	A	H	A	B	B	A	B	B	A	B	A	B	H	A	B	B	A	B	B	A	A	A	B	B	B	B	B	B	B	B	A
S03_20794756	.	B	B	A	H	A	A	B	A	.	A	A	A	B	A	A	A	B	H	H	.	.	B	H	B	B	H	B	A	H	H	A	.	B	A	B	B	H	A	.	B	B	B	B	B	B	.	B	A
S03_20930514	B	B	.	A	B	H	A	B	A	A	A	A	A	B	A	A	A	B	A	H	A	B	B	A	B	B	H	H	A	B	H	A	B	B	A	B	B	A	A	A	B	B	B	B	B	B	B	B	A
S03_21258344	B	B	B	A	B	A	A	B	A	A	H	A	H	B	H	A	A	B	A	H	H	B	B	A	B	B	A	B	A	B	H	A	B	B	A	B	B	A	A	A	B	B	B	B	H	B	B	B	H
S03_21698905	B	B	B	A	B	A	A	B	A	B	A	A	A	B	A	A	A	B	A	H	A	B	B	A	B	B	A	B	A	B	H	A	B	B	A	B	B	A	A	A	B	B	B	B	B	B	B	B	A
S03_22220082	B	B	B	A	B	A	A	B	A	B	H	A	A	B	A	A	A	B	A	H	A	B	B	A	B	B	A	B	A	B	H	A	B	B	A	B	B	A	H	A	B	B	B	B	B	B	B	B	A
S03_22445178	B	B	B	A	B	A	A	B	A	A	A	A	A	B	H	A	A	B	A	H	A	B	B	A	B	B	A	B	A	B	H	A	B	B	A	B	B	A	A	A	B	B	B	B	B	B	B	B	A
S03_22575766	B	B	.	A	B	H	A	B	A	B	.	H	A	.	A	A	A	.	.	H	A	.	B	.	B	B	A	B	A	B	H	A	B	B	A	.	B	A	A	.	B	B	B	B	B	B	B	B	A
S03_23214060	B	B	B	A	B	A	A	B	A	H	H	H	A	H	A	A	A	B	A	H	A	B	B	A	B	B	A	B	A	B	H	A	B	H	A	B	B	A	A	A	H	B	B	B	B	B	B	H	A
S03_23252864	B	B	.	A	B	A	A	B	A	B	A	A	.	.	A	A	A	B	A	H	A	.	B	A	B	B	A	B	A	B	H	A	B	B	H	B	B	A	A	A	B	H	B	B	B	B	B	.	A
S03_23282560	.	B	.	A	B	H	A	B	A	H	A	A	H	B	A	A	A	H	A	H	A	B	B	H	B	.	A	B	A	B	H	A	B	B	H	B	B	A	A	A	B	B	B	B	B	B	B	B	A
S03_23383154	B	B	B	A	B	A	A	B	A	A	H	A	A	B	H	A	A	B	A	H	A	B	B	A	B	B	H	B	A	B	H	A	H	H	A	B	B	A	A	A	B	B	B	B	H	B	B	B	A
S03_23622309	B	B	B	A	B	H	A	B	A	A	A	A	A	B	A	A	H	B	A	H	A	B	B	A	B	B	A	B	A	B	H	A	B	B	A	B	B	A	A	H	B	B	H	B	B	B	B	B	H
S03_23727793	B	B	B	A	B	A	A	B	A	A	A	A	A	B	A	A	H	H	A	H	H	B	B	A	B	B	A	B	A	B	H	A	B	B	A	B	B	A	A	A	B	B	B	B	B	B	B	B	A
S03_23736483	B	B	B	A	B	H	A	B	A	B	H	A	A	B	A	A	A	B	A	H	.	B	B	A	B	B	A	B	A	.	H	A	B	B	A	.	B	A	A	A	B	B	B	B	B	B	B	B	A
S03_23917877	B	B	B	A	B	H	A	B	A	B	A	A	H	B	A	A	A	H	A	H	A	B	B	A	B	B	A	B	A	B	H	A	B	B	A	B	B	A	A	A	H	B	B	B	B	B	B	B	A
S03_23995184	B	B	B	A	B	A	A	B	A	A	H	A	A	B	A	A	A	B	A	H	H	B	B	A	B	B	A	B	H	B	H	A	B	B	A	B	B	A	A	A	B	B	B	B	B	B	B	B	A
S03_24242412	B	B	B	A	B	.	A	B	H	A	A	A	A	B	H	A	A	B	A	H	A	B	B	A	B	B	H	B	A	B	H	H	B	B	A	B	B	A	.	H	B	B	B	B	B	B	B	B	A
S03_24698391	B	B	B	A	B	H	A	B	A	.	H	.	A	.	.	A	A	B	A	H	A	B	B	.	B	B	A	B	A	B	H	A	B	B	A	B	B	A	A	A	B	B	H	B	B	B	B	H	A
S03_24698441	B	B	B	A	B	H	A	B	A	.	H	.	A	.	.	A	A	B	A	H	A	B	B	A	B	B	A	B	A	B	H	A	B	B	A	B	B	A	A	A	B	B	H	B	B	B	B	H	A
S03_24877731	.	H	B	A	B	H	A	B	A	B	.	.	.	B	.	.	A	B	.	.	.	B	B	.	.	H	.	B	.	B	H	A	B	.	A	.	.	.	A	H	B	B	H	B	B	B	B	B	A
S03_25014034	H	B	B	A	B	H	A	B	A	A	A	A	A	B	.	A	A	B	A	H	H	.	B	A	B	.	A	B	A	B	H	A	B	B	A	B	B	A	A	A	B	.	B	B	B	B	B	B	A
S03_25056882	B	B	B	A	B	A	A	B	A	B	A	A	H	H	A	A	A	B	A	H	.	.	B	A	B	B	A	B	A	B	H	A	.	B	A	.	.	A	A	A	B	B	B	B	B	B	B	B	A
S03_25296337	H	B	B	A	B	A	A	B	H	A	H	A	A	B	A	A	A	B	H	H	.	B	B	A	B	B	A	B	A	B	H	A	B	B	H	B	B	A	A	A	B	B	B	B	B	B	B	.	A
S03_25485377	B	B	B	A	B	A	A	B	A	B	H	H	A	B	A	A	A	B	A	H	A	B	B	A	B	B	A	B	A	B	H	A	B	B	A	B	B	A	A	A	B	B	B	B	B	B	B	B	A
S03_25490002	.	B	B	A	.	A	H	B	A	H	A	A	H	.	A	A	.	B	A	H	A	.	B	A	B	B	A	B	A	B	H	A	.	H	A	B	.	A	A	A	B	B	.	.	B	B	B	B	A
S03_25490161	B	B	B	A	.	A	H	B	H	B	A	A	H	.	A	A	A	B	A	H	A	.	B	A	B	B	A	B	A	B	H	A	.	B	A	B	.	A	A	A	B	B	B	.	B	B	B	.	A
S03_25490195	B	B	B	A	.	A	H	B	H	H	A	A	H	.	A	A	A	B	A	H	A	.	B	A	B	B	A	B	A	B	H	A	.	B	A	B	.	A	A	A	B	B	B	.	B	B	B	.	A
S03_28770797	B	B	B	A	B	A	A	B	A	A	A	H	A	B	A	A	A	B	H	H	A	B	B	A	B	B	A	B	A	B	H	A	H	B	A	B	B	A	A	A	B	B	B	B	B	B	B	A	A
S03_28771920	B	B	B	H	B	A	A	B	A	A	A	H	H	B	A	A	A	B	A	H	A	B	B	A	B	B	H	B	A	B	H	A	B	H	A	B	B	A	A	A	B	B	B	B	B	B	B	A	H
S03_28771952	B	B	B	A	B	A	A	.	A	A	H	H	A	B	A	A	A	B	A	H	H	B	B	H	B	B	A	B	A	B	H	H	B	B	A	B	B	A	A	H	B	B	B	B	B	B	H	B	A
S03_28772430	B	B	B	A	B	A	A	B	H	A	A	.	H	B	A	A	A	H	A	H	A	B	B	A	B	B	A	B	A	B	H	A	B	B	A	B	B	H	A	A	B	B	B	B	B	B	B	A	H
S03_28988425	A	B	B	A	B	A	A	B	H	B	H	H	H	B	A	A	A	B	H	H	H	B	B	A	B	B	A	B	H	B	H	A	B	H	A	B	B	A	A	A	B	B	B	B	B	B	B	H	A
S03_29005756	A	B	H	A	B	A	A	B	A	B	A	H	A	B	A	A	A	B	A	H	A	B	B	A	B	H	A	B	A	B	H	A	B	B	A	B	B	A	A	A	B	B	B	B	B	H	B	H	A
S03_29057025	A	B	B	A	B	A	A	B	H	A	A	H	A	B	A	A	A	B	A	H	A	B	B	A	B	B	A	B	A	B	H	A	B	B	A	H	B	A	A	A	B	B	B	B	B	B	B	A	A
S03_29068055	A	B	B	A	B	A	A	B	A	A	A	H	A	B	A	A	A	B	A	H	H	B	B	A	B	H	A	B	A	B	H	A	B	B	A	A	B	A	A	A	B	B	B	B	B	B	B	A	A
S03_29068089	A	H	B	A	B	A	A	B	A	A	A	H	A	B	A	A	A	B	A	H	H	B	B	A	B	B	A	B	A	B	H	A	B	B	A	A	B	A	A	A	B	B	B	B	B	B	B	A	A
S03_29076783	A	B	B	A	B	A	A	B	A	A	A	H	A	B	A	A	H	B	H	A	H	B	B	A	B	B	A	B	A	B	H	A	B	B	A	.	B	A	A	A	B	H	B	B	B	B	B	A	A
S03_29117281	A	B	B	A	B	A	A	B	A	B	A	H	H	B	A	A	A	B	A	H	A	H	B	A	B	B	A	B	A	B	H	A	B	B	A	A	B	A	A	A	B	B	B	B	B	B	B	.	A
S03_29117342	A	B	B	A	B	A	A	B	A	B	A	H	H	B	A	A	A	B	A	H	A	H	B	A	B	B	A	B	A	B	H	A	B	B	H	A	B	A	A	A	B	B	B	B	B	B	B	.	A
S03_29117408	A	B	B	A	B	A	A	B	A	B	A	B	H	B	A	A	A	B	A	H	A	H	B	A	B	B	A	B	A	B	H	A	B	B	A	A	B	A	A	A	B	B	B	B	B	B	B	A	A
S03_29117432	A	B	B	A	B	A	A	B	A	A	A	B	H	B	A	A	A	B	A	H	A	H	B	A	B	B	A	B	A	B	H	A	H	H	A	A	B	A	A	A	B	B	B	B	B	B	B	A	A
S03_29122530	A	B	B	A	B	A	A	B	A	B	A	H	H	B	A	A	A	B	A	H	A	H	B	A	B	B	A	B	A	B	H	A	B	H	A	A	B	A	A	A	B	B	B	B	B	B	B	.	H
S03_29141430	A	B	B	H	B	A	A	B	A	A	A	H	A	B	A	A	A	B	A	H	A	B	B	A	B	B	A	B	A	B	H	A	B	B	A	A	B	A	A	A	B	B	B	B	B	B	B	A	A
S03_29162029	A	B	B	A	B	A	A	B	A	B	H	H	A	B	A	A	A	B	A	H	A	B	B	A	B	B	H	B	A	B	H	A	B	B	A	A	B	A	A	A	B	B	B	B	B	B	B	B	A
S03_29190446	A	B	B	A	B	A	A	B	A	B	.	H	H	B	A	H	A	B	A	B	H	H	B	A	B	B	A	B	A	B	H	A	B	B	H	A	B	A	A	A	B	B	B	B	B	B	B	H	H
S03_29190463	A	B	B	A	B	A	A	B	A	B	.	H	H	B	H	H	A	B	A	B	H	H	B	A	B	B	A	B	A	B	H	A	B	B	H	A	B	A	A	A	B	B	B	B	B	B	B	H	H
S03_29190544	A	B	B	A	B	A	A	B	A	B	.	H	H	B	A	H	A	B	.	B	H	.	B	A	B	.	A	B	A	B	.	A	B	B	H	A	B	A	.	A	B	B	B	B	B	B	B	H	.
S03_29199996	A	B	H	A	B	A	A	B	H	A	A	H	A	.	A	H	A	H	A	H	H	B	B	H	B	H	A	B	A	B	H	A	H	B	A	A	B	A	A	A	B	B	B	B	B	B	B	A	A
S03_29199998	A	B	H	A	B	A	A	B	H	B	A	H	A	.	A	H	A	B	A	H	H	B	B	H	B	H	A	B	A	B	A	A	H	B	A	A	B	A	A	A	B	B	B	B	B	B	B	B	A
S03_29200042	A	B	H	A	H	A	A	B	H	B	A	H	A	.	A	A	A	H	A	H	A	H	B	H	B	H	A	B	A	B	A	A	H	B	A	A	B	A	A	A	B	B	B	B	B	H	B	A	A
S03_29200692	A	B	B	H	B	A	A	B	A	B	A	H	A	B	A	A	A	B	H	H	A	B	B	A	B	B	A	B	A	B	H	A	B	B	A	A	B	A	A	A	B	B	H	B	B	B	B	A	A
S03_29200764	A	B	B	H	B	A	A	B	A	A	A	H	A	B	A	A	A	B	H	H	A	B	B	A	B	B	A	B	A	B	H	A	B	B	A	A	B	A	A	A	B	B	H	B	B	B	B	A	A
S03_29234709	A	B	B	H	B	A	A	B	H	B	A	H	A	B	A	A	A	B	A	H	A	B	B	A	B	B	A	B	A	B	H	A	B	B	A	A	B	A	A	A	B	B	B	B	B	B	B	A	A
S03_29234780	A	B	B	H	B	A	A	B	H	B	H	H	A	B	A	A	A	B	A	H	A	B	B	A	B	B	A	B	A	B	H	A	B	B	A	A	B	A	A	A	B	B	B	B	B	B	B	B	A
S03_29234820	A	B	B	H	B	A	A	B	H	B	H	H	A	B	A	A	A	B	A	H	A	B	B	A	B	B	A	B	A	B	H	A	B	B	A	A	B	A	A	A	B	B	B	B	B	B	B	A	A
S03_29257823	A	B	B	A	B	A	A	B	A	B	A	H	A	B	A	A	H	B	H	H	A	B	B	A	B	B	A	B	H	B	H	A	B	B	A	A	B	A	A	A	B	B	B	B	B	B	B	B	A
S03_29258019	A	B	B	A	B	A	A	B	A	B	A	H	A	B	A	A	H	B	A	H	H	H	B	A	B	B	A	B	H	B	H	A	B	B	A	A	B	A	A	A	B	B	B	B	B	B	B	B	A
S03_29258871	A	B	B	A	B	A	A	B	H	B	A	H	A	B	A	A	A	B	H	H	A	.	B	H	B	B	H	B	A	B	B	A	B	B	H	A	B	A	H	A	B	B	B	B	B	B	B	B	A
S03_29258887	A	B	B	A	B	A	A	B	A	B	A	H	A	B	A	A	A	B	H	H	A	.	B	H	B	B	H	B	A	B	B	A	B	B	H	A	B	A	H	A	B	B	B	B	B	B	B	B	A
S03_29258899	A	B	B	A	B	A	A	B	A	B	A	H	A	B	A	A	A	B	H	H	A	.	B	H	B	B	H	B	A	B	B	A	B	B	H	A	B	A	H	A	B	B	B	B	B	B	B	A	A
S03_29416419	A	B	B	A	B	A	A	B	A	B	A	H	A	B	A	A	A	B	H	H	A	B	B	A	B	B	A	B	A	B	H	A	H	B	A	A	B	H	A	A	B	B	B	B	B	H	B	A	A
S03_29416574	A	B	B	A	B	A	A	H	A	B	A	H	A	B	A	A	A	B	H	H	A	B	B	A	B	B	A	B	A	B	H	A	H	B	A	A	B	H	A	A	B	B	B	B	B	H	B	A	A
S03_29472082	A	B	B	A	B	A	A	B	A	B	H	H	H	B	A	A	H	B	H	H	A	B	B	A	B	B	A	B	A	B	H	A	B	B	A	A	B	A	A	A	B	B	B	B	B	B	B	A	A
S03_29514921	A	B	B	A	B	.	A	B	A	B	H	H	A	B	H	A	A	B	H	H	H	H	B	A	B	B	A	B	A	B	H	H	B	.	A	A	B	A	A	A	B	B	B	B	B	B	B	B	A
S03_29517699	H	B	B	A	B	A	A	B	H	B	A	H	A	B	A	A	A	B	A	H	A	B	B	A	B	B	A	H	A	B	H	A	B	B	A	A	B	A	A	A	B	B	B	B	B	B	B	B	A
S03_29523026	H	B	B	A	B	A	A	B	A	B	A	H	A	B	A	A	A	B	A	H	A	H	B	A	B	H	A	B	A	B	H	A	B	B	A	A	B	A	A	A	B	B	B	B	B	B	B	A	A
S03_29523098	H	B	B	A	B	A	A	B	A	B	A	B	A	B	A	A	A	B	A	H	A	B	B	A	B	H	A	B	H	B	H	A	B	B	A	A	B	A	A	A	B	B	B	B	B	B	B	A	A
S03_29552212	A	B	B	A	B	A	A	B	A	B	H	H	A	B	A	A	A	B	H	H	A	B	B	A	B	B	A	B	A	B	H	A	B	B	A	H	B	H	A	A	B	B	B	B	B	B	B	B	A
S03_29778014	A	B	B	A	B	A	A	B	A	B	A	H	A	B	A	A	A	B	H	H	A	B	B	A	B	B	A	B	A	B	H	A	B	B	A	A	B	A	A	A	B	B	B	B	B	B	B	B	A
S03_30837594	A	B	B	A	B	A	A	B	A	B	A	H	A	B	H	A	A	B	A	H	A	B	B	A	B	B	A	B	A	B	H	A	B	B	A	A	B	A	A	A	B	B	B	B	B	B	B	B	A
S03_31036358	H	B	A	H	B	A	A	B	A	B	A	H	A	B	H	A	A	B	A	H	A	H	B	A	B	B	A	B	A	B	H	A	B	B	A	A	B	H	A	A	B	B	B	B	B	B	B	B	H
S03_31048009	A	B	A	A	B	A	A	B	A	B	A	H	H	B	H	H	A	B	A	H	A	B	B	H	B	B	A	B	A	B	H	A	B	B	H	A	B	H	A	A	B	B	B	B	B	B	B	B	A
S03_31050169	A	B	A	A	B	A	A	B	H	B	A	H	H	B	H	A	A	B	A	H	A	B	B	H	B	B	A	B	A	B	H	A	B	B	A	A	B	A	A	A	B	B	B	B	B	B	B	B	A
S03_31084096	A	B	A	A	B	A	A	B	A	B	A	H	A	B	H	A	A	B	A	H	A	B	B	A	B	B	A	B	A	B	H	A	B	B	H	A	B	A	H	A	B	B	B	B	B	B	B	B	A
S03_31115254	A	B	A	A	B	A	A	B	A	B	A	H	A	B	H	A	A	B	H	H	H	B	B	A	B	B	A	B	A	B	H	A	B	B	A	A	B	A	A	A	B	B	B	B	B	B	B	B	A
S03_31115489	A	B	A	A	B	A	A	B	A	B	H	H	H	B	H	A	A	B	A	H	A	B	B	A	B	B	A	B	A	B	H	A	B	B	H	A	B	A	A	A	B	B	B	B	B	B	B	B	A
S03_31149255	A	B	A	A	B	.	A	B	A	.	A	.	.	B	H	H	A	B	A	H	.	B	B	A	B	H	H	B	.	H	H	A	B	.	A	A	B	A	A	A	B	B	B	B	B	H	B	B	H
S03_31149296	A	B	A	A	B	.	A	B	A	.	A	.	.	B	H	H	A	B	A	H	.	B	B	A	B	H	H	B	.	H	H	A	.	.	H	A	B	A	A	A	B	B	B	B	B	H	B	B	H
S03_31175868	A	B	A	A	B	A	A	B	A	B	H	B	A	B	H	A	A	B	A	H	A	B	B	A	B	B	H	B	A	B	H	A	B	B	A	A	B	H	H	A	B	B	B	B	B	B	B	H	A
S03_31175955	A	B	A	H	B	A	A	B	A	B	A	B	A	B	H	A	A	B	A	H	A	B	B	A	B	B	H	B	A	B	H	A	B	B	A	H	B	H	H	A	B	B	B	B	B	B	B	H	A
S03_31278136	A	B	A	A	B	A	A	B	H	B	.	H	H	B	H	A	A	H	A	B	H	B	B	A	B	B	A	B	A	B	H	A	B	B	A	A	B	A	A	A	B	H	B	B	B	B	B	B	A
S03_31341171	A	.	A	A	B	A	A	B	A	B	A	H	A	B	H	A	A	.	H	H	A	B	B	H	B	B	A	H	A	B	H	A	B	B	A	A	B	A	A	A	B	B	B	B	B	B	B	B	A
S03_31869848	A	B	H	B	B	A	A	B	H	B	A	B	A	B	H	A	B	B	A	H	A	A	B	H	B	B	A	B	A	B	H	A	B	B	A	A	B	A	A	A	B	B	B	B	B	B	B	H	A
S03_31931112	A	B	A	B	B	A	A	B	A	B	H	B	A	B	H	A	B	B	A	H	A	A	B	A	B	B	A	B	H	B	H	A	B	B	A	A	B	A	A	A	B	B	B	B	B	B	B	B	A
S03_32193722	A	B	A	B	B	A	A	B	A	A	A	B	H	B	H	A	B	B	A	H	A	A	B	A	B	B	A	B	A	B	H	A	B	B	A	A	B	A	A	A	B	B	B	B	B	B	B	A	A
S03_33127238	A	B	A	B	B	H	A	B	A	B	H	H	A	B	H	A	H	B	A	A	A	H	B	A	B	B	B	B	A	B	A	A	B	B	A	A	H	A	A	A	A	B	B	B	B	B	B	H	A
S03_33325838	A	B	A	B	B	A	A	B	A	A	.	.	A	B	H	A	H	B	A	A	A	A	B	.	B	B	B	B	A	B	.	A	B	H	.	A	A	A	A	A	A	B	B	B	B	H	B	.	H
S03_33344911	A	B	A	B	B	A	A	H	A	A	A	H	A	B	H	A	H	B	A	A	A	A	B	A	B	B	B	B	A	B	A	A	B	B	A	A	A	H	A	A	A	B	B	B	B	A	B	A	A
S03_33348924	A	B	A	B	B	A	A	B	A	A	A	H	A	B	H	A	H	H	A	A	A	A	H	A	B	H	B	B	A	B	A	A	B	B	A	A	A	A	A	A	A	B	B	B	B	A	B	A	A
S03_33349199	H	B	A	B	B	H	A	B	A	A	A	H	H	B	H	A	H	B	H	A	A	A	B	A	B	B	B	B	A	B	A	A	B	H	A	A	A	A	A	A	A	B	B	B	B	H	B	A	A
S03_33363950	A	B	A	B	B	A	A	B	A	A	A	H	A	B	H	A	H	H	A	A	A	A	B	A	B	B	H	B	A	B	A	H	B	H	A	A	A	A	A	A	A	B	B	B	B	A	B	H	A
S03_33371515	A	B	A	B	B	A	A	B	A	A	A	H	A	B	H	A	H	B	A	A	A	H	H	A	H	B	B	B	A	B	A	H	B	B	A	A	A	A	A	A	A	B	B	B	B	A	B	A	A
S03_33371558	A	B	A	B	B	A	A	B	A	A	A	H	A	B	H	A	H	B	A	A	A	H	H	A	H	B	B	B	A	B	A	H	B	B	A	A	A	A	A	A	A	B	B	B	B	A	B	A	A
S03_33432148	A	B	A	B	B	A	A	B	A	A	A	H	A	B	H	A	H	B	A	A	A	H	H	A	H	B	B	B	A	B	A	H	B	B	A	A	A	A	A	A	A	B	B	B	B	A	B	A	A
S03_33502692	A	B	A	B	H	A	A	B	H	A	A	H	H	B	H	A	H	H	A	H	A	A	B	A	B	.	B	B	A	B	A	A	B	H	A	A	A	A	A	H	A	B	H	B	H	A	B	A	A
S03_33616153	H	B	H	B	B	A	A	B	H	A	A	H	A	B	B	A	H	B	A	A	A	A	B	A	B	B	B	B	A	B	A	A	B	B	A	A	A	A	A	A	A	B	B	B	B	A	H	A	A
S03_33616396	A	B	A	B	B	A	A	H	A	H	A	H	A	B	B	A	H	B	A	A	A	A	B	A	B	B	B	B	A	B	A	A	B	B	A	A	A	A	A	A	A	B	B	B	B	A	B	A	A
S03_33618729	A	B	A	B	B	A	A	B	A	A	A	H	A	B	B	A	H	B	A	A	A	A	B	H	B	B	B	B	A	B	A	A	H	B	A	A	A	A	A	A	A	B	B	B	B	A	B	A	A
S03_33618828	A	B	A	B	B	A	A	B	A	A	A	H	A	B	B	A	H	B	A	A	A	A	B	A	B	B	B	B	A	B	H	A	H	B	A	A	A	A	A	A	A	B	B	B	B	A	B	A	A
S03_33619082	A	B	A	H	B	A	A	B	A	A	A	H	A	B	B	A	H	.	A	H	A	A	B	.	B	B	B	H	A	B	.	A	B	B	A	A	A	A	A	A	A	B	B	B	B	A	B	A	A
S03_33619174	A	B	A	H	B	A	A	B	A	A	A	H	A	B	B	A	H	B	A	H	A	A	B	.	B	B	B	H	A	B	A	A	B	B	A	A	H	A	A	A	A	B	B	B	B	A	B	A	A
S03_33627238	A	B	A	B	B	A	H	B	H	A	A	A	A	B	B	A	H	B	A	A	A	A	B	A	B	B	B	B	A	B	A	A	B	B	A	A	A	H	A	A	A	B	B	B	B	A	B	A	A
S03_33799095	A	B	A	B	B	A	A	B	A	B	A	H	A	B	B	A	H	B	A	A	H	A	B	A	B	B	B	B	A	H	A	A	B	B	A	A	A	A	A	A	A	B	B	B	B	A	B	A	A
S03_33805592	A	B	A	B	B	A	A	B	A	B	A	H	A	B	B	A	H	B	A	A	A	A	B	A	B	B	B	B	A	B	A	A	H	B	A	A	A	A	A	A	A	H	B	B	B	A	B	A	A
S03_33819339	A	B	A	B	B	A	A	B	A	B	A	H	A	B	B	A	H	H	A	A	A	A	B	H	B	B	B	B	A	B	A	A	B	B	A	A	A	A	A	A	A	B	B	B	B	A	B	A	A
S03_33854793	A	B	A	B	H	A	A	B	A	H	A	H	A	B	B	A	.	B	A	A	A	A	B	A	B	B	B	B	A	H	A	.	H	B	A	A	A	H	A	A	H	B	B	B	B	A	B	H	A
S03_33900711	A	B	A	B	B	A	A	B	A	B	A	H	H	B	B	A	H	B	A	A	A	A	B	A	B	B	B	B	A	A	A	A	H	B	A	A	H	H	A	A	A	B	B	B	B	A	B	B	A
S03_33900721	A	B	A	B	B	A	A	B	A	B	A	H	H	B	B	A	H	B	A	A	A	A	H	A	B	B	B	B	A	A	A	A	H	B	A	A	H	H	A	A	A	B	B	B	B	A	B	A	A
S03_34000508	A	B	A	H	B	A	A	B	A	H	A	H	A	B	B	A	.	.	A	A	A	A	B	A	H	B	H	.	A	A	A	A	.	.	A	A	A	A	A	A	A	B	H	H	B	A	B	A	A
S03_34000647	A	B	A	H	B	A	A	B	A	B	A	H	A	B	B	A	.	.	A	A	.	A	B	A	B	B	B	.	A	.	A	A	B	.	A	.	A	A	A	A	A	B	B	B	B	A	B	A	A
S03_34041854	A	B	A	B	B	A	A	B	A	B	A	H	A	B	B	A	B	.	H	A	A	A	B	.	B	B	B	H	A	A	A	A	B	B	A	A	A	A	A	A	A	B	B	B	B	A	B	A	A
S03_34052374	A	B	A	B	B	H	A	B	A	B	A	H	A	B	B	A	B	B	H	A	A	A	B	A	B	H	B	B	A	A	A	A	B	B	A	A	A	A	A	A	A	B	B	B	B	A	B	A	A
S03_34162730	A	B	A	B	B	A	A	B	A	B	A	H	A	B	B	A	B	B	A	A	A	A	B	A	B	H	B	B	A	A	A	A	H	B	A	A	A	A	A	A	A	B	B	B	B	A	B	A	A
S03_34178577	A	H	A	B	B	A	A	B	A	H	A	H	A	B	B	A	B	B	A	H	H	A	B	A	B	B	B	B	A	A	A	A	B	B	A	A	A	A	A	A	A	B	B	B	H	A	B	A	A
S03_34362235	A	B	A	B	B	A	A	B	H	B	A	B	A	B	B	A	B	B	H	A	H	A	B	A	B	B	B	B	A	A	A	A	B	B	A	A	A	H	A	A	A	B	B	B	B	A	B	H	A
S03_34362236	A	B	A	B	B	A	A	B	H	B	A	B	A	B	B	A	B	B	H	A	H	A	B	A	B	B	B	B	A	A	A	A	B	B	A	A	A	H	A	A	A	B	B	B	B	A	B	H	A
S03_34362281	A	B	A	B	B	A	A	B	H	B	A	B	A	B	B	A	B	B	A	A	H	A	B	A	B	B	B	B	A	A	A	A	B	B	A	A	A	H	A	A	A	B	B	B	B	A	B	H	A
S03_34445878	A	B	A	B	B	A	A	B	H	B	A	B	A	B	B	A	B	B	A	A	A	A	B	A	B	B	B	B	A	A	A	A	B	B	A	A	A	A	A	A	A	B	B	B	B	A	B	B	A
S03_34446035	A	B	A	B	B	A	A	B	H	B	A	B	A	B	B	A	B	B	A	A	A	A	B	A	B	B	B	B	A	A	A	A	B	B	A	A	A	A	A	A	A	B	B	B	B	A	B	B	A
S03_34451585	A	B	A	B	B	A	A	B	A	B	A	B	A	B	B	A	B	B	A	A	A	H	B	A	B	B	B	B	A	A	A	A	B	B	H	A	A	A	A	A	A	B	B	B	B	A	B	B	A
S03_34572552	A	B	A	B	B	H	A	B	A	A	A	B	A	H	B	A	B	H	A	A	A	A	B	H	B	B	B	B	A	A	H	A	B	B	A	H	A	A	B	A	A	B	B	B	B	A	B	B	H
S03_34572590	A	B	A	B	B	H	A	B	A	A	A	B	A	H	B	A	B	H	A	A	A	A	B	H	B	B	B	B	A	A	H	A	B	B	A	H	A	A	B	A	A	B	B	B	B	A	B	B	H
S03_34666204	A	B	A	B	B	A	A	B	A	H	A	B	A	B	B	A	B	B	A	A	A	A	B	A	B	B	B	B	A	H	A	A	B	B	A	A	A	A	B	A	A	B	B	B	B	A	B	A	A
S03_34758082	A	B	A	B	B	A	A	B	A	A	A	B	A	B	B	A	H	.	H	A	A	A	B	A	B	B	B	B	A	A	A	A	B	B	A	A	A	A	B	B	A	B	B	B	B	A	B	A	A
S03_34758945	A	H	A	B	B	A	A	B	A	A	A	B	A	B	B	A	B	H	A	H	H	A	B	H	B	B	B	B	A	A	A	A	B	B	A	H	H	A	B	B	A	B	B	B	B	A	B	A	A
S03_34801273	A	B	A	B	B	A	A	B	A	A	A	B	A	B	H	A	H	B	A	A	A	A	B	A	B	B	B	B	A	A	A	A	B	B	A	A	A	A	B	B	A	B	B	B	B	A	B	A	A
S03_34801282	A	B	A	B	B	A	A	B	A	A	A	B	A	B	H	A	H	B	A	A	A	A	B	A	B	B	B	B	A	A	A	A	B	B	A	A	A	A	B	B	A	B	B	B	B	A	B	A	A
S03_34801348	A	B	A	H	B	A	A	B	A	A	A	B	A	B	H	A	H	B	A	A	A	A	B	A	B	B	B	B	A	A	A	A	B	B	A	A	A	A	B	B	A	B	B	B	B	A	B	A	A
S03_34801385	A	B	A	B	B	A	A	B	A	A	A	B	A	B	H	A	H	B	A	A	A	A	B	A	B	B	B	B	A	A	A	A	B	B	A	A	A	A	B	B	A	B	B	B	B	A	B	A	A
S03_35006027	A	B	A	B	B	A	A	B	A	A	A	B	A	B	B	A	B	B	H	A	A	A	B	A	B	B	B	B	A	A	A	A	B	B	A	A	A	A	B	B	A	B	H	B	B	A	B	A	H
S03_35006219	A	B	A	B	B	A	A	B	A	B	A	B	A	B	B	A	B	B	H	A	A	A	B	A	B	B	B	B	A	A	A	A	B	B	A	A	A	A	B	B	A	B	B	B	B	A	B	B	H
S03_35124343	H	B	A	B	B	A	A	B	A	B	A	B	A	B	B	A	B	B	A	H	A	A	B	A	B	B	B	B	H	A	A	A	B	B	A	A	A	A	B	B	A	B	B	H	B	A	B	B	A
S03_35136167	A	B	A	B	B	A	A	B	A	B	A	B	A	B	B	A	B	B	A	A	A	A	B	A	B	B	B	B	A	A	H	A	B	B	A	A	A	A	B	B	A	B	B	H	H	H	B	B	A
S03_35231813	A	.	A	B	B	A	A	B	A	B	A	B	A	B	B	A	B	B	A	A	A	H	B	A	B	B	B	B	A	A	A	A	B	B	A	A	A	A	B	B	H	B	B	B	B	A	H	B	A
S03_35231878	A	.	A	B	B	A	A	B	A	B	A	B	A	B	B	A	B	B	A	A	A	H	B	A	B	B	B	B	A	A	A	A	B	B	A	A	A	A	B	B	A	B	B	B	B	A	H	B	A
S03_35242823	A	B	A	B	B	A	A	B	A	B	A	B	A	B	B	A	B	B	A	A	A	A	B	A	B	B	B	B	A	A	A	A	B	B	A	H	A	A	B	B	A	B	B	B	B	A	B	B	A
S03_35330339	A	B	A	B	B	A	A	B	A	B	A	B	A	H	B	H	B	B	H	A	A	A	B	A	B	B	B	B	H	A	A	A	B	B	A	B	A	A	B	B	A	B	B	B	B	H	B	B	A
S03_35397288	A	B	A	B	B	A	H	B	A	H	A	B	A	.	B	A	B	B	H	A	A	A	B	A	B	B	B	B	A	A	A	A	B	B	H	B	A	A	B	B	A	B	B	B	B	A	B	B	A
S03_35449128	A	B	A	B	B	A	A	B	A	B	A	B	A	B	B	A	B	B	A	A	A	A	B	A	B	B	B	B	A	A	A	A	B	B	A	B	A	A	B	B	A	B	B	B	B	A	B	B	A
S03_35462154	A	B	A	B	B	A	A	B	A	B	A	B	A	B	B	A	B	B	A	A	H	A	B	A	B	B	B	B	A	A	A	A	B	B	A	B	A	A	B	B	A	B	B	B	B	A	B	B	A
S03_35462318	A	B	A	B	B	A	A	B	A	B	A	B	A	B	B	A	B	B	A	A	H	A	B	A	B	B	B	B	A	A	A	A	B	B	A	B	A	A	B	B	A	B	B	B	B	A	B	B	A
S03_35672657	A	B	A	B	B	A	A	B	A	A	B	B	A	B	B	A	B	B	A	A	H	A	B	A	B	B	B	B	H	A	A	A	B	B	A	B	A	A	B	B	A	B	B	B	B	A	B	B	A
S03_35759855	A	B	A	B	B	A	A	B	A	H	A	B	A	B	B	A	B	B	H	H	A	A	B	A	B	B	B	B	A	A	A	A	B	B	A	B	A	A	B	B	A	B	B	B	B	A	B	B	A
S03_35760148	A	B	A	B	B	A	A	B	A	A	A	B	A	B	B	A	B	B	H	A	A	A	B	A	B	B	B	B	A	A	H	H	B	B	A	B	A	A	B	B	A	B	B	B	B	A	B	B	A
S03_35861476	A	B	A	H	B	A	A	B	A	B	A	B	A	B	B	A	B	A	A	A	A	A	B	A	B	B	B	H	A	A	H	A	B	B	A	B	A	A	B	B	A	B	B	B	B	A	B	B	A
S03_35961322	A	B	A	B	B	A	A	B	A	B	A	B	A	B	B	H	B	A	A	A	.	H	B	A	B	B	B	B	A	A	A	A	B	B	A	B	A	A	H	B	A	B	B	B	B	A	B	B	A
S03_35999203	A	.	H	.	B	A	A	B	A	B	A	B	A	B	B	A	B	A	A	A	A	A	H	A	H	B	.	.	A	A	.	A	B	B	A	B	A	A	A	B	A	B	B	B	B	A	B	B	A
S03_36063749	A	B	H	A	B	A	A	B	H	B	A	B	A	B	B	A	A	A	A	A	A	A	B	A	B	B	B	B	A	A	A	A	B	B	A	B	A	A	B	B	A	B	B	B	B	A	B	B	A
S03_36208304	A	B	A	A	B	A	A	B	A	B	A	B	A	B	B	A	A	A	A	A	A	A	B	.	B	B	B	B	A	A	A	A	B	B	A	B	A	A	B	B	A	B	B	B	A	A	B	B	A
S03_36208348	A	H	A	A	B	A	A	B	A	B	A	B	A	B	B	A	A	A	A	A	A	A	B	.	B	B	B	B	A	A	A	A	B	B	A	B	A	A	B	B	A	B	B	B	A	A	B	B	A
S03_36208459	A	B	A	A	B	A	A	B	A	B	A	B	A	B	B	H	A	A	A	A	A	A	B	.	B	B	B	B	A	A	A	A	B	B	A	B	A	A	B	B	A	B	B	B	A	A	B	B	A
S03_36257859	H	B	A	A	B	A	A	B	A	B	A	B	A	B	B	H	A	A	A	H	A	H	B	H	B	B	B	B	H	A	A	H	B	B	A	B	A	A	B	B	A	B	B	B	A	A	B	H	A
S03_36305575	H	B	A	H	B	A	A	B	A	B	A	B	A	B	B	A	H	A	A	A	A	A	B	B	B	H	B	B	A	A	H	A	B	B	A	B	A	A	B	B	A	B	B	B	B	A	B	B	A
S03_36305576	H	B	A	H	B	A	A	B	A	B	A	B	A	B	B	A	H	A	A	A	A	A	B	B	B	H	B	B	A	A	H	A	B	B	A	B	A	A	B	B	A	B	B	B	B	A	B	B	A
S03_36305626	H	B	A	H	B	A	A	B	A	B	A	B	A	B	B	A	H	A	A	A	A	A	B	B	B	H	B	B	A	A	H	A	B	B	A	B	A	A	B	B	A	B	B	B	B	A	B	B	A
S03_36408777	A	B	A	A	A	H	A	B	A	A	A	B	A	B	B	A	A	H	A	A	A	A	B	.	B	H	B	B	A	A	.	A	B	B	A	B	A	A	B	H	A	B	B	B	A	A	.	A	A
S03_36674120	A	B	A	A	A	A	A	B	A	H	A	B	A	B	B	A	A	A	A	A	A	H	B	H	B	H	B	H	A	A	A	A	B	H	A	B	A	A	B	B	A	B	B	B	A	A	B	B	A
S03_36704969	A	B	A	A	A	A	A	B	A	H	A	B	A	B	H	A	A	A	A	A	H	.	B	H	B	B	B	B	A	A	A	A	B	B	A	B	A	A	B	B	A	B	B	B	A	A	B	B	A
S03_36704978	A	B	A	A	A	A	A	B	A	H	A	B	A	B	H	A	A	A	A	A	H	.	B	H	B	B	B	B	A	A	A	A	B	B	A	B	A	A	B	B	A	B	B	B	A	A	B	B	A
S03_36705056	A	B	A	A	A	A	A	B	A	H	A	B	A	B	B	A	A	A	A	A	H	.	B	H	B	B	B	B	A	A	A	A	B	B	A	B	A	A	B	B	A	B	B	B	A	A	B	B	A
S03_36773215	A	B	A	H	A	A	A	B	A	B	A	B	A	B	B	A	A	.	A	A	A	H	B	.	B	B	B	H	A	A	B	A	B	B	A	B	A	A	H	B	A	B	B	B	A	A	B	B	A
S03_36773272	A	B	A	H	A	A	A	B	A	A	A	B	A	B	B	A	A	.	A	A	A	A	B	.	B	B	H	H	A	A	B	A	B	B	A	H	A	A	H	B	A	B	B	B	A	A	H	A	A
S03_36908006	A	B	A	A	A	A	A	H	A	B	A	B	A	B	B	A	A	A	A	A	A	A	B	H	B	B	B	B	A	A	B	A	B	B	A	B	A	A	B	A	A	B	H	B	A	A	B	B	A
S03_36908048	A	B	A	A	A	A	A	H	A	B	A	B	A	B	B	A	A	A	A	A	A	A	B	H	B	B	B	B	A	A	B	A	B	B	A	B	A	A	B	A	A	B	H	B	A	A	B	B	A
S03_37334733	B	B	A	A	A	A	H	B	A	B	A	B	A	B	B	A	A	A	A	A	A	H	B	B	B	B	A	B	A	A	B	A	B	B	A	B	A	A	B	A	A	B	A	B	B	A	B	B	A
S03_37334818	B	B	A	A	A	A	H	B	A	B	A	B	A	B	B	A	A	A	H	A	A	A	B	B	B	B	A	B	A	A	B	A	B	B	A	B	A	A	B	A	A	B	A	B	B	A	B	B	A
S03_37433048	B	B	A	A	A	A	A	A	A	A	A	H	A	B	B	A	A	A	A	A	A	A	B	B	B	H	A	B	A	A	B	A	B	H	A	B	A	A	B	A	A	B	A	B	B	A	H	A	A
S03_37790916	B	B	A	A	A	A	A	A	A	B	A	B	A	B	B	A	A	A	A	A	A	A	B	B	B	B	A	B	A	A	B	A	B	H	H	B	A	A	B	A	A	B	A	B	H	A	H	A	A
S03_37825537	B	B	A	A	A	A	A	A	A	B	A	B	A	B	B	A	A	A	A	A	A	A	B	B	B	B	A	B	A	A	B	A	B	B	A	B	H	A	B	A	A	B	A	B	H	A	B	A	A
S03_37825541	H	B	A	A	A	A	A	A	A	B	A	B	A	B	B	A	A	A	A	A	A	A	B	B	B	B	A	B	A	A	B	A	B	B	A	B	A	A	B	A	A	B	A	B	H	A	B	A	A
S03_37825733	B	B	A	A	A	A	A	A	A	B	A	B	A	B	B	A	A	A	A	A	A	H	B	B	B	B	A	B	A	A	B	A	B	B	A	B	A	A	B	A	A	H	A	B	H	A	B	A	A
S03_37841424	H	B	A	A	A	A	A	A	A	B	A	B	A	B	B	A	A	A	A	A	A	A	B	B	B	B	A	H	A	A	B	A	H	B	A	B	A	A	B	A	A	B	A	B	H	A	B	A	A
S03_37880443	B	B	A	H	A	A	A	A	A	B	A	H	A	B	B	A	A	A	A	A	A	A	H	B	B	B	A	H	A	A	B	A	B	B	A	B	A	A	H	A	A	B	A	B	H	A	B	A	A
S03_37998735	B	B	A	A	A	A	A	A	A	B	A	B	A	B	H	A	A	A	A	A	A	A	B	B	B	B	A	B	A	A	B	A	B	B	A	B	A	A	B	A	A	B	A	B	H	A	B	A	A
S03_37998741	B	B	A	A	A	A	A	A	A	B	A	B	A	B	B	A	A	A	A	A	A	A	B	B	B	B	A	B	A	A	B	A	B	B	A	B	A	A	B	A	A	B	A	B	H	A	B	A	A
S03_38027955	B	B	A	A	A	A	A	A	A	B	A	B	A	B	B	A	A	A	A	A	A	A	B	B	B	B	A	B	A	A	B	A	B	B	A	B	A	A	B	A	A	B	A	B	H	A	B	A	A
S03_38044696	H	B	H	A	A	A	A	A	A	B	A	H	A	B	B	A	H	A	A	A	A	A	B	B	B	B	A	B	H	A	H	A	B	B	A	B	A	A	B	A	A	B	A	B	H	A	B	A	A
S03_38096650	B	B	A	A	A	A	A	A	A	B	A	B	A	B	B	A	A	A	A	A	A	A	B	B	B	B	A	B	A	A	B	A	B	B	A	B	A	A	B	A	H	B	A	B	H	A	B	B	A
S03_38096768	B	B	A	A	A	A	A	A	A	B	A	B	A	B	B	A	A	A	A	A	A	A	B	B	B	B	A	B	A	A	B	A	B	B	A	B	A	A	B	A	H	B	A	B	H	A	B	B	A
S03_38097559	B	B	A	A	A	A	A	A	A	B	A	B	A	B	B	A	A	A	A	A	A	A	B	B	B	B	A	B	A	H	B	A	B	B	A	B	H	A	B	A	A	B	A	B	H	A	B	B	A
S03_38097692	B	B	A	A	A	A	A	A	A	B	A	B	A	B	B	A	A	A	A	A	A	A	B	B	B	B	A	B	A	H	B	A	B	B	A	B	H	H	B	A	A	B	A	B	H	A	B	B	A
S03_38099659	B	B	A	A	H	H	.	A	.	B	H	B	H	B	B	A	A	.	A	A	H	H	B	B	B	B	H	B	A	.	B	H	B	B	H	H	.	H	B	H	H	B	A	B	H	A	B	B	A
S03_38280188	B	B	A	A	A	A	A	A	A	B	A	B	A	B	B	A	A	B	H	A	A	A	B	B	B	B	A	B	A	A	B	A	B	B	A	B	A	A	B	A	H	A	A	B	H	A	B	B	A
S03_38281059	B	B	A	A	A	A	A	A	A	B	A	B	A	B	B	A	A	.	A	A	A	A	B	.	B	B	A	B	A	A	.	A	B	B	A	B	A	A	B	A	A	A	A	B	H	A	B	A	H
S03_38310594	H	B	A	H	A	A	A	A	A	B	H	B	A	B	B	A	A	H	H	A	A	A	B	B	B	B	A	B	A	A	B	A	B	B	A	B	A	A	B	A	A	A	A	B	H	A	B	A	A
S03_38310796	H	B	A	A	A	A	A	A	A	B	A	H	A	B	B	A	A	B	A	A	A	A	B	B	B	B	A	B	A	A	B	A	B	B	A	B	A	H	B	A	A	A	A	B	H	A	B	H	A
S03_38336814	B	B	H	A	A	A	A	A	A	B	A	B	A	B	H	A	A	B	A	A	A	A	B	B	B	B	A	B	A	A	B	A	B	B	A	B	A	A	B	A	A	A	A	B	H	A	B	B	A
S03_38336915	B	B	A	A	A	A	A	A	A	B	A	B	A	B	B	A	A	B	A	A	A	A	B	B	B	B	A	B	A	A	B	A	B	B	A	B	A	A	B	A	A	A	A	B	H	A	B	B	A
S03_38337096	B	B	A	A	A	A	A	A	A	B	A	B	A	B	B	A	A	B	H	A	A	A	B	B	B	B	A	B	A	A	B	A	B	B	A	B	A	A	B	A	A	A	A	B	H	A	B	B	A
S03_38434767	B	.	A	A	A	A	A	.	A	B	A	B	H	B	H	H	A	B	A	.	A	A	B	H	B	B	A	B	A	A	B	A	B	B	.	H	.	A	B	.	H	A	A	B	H	A	B	.	A
S03_38436952	B	B	A	A	A	A	A	H	A	B	A	B	A	B	B	A	A	B	A	A	A	A	B	B	B	B	A	B	A	A	B	A	B	B	A	B	A	A	B	A	A	A	A	B	H	A	B	B	A
S03_38445075	B	B	A	A	A	A	A	A	A	B	A	B	A	B	B	A	A	B	A	A	A	A	B	B	B	B	A	B	A	A	B	A	B	B	A	B	A	A	B	A	A	A	A	B	H	A	B	A	A
S03_38505303	B	B	A	A	A	A	A	A	A	B	A	B	A	B	B	A	A	B	A	A	A	A	B	B	B	H	A	B	A	A	B	A	B	H	A	B	A	A	B	A	A	A	A	B	H	A	B	A	A
S03_38505346	B	B	A	A	A	A	A	A	A	B	A	B	A	B	B	A	A	B	A	A	A	A	B	B	B	H	A	B	A	A	B	A	B	H	A	B	A	A	B	A	A	A	A	B	H	A	B	A	A
S03_38505453	B	B	A	A	A	A	A	A	A	B	A	B	A	B	B	A	A	B	A	A	A	A	B	B	B	H	A	B	A	A	B	A	B	H	A	B	A	A	B	A	A	A	A	B	H	A	B	A	A
S03_38659688	B	B	A	A	A	A	H	A	A	B	A	B	A	B	B	A	A	H	A	A	A	A	B	B	B	B	A	B	A	A	B	A	B	B	A	B	A	A	B	A	A	A	A	B	H	A	B	B	A
S03_38678928	B	B	A	A	A	A	A	A	A	B	A	B	A	B	B	A	A	H	A	A	A	A	B	B	B	B	A	B	A	A	B	A	B	B	A	B	A	A	B	A	A	A	A	B	H	A	B	A	A
S03_38715953	B	B	A	A	A	A	A	A	A	B	A	B	A	B	B	A	A	B	A	A	A	A	B	H	B	B	A	H	A	A	H	A	B	B	A	B	A	A	B	A	A	A	A	B	H	A	B	A	A
S03_38884534	B	B	A	A	A	A	A	A	H	B	A	B	A	B	B	H	A	B	H	A	A	H	B	H	B	B	A	B	A	A	H	A	.	B	A	B	A	A	B	A	A	A	A	B	H	A	B	B	A
S03_38893082	B	B	A	A	A	A	A	A	H	B	A	B	A	B	H	A	H	B	A	A	A	A	B	B	B	B	A	B	A	A	H	A	H	B	A	B	A	A	B	A	A	A	A	B	H	A	B	B	A
S03_38909909	B	B	A	A	A	A	A	A	H	H	A	B	A	B	B	A	A	H	A	A	A	A	B	B	B	B	A	B	A	A	H	A	H	B	A	B	A	A	B	A	A	A	A	B	H	A	B	A	A
S03_38913468	B	B	A	A	A	A	A	A	H	H	A	B	A	B	B	A	H	B	A	A	A	H	B	B	B	H	A	B	A	A	H	A	B	B	A	B	A	A	B	A	A	A	A	B	H	A	B	B	A
S03_39018815	B	B	A	A	A	A	A	A	A	B	A	B	A	H	B	A	A	B	H	A	A	H	B	B	B	B	A	B	A	A	H	A	B	B	A	H	A	A	B	A	A	A	A	B	H	A	B	B	A
S03_39072747	H	B	A	A	A	A	A	A	H	B	A	B	A	B	B	A	A	H	A	A	A	A	B	H	B	B	A	B	A	A	H	A	B	B	A	B	A	A	B	A	A	A	A	B	B	A	B	B	A
S03_39078643	B	B	A	A	A	A	A	A	H	B	A	B	A	B	B	A	A	B	A	A	A	A	B	B	B	B	A	B	A	A	H	A	B	B	A	H	A	A	B	A	A	A	A	B	B	A	B	B	A
S03_39103613	B	B	A	H	A	A	A	A	H	B	A	H	A	B	B	A	A	B	H	A	H	A	B	B	B	B	A	H	A	A	H	A	B	B	A	B	H	A	B	A	A	A	A	B	B	A	B	B	A
S03_39103625	B	B	A	H	A	A	A	A	H	B	A	H	A	B	B	A	A	B	H	A	A	A	B	B	B	B	A	H	A	A	H	A	B	B	A	B	H	A	B	A	A	A	A	B	B	A	B	B	A
S03_39103684	B	B	A	H	A	A	A	A	H	B	A	H	A	B	B	A	A	B	H	A	A	A	B	B	B	B	A	H	A	A	H	A	B	B	A	B	H	A	B	A	A	A	A	B	B	A	B	B	A
S03_39103776	B	B	A	H	A	A	A	A	H	B	A	H	A	B	B	A	A	B	H	A	A	A	B	B	B	B	A	H	A	A	H	A	B	B	A	B	H	A	B	A	A	A	A	B	B	A	B	B	A
S03_39212200	B	B	A	A	A	A	A	A	H	B	A	B	A	B	B	A	A	B	H	H	A	A	H	B	B	B	A	A	A	A	H	A	B	B	A	H	A	H	B	H	A	A	A	B	B	A	B	B	A
S03_39272951	B	B	A	A	A	A	A	A	H	B	A	B	H	B	B	A	A	B	A	A	A	A	B	B	B	B	A	A	A	A	H	A	B	B	A	B	A	A	B	A	A	A	A	B	B	A	B	B	A
S03_39990180	B	B	A	A	A	A	A	B	B	B	B	B	H	B	B	A	A	B	H	A	A	H	B	B	B	B	A	A	H	A	H	A	B	B	A	B	A	H	B	A	A	H	A	B	B	A	B	B	A
S03_39990186	B	B	A	A	A	A	A	B	B	B	B	B	H	B	B	A	A	B	H	A	A	H	B	B	B	B	A	A	H	A	H	A	B	B	A	B	A	H	B	A	A	H	A	B	B	A	B	B	A
S03_39997934	B	B	A	A	A	A	A	B	B	B	B	B	A	B	B	A	A	B	H	A	A	A	B	B	B	B	A	A	A	H	H	A	B	B	H	B	A	A	B	A	A	A	A	B	B	A	B	B	A
S03_40004627	B	B	A	A	A	A	A	H	B	B	B	B	H	B	B	H	A	B	A	A	A	A	B	B	B	B	A	A	A	A	H	A	B	B	A	B	A	A	B	A	A	A	A	B	B	H	B	B	H
S03_40029078	B	H	A	A	A	A	A	B	B	B	B	B	A	B	B	A	.	.	A	A	A	A	B	.	B	.	A	A	A	A	H	A	B	B	A	B	A	A	B	A	A	A	A	B	B	A	B	B	A
S03_40187707	B	B	A	A	A	A	A	B	B	B	B	B	A	B	B	A	A	B	A	A	A	A	B	B	B	B	A	A	A	A	H	A	A	B	A	H	A	A	B	A	A	A	A	B	B	A	B	B	A
S03_40187769	B	B	A	A	A	A	A	B	B	B	B	B	A	B	B	A	A	B	A	A	A	A	B	B	B	B	A	A	A	A	H	A	A	B	A	H	A	A	B	A	A	A	A	B	B	A	B	B	A
S03_40572896	B	.	A	A	A	A	A	H	.	B	B	B	A	B	B	B	A	B	A	A	A	A	B	H	B	H	A	A	A	.	.	A	.	B	A	B	A	A	B	A	A	A	H	B	B	A	B	A	A
S03_40738346	B	B	A	A	A	A	A	H	.	H	H	B	A	H	B	B	A	B	A	A	A	A	B	B	B	B	A	A	B	A	H	A	A	B	A	B	A	A	B	A	A	A	H	H	B	A	H	A	A
S03_41328064	B	B	A	B	A	A	A	H	A	B	B	B	A	B	B	B	A	B	H	A	A	H	B	B	B	B	B	H	B	A	B	A	A	B	A	B	B	H	B	A	H	A	A	B	A	B	B	H	A
S03_41490484	B	B	A	B	A	A	A	H	A	B	H	B	A	B	B	B	A	B	A	A	A	A	A	B	B	B	B	A	B	A	B	A	A	H	A	B	B	H	H	A	A	A	A	B	A	B	B	H	A
S03_41490485	B	B	A	B	A	A	A	H	A	B	H	B	A	B	B	B	A	B	A	A	A	A	A	B	B	B	B	A	B	A	B	A	A	B	A	B	B	H	H	A	A	A	A	B	A	B	B	H	A
S03_41490508	B	B	A	B	A	A	A	H	A	B	H	B	A	B	B	B	A	B	A	A	A	A	A	B	B	B	B	A	B	A	B	A	A	B	A	B	B	H	H	A	A	A	A	B	A	B	B	B	A
S03_41518436	B	B	A	B	A	A	A	H	A	B	B	B	A	B	B	B	A	B	A	A	A	H	A	B	B	B	B	A	B	A	B	A	A	B	A	B	B	H	B	A	A	A	A	B	A	B	B	B	A
S03_41520383	B	B	A	B	A	H	A	H	A	B	B	H	A	B	B	B	A	H	A	A	A	A	A	.	B	H	B	A	B	A	B	A	A	B	A	B	B	H	B	A	A	A	A	B	A	B	B	B	B
S03_41548417	B	B	A	B	A	A	A	H	A	B	B	B	A	B	B	B	A	H	A	A	A	A	A	H	B	B	B	A	B	A	B	A	A	B	A	B	B	H	B	A	A	A	A	B	A	B	B	B	B
S03_41596797	B	B	A	B	A	B	A	H	A	B	B	B	A	B	B	B	A	B	A	H	A	A	A	B	B	B	B	A	B	A	B	A	A	B	A	B	H	H	B	A	A	A	A	B	A	B	B	B	B
S03_41786682	B	B	A	H	A	B	A	B	A	B	B	B	A	H	B	B	A	H	A	H	A	A	A	B	B	B	B	A	B	A	B	A	A	B	A	B	B	H	B	B	A	A	A	B	A	B	B	A	B
S03_41790825	B	B	A	B	A	B	A	B	A	H	B	B	A	B	B	B	A	B	A	H	H	A	A	B	B	B	B	A	B	A	B	A	A	B	A	B	B	H	B	B	A	A	A	B	A	B	B	A	B
S03_41805026	B	B	A	B	A	B	A	B	A	B	B	B	A	B	B	B	A	.	A	H	.	A	A	B	B	B	B	A	B	.	B	A	A	B	A	B	H	.	B	.	A	A	A	B	A	B	.	A	B
S03_41835210	B	B	A	B	A	B	A	B	A	B	B	B	A	B	B	B	A	B	A	H	A	A	A	B	B	B	B	A	B	A	B	A	A	B	A	B	H	H	B	B	A	A	A	B	A	B	B	A	B
S03_41835211	B	B	A	B	A	B	A	B	A	B	B	B	A	B	B	B	A	B	A	H	A	A	A	B	B	B	B	A	B	A	B	A	A	B	A	B	H	H	B	B	A	A	A	B	A	B	B	A	B
S03_41974511	B	B	A	B	A	B	A	B	A	B	B	B	A	B	B	B	A	B	A	H	A	A	A	B	B	B	B	A	B	A	B	A	A	B	A	B	B	H	B	B	A	A	H	B	A	B	B	A	B
S03_41986363	B	B	A	B	A	B	H	B	A	B	B	B	A	B	B	B	A	B	A	H	A	A	A	B	B	B	B	A	B	A	B	A	A	B	A	B	B	H	H	B	A	A	A	B	A	B	H	A	B
S03_41986387	B	B	A	B	A	B	H	B	A	B	B	B	A	B	B	B	A	B	A	H	A	A	A	B	B	B	B	A	B	A	B	A	A	B	A	B	B	H	H	B	A	A	A	B	A	B	H	A	B
S03_41986437	B	B	A	B	A	B	A	B	A	B	B	B	A	B	B	B	A	H	A	H	A	A	A	B	B	B	B	A	B	A	B	A	H	B	A	B	B	H	B	B	A	A	A	B	A	B	B	A	B
S03_41986634	B	B	A	B	A	H	A	B	A	B	B	B	A	B	B	B	A	H	A	H	A	A	A	B	B	H	B	A	B	A	B	A	A	B	A	B	B	H	B	B	A	A	A	B	A	B	B	A	B
S03_41986694	B	B	A	B	A	H	A	B	A	B	B	B	A	B	B	B	A	H	A	H	A	A	A	B	B	B	B	A	B	A	B	A	A	B	A	B	B	H	B	B	A	A	A	B	A	B	B	A	B
S03_41986779	B	B	A	B	A	H	A	B	A	B	B	B	A	B	B	B	A	H	A	H	A	A	A	B	B	B	B	A	B	A	B	A	A	B	A	B	B	H	B	B	A	A	A	B	A	B	B	A	B
S03_42018887	B	B	A	B	A	B	A	B	H	B	H	H	H	B	B	B	A	B	A	H	A	A	A	B	B	B	B	A	B	A	H	A	A	B	A	B	B	H	B	B	B	A	A	B	A	B	B	A	B
S03_42018984	B	B	A	B	A	B	A	B	A	B	H	H	A	B	B	B	A	B	A	H	A	H	A	B	B	B	B	A	B	A	H	A	A	B	A	B	B	H	B	B	B	A	A	B	A	B	B	A	B
S03_42094238	B	B	B	B	A	B	H	B	A	B	B	B	A	B	B	B	A	B	A	H	A	A	A	B	A	B	B	A	B	A	B	A	H	B	A	B	B	B	B	B	H	A	A	B	H	B	B	A	B
S03_42094311	B	B	B	B	A	B	H	B	A	B	B	B	A	B	B	B	A	B	A	H	A	A	A	B	A	B	B	A	B	A	B	A	A	B	A	B	B	B	B	B	H	A	A	B	H	B	B	A	B
S03_42152917	B	B	B	B	A	B	A	B	A	B	H	H	A	B	B	B	A	B	A	H	A	A	A	B	A	B	B	A	B	A	B	A	A	B	A	B	B	B	B	B	B	A	A	B	A	B	B	B	B
S03_42168969	B	B	H	B	A	B	A	B	A	B	H	B	A	B	B	B	A	B	H	H	A	A	A	B	A	B	B	A	B	A	B	A	A	B	A	B	B	B	B	B	B	A	A	B	A	B	B	B	B
S03_42169030	B	B	H	B	A	B	A	B	H	B	H	B	A	B	B	B	A	B	H	H	A	A	A	B	A	B	B	A	B	A	B	A	A	B	A	B	B	B	B	B	B	A	A	B	A	B	B	B	B
S03_42535545	B	B	H	B	A	B	A	B	A	B	B	B	H	B	B	B	B	B	A	H	A	H	A	B	A	B	B	A	H	A	B	A	A	B	H	B	B	B	B	B	B	A	A	B	A	B	B	A	B
S03_42535632	B	B	H	B	A	B	A	B	A	B	B	B	A	B	B	B	B	B	A	H	A	H	A	B	A	B	B	A	H	A	B	A	A	B	H	B	B	B	B	B	B	A	A	B	A	B	B	A	B
S03_42597090	B	B	B	B	A	B	H	B	A	B	B	B	A	B	B	B	B	B	A	H	A	H	A	B	A	B	B	A	B	A	B	A	A	B	A	B	B	B	B	B	B	A	A	B	A	B	B	A	B
S03_42630027	B	B	B	B	A	B	A	B	A	B	B	B	A	B	B	B	B	B	A	H	A	H	A	B	A	B	B	A	B	A	B	H	A	B	A	B	B	B	B	B	B	A	A	B	A	B	B	A	B
S03_42884505	B	B	B	.	A	B	A	.	A	H	B	B	A	B	B	B	H	B	H	H	A	A	A	B	B	.	B	A	B	A	B	A	A	B	A	H	B	B	B	B	B	A	A	B	A	B	B	A	B
S03_42939906	H	B	B	B	A	B	A	B	H	B	B	B	A	B	B	B	B	B	A	H	A	A	A	B	B	B	B	A	B	A	B	A	A	B	A	B	B	H	B	B	B	A	H	B	A	B	B	A	B
S03_43146182	B	B	B	B	A	B	A	B	A	B	B	B	A	B	B	B	B	B	H	H	A	A	A	B	B	B	B	A	B	A	B	A	A	B	A	B	B	B	B	B	B	A	A	B	A	B	B	A	B
S03_43147264	B	B	B	B	A	B	A	B	H	B	B	B	A	B	B	B	B	B	H	H	A	A	A	B	B	B	B	H	B	A	B	A	A	B	A	B	B	B	B	B	B	A	A	B	A	B	B	A	B
S03_43147275	B	B	B	B	A	B	A	B	H	B	B	B	A	B	B	B	B	B	H	H	A	A	A	B	B	B	B	H	B	A	B	A	A	B	A	B	B	B	B	B	B	A	A	B	A	B	B	A	B
S03_43147433	B	B	B	B	A	B	A	B	H	B	B	B	A	B	B	B	B	B	H	H	A	A	A	B	B	B	B	H	B	A	B	A	A	B	A	B	B	B	B	B	B	A	A	B	A	B	B	A	B
S03_43549055	B	B	B	B	A	B	A	B	B	B	B	B	A	B	B	B	B	B	H	H	A	A	A	B	B	H	B	A	A	A	B	A	A	B	A	B	B	H	A	B	B	A	A	B	A	B	B	A	B
S03_43610628	B	B	B	B	H	B	A	H	B	B	B	B	A	B	B	B	B	B	H	H	A	A	A	B	B	B	B	A	A	A	B	A	A	B	A	B	B	B	A	B	B	A	A	B	A	B	B	A	B
S03_43772654	B	B	B	B	A	B	A	B	B	B	B	B	A	B	B	B	B	B	H	H	.	A	A	B	B	B	B	A	A	A	B	A	A	B	A	H	B	B	A	B	B	A	A	B	A	B	B	A	B
S03_43779348	B	B	H	H	A	B	A	B	B	B	B	B	A	B	B	H	B	B	.	H	B	A	A	.	B	B	B	A	A	A	H	A	A	B	A	B	B	.	A	B	B	A	A	B	A	B	H	A	B
S03_43779483	B	B	B	H	A	B	A	B	B	B	B	B	A	B	B	B	.	H	B	H	B	A	A	.	B	B	B	A	A	H	B	A	A	B	A	B	B	B	A	B	B	A	A	B	A	B	B	A	B
S03_43811295	B	B	B	B	A	B	A	B	B	B	B	B	A	B	H	B	B	B	H	H	B	A	A	B	H	B	B	A	A	A	B	A	A	H	A	B	B	B	A	B	B	A	A	B	A	B	B	A	H
S03_43819532	B	B	B	B	A	B	A	B	B	B	B	B	A	B	B	B	B	B	H	H	B	A	A	B	B	B	B	A	A	A	B	A	A	B	A	B	B	B	A	B	B	A	A	B	A	B	B	A	B
S03_43826940	.	B	B	.	A	B	A	B	.	B	B	B	A	B	B	B	B	.	H	H	B	A	A	.	B	B	B	A	A	A	B	A	A	B	A	B	B	B	A	B	B	A	A	B	A	B	B	A	B
S03_44356056	B	B	B	B	A	B	A	B	B	B	B	B	A	B	B	B	B	H	H	H	B	A	A	B	B	B	B	A	A	A	B	H	A	B	A	B	B	B	A	B	B	A	A	B	A	B	B	A	A
S03_45017514	B	B	B	B	A	B	A	B	B	.	H	B	A	A	H	A	A	.	H	B	H	A	B	H	A	B	B	A	B	.	B	A	.	B	A	B	A	.	A	B	B	A	A	B	B	H	B	H	A
S03_45036133	B	B	B	B	A	B	A	H	B	B	B	B	A	A	A	A	A	A	H	B	B	A	B	H	A	B	B	A	B	A	B	A	H	B	A	B	A	B	A	B	B	A	A	B	B	B	B	A	A
S03_45088632	B	B	B	B	A	B	A	B	B	B	B	B	A	A	A	A	A	A	A	H	B	A	B	H	A	B	B	A	B	A	B	A	A	B	A	B	A	B	A	B	B	A	A	B	B	B	B	A	A
S03_45124244	B	B	B	B	A	B	H	B	B	B	B	B	A	A	A	A	H	A	A	H	H	H	B	H	A	B	B	A	B	A	B	A	A	B	H	B	A	B	A	B	B	A	H	B	B	H	B	A	A
S03_45124396	B	B	B	B	A	B	H	B	B	B	B	B	A	A	A	A	A	A	A	H	H	H	B	H	A	B	B	A	B	A	B	A	A	B	H	B	A	B	A	B	B	A	H	B	B	B	B	A	A
S03_45124423	B	B	B	B	A	B	H	B	B	B	B	B	A	A	A	A	A	A	A	H	H	H	B	H	A	B	B	A	B	A	B	A	A	B	H	B	A	B	A	B	B	A	H	B	B	B	B	A	A
S03_45124452	B	B	B	B	A	B	A	B	B	B	B	B	A	A	A	A	A	A	A	B	B	A	B	H	A	B	B	A	B	A	B	A	H	B	A	B	A	B	A	B	B	A	A	B	B	B	B	A	A
S03_45184468	H	B	H	B	A	B	A	B	B	B	B	B	A	A	A	A	A	H	A	B	B	A	B	H	A	B	B	A	B	A	B	A	A	B	A	B	A	B	A	B	B	A	A	B	B	H	B	A	A
S03_45209645	B	B	B	B	A	B	A	B	B	B	B	B	A	A	A	A	A	A	A	B	B	A	B	H	A	B	B	A	B	A	B	A	A	B	A	B	A	B	A	B	B	A	A	B	B	B	B	A	H
S03_45217127	B	B	B	B	A	B	A	B	B	B	B	B	A	A	A	A	A	A	A	B	B	A	B	H	A	B	B	A	B	A	B	A	A	B	A	B	A	B	A	B	B	A	A	B	B	B	B	A	A
S03_45232166	B	B	B	B	A	B	A	B	B	B	H	B	A	A	A	A	A	A	A	B	B	A	B	H	A	B	B	A	B	A	B	A	H	B	A	B	A	B	A	B	B	A	A	B	B	B	B	A	A
S03_45240334	B	B	B	B	A	B	A	B	B	B	H	B	H	A	A	A	A	A	A	B	B	A	B	H	A	B	H	A	B	A	B	A	A	B	A	B	A	B	A	B	B	A	A	B	B	B	B	A	A
S03_45240393	B	B	B	B	A	B	A	B	B	B	H	B	H	A	A	A	A	A	A	B	B	A	B	H	H	B	H	A	B	A	B	H	A	B	A	B	A	B	A	B	B	A	A	B	B	B	B	A	A
S03_45288240	B	B	B	B	A	B	A	B	B	B	B	B	A	A	A	A	A	A	H	B	B	A	B	A	A	B	B	A	H	A	B	A	A	B	A	B	H	B	A	B	H	A	A	B	B	B	B	A	A
S03_45290880	B	B	B	B	A	B	A	B	H	B	H	B	H	A	A	A	A	A	H	B	B	.	B	H	A	B	B	.	H	H	H	A	.	.	A	B	.	B	H	B	B	A	A	H	B	B	B	H	A
S03_45342233	H	B	B	B	H	B	A	B	B	H	B	B	A	A	A	H	A	A	A	H	B	H	B	.	A	B	B	H	B	A	B	A	H	H	A	.	A	B	A	B	B	A	A	B	B	B	B	A	A
S03_45396253	B	B	B	B	A	B	H	B	B	B	B	B	A	A	A	.	A	A	A	B	B	.	B	.	A	.	B	A	.	.	B	H	.	B	A	.	.	B	.	B	B	A	A	B	B	B	B	A	A
S03_45404868	B	B	B	B	A	B	A	B	B	H	B	B	A	.	A	A	A	H	A	B	B	A	B	.	A	.	B	.	B	H	.	A	.	B	A	B	A	B	.	B	.	.	A	B	B	B	B	.	A
S03_45404895	B	B	B	B	A	B	A	B	B	H	B	B	A	.	A	A	A	H	A	B	B	A	B	.	A	.	B	.	B	H	.	A	.	B	A	B	A	B	.	B	.	.	A	B	B	B	B	.	A
S04_6372574	A	B	B	H	B	.	B	A	A	B	B	B	B	B	B	B	A	B	B	B	A	B	A	A	A	H	H	B	B	A	B	A	B	B	A	A	B	A	B	A	B	A	A	A	B	H	B	A	H
S04_6401278	A	B	B	A	B	A	B	A	A	H	B	B	B	B	B	B	A	B	B	B	A	H	A	A	H	A	A	B	B	A	B	A	B	B	A	A	B	A	B	H	B	A	A	A	B	A	B	A	B
S04_6408173	A	B	B	H	B	A	B	H	A	B	B	B	B	B	B	B	A	B	B	B	A	B	A	A	A	A	A	B	B	.	B	A	B	H	A	A	B	A	B	A	B	H	A	A	B	A	B	A	B
S04_7726925	B	B	B	B	B	A	B	A	A	B	B	B	B	B	B	B	H	B	B	B	.	B	A	H	A	H	B	A	B	A	B	H	B	A	.	A	B	A	B	B	.	.	A	A	B	A	B	A	A
S04_8077334	B	B	B	B	B	A	B	A	A	H	B	B	B	B	B	H	A	B	B	H	H	B	A	A	B	B	H	A	B	A	B	H	B	H	H	A	B	A	B	B	B	H	H	A	B	A	B	B	A
S04_8077372	B	B	B	B	B	A	B	A	A	H	B	B	B	B	B	H	A	B	B	H	A	B	A	A	B	B	H	A	B	A	B	A	B	H	H	A	B	A	B	B	B	H	H	A	B	A	B	H	A
S04_8077467	B	B	B	B	B	A	B	A	A	H	B	B	B	B	B	H	A	B	B	H	H	B	A	A	B	B	H	A	B	A	B	A	B	H	H	A	B	A	B	B	B	B	A	A	B	A	B	B	A
S04_8077516	B	B	B	B	B	A	B	A	A	H	B	B	B	B	B	H	A	B	B	H	H	B	A	A	B	B	H	A	B	A	B	A	B	H	H	A	B	A	B	B	B	B	A	A	B	A	B	H	A
S04_8104094	B	B	B	B	B	.	B	A	A	.	B	B	B	.	B	H	A	B	B	H	.	B	A	A	B	B	B	A	B	A	B	A	H	A	H	A	B	A	B	B	B	H	A	A	B	A	B	H	A
S04_8104161	B	B	B	B	B	H	B	A	A	.	B	B	B	.	B	B	A	H	B	H	.	B	A	A	B	B	B	A	B	A	B	A	H	A	H	A	B	A	B	B	B	H	A	A	B	A	B	H	A
S04_8104224	B	B	B	B	B	H	B	A	A	.	B	B	B	.	B	H	A	H	B	H	A	B	A	A	B	B	B	A	B	A	B	A	H	A	H	A	B	A	B	B	B	H	A	A	B	A	B	H	A
S04_8125210	B	B	B	B	B	A	B	A	H	B	B	B	B	B	B	H	A	B	B	H	A	H	A	.	B	H	B	A	B	A	B	A	B	H	B	A	B	A	B	B	B	B	A	A	B	H	B	B	A
S04_8207757	B	B	B	B	B	A	B	A	A	B	B	B	B	B	B	H	H	B	B	H	H	B	H	A	B	B	B	A	B	H	.	A	B	H	B	A	B	A	B	B	B	B	H	A	B	A	B	H	H
S04_8207768	B	B	B	B	B	A	B	A	A	B	H	B	B	B	B	H	A	B	.	H	A	H	H	A	B	B	B	A	B	A	.	A	B	A	H	A	B	A	B	B	B	B	A	A	B	A	B	A	A
S04_8207775	B	B	B	B	B	A	B	A	A	B	H	B	B	B	B	H	A	B	.	H	A	B	H	A	B	B	B	A	B	A	.	A	B	A	H	A	B	A	B	B	B	B	A	A	B	A	B	A	A
S04_8207813	B	B	B	B	B	A	B	A	A	B	H	B	B	B	B	H	A	B	B	H	A	H	H	A	B	B	B	A	B	A	.	A	B	A	H	A	B	A	B	B	B	B	A	A	B	A	B	A	A
S04_8207839	B	B	B	B	B	A	B	A	A	B	H	B	B	B	B	H	A	B	B	H	A	H	H	A	B	B	B	A	B	A	.	A	B	A	H	A	B	A	B	B	B	B	A	A	B	A	B	A	A
S04_8392095	B	B	B	B	B	A	B	A	A	B	B	A	B	B	B	H	A	B	B	H	A	H	A	H	B	B	B	A	B	A	H	A	H	A	B	A	B	A	B	B	B	B	A	A	B	A	B	B	A
S04_8392103	B	B	B	B	B	A	B	A	A	B	B	A	B	B	B	H	A	B	B	H	A	H	A	H	B	B	B	A	B	A	H	A	H	A	B	A	B	A	B	B	B	B	A	A	B	A	B	H	A
S04_8392385	B	B	B	B	B	A	B	A	A	B	B	H	B	B	B	H	A	B	B	H	A	B	A	A	B	B	B	A	B	A	B	A	B	A	H	A	B	A	B	B	B	B	A	A	B	A	B	H	A
S04_8423239	B	B	B	B	B	A	B	A	A	B	B	H	B	B	B	H	A	B	B	H	A	B	A	A	B	B	B	H	B	A	B	A	B	A	H	A	B	A	B	B	B	B	A	A	B	A	B	B	A
S04_8423414	B	B	B	B	B	A	B	A	A	B	B	A	B	B	B	H	A	B	B	H	A	B	A	A	B	B	B	H	B	A	B	A	B	A	H	A	B	A	B	B	B	B	A	A	B	A	B	B	A
S04_8540099	B	B	B	B	B	A	B	A	A	B	B	A	B	B	B	H	A	B	B	H	A	B	A	A	B	B	B	A	B	A	B	A	B	A	H	A	B	A	B	B	B	B	A	A	B	A	B	H	A
S04_8540107	B	B	B	B	B	A	B	A	A	B	B	A	B	B	B	H	A	B	B	H	A	B	A	A	B	B	B	A	B	A	B	A	B	A	H	A	B	A	B	B	B	B	A	A	B	A	B	H	A
S04_8550273	B	.	B	H	B	A	B	A	A	B	B	H	B	B	B	H	A	.	B	H	H	.	A	.	B	B	B	A	B	A	H	A	B	A	H	A	H	A	H	B	B	B	A	A	B	A	B	B	A
S04_8727557	B	B	B	B	B	A	B	A	A	B	B	A	B	B	B	H	A	B	B	H	A	B	A	A	B	B	B	A	B	A	B	A	B	A	H	A	B	A	B	B	B	B	A	A	B	A	B	B	A
S04_8727696	B	B	B	B	B	A	B	A	A	B	B	A	B	B	B	H	A	B	B	H	A	B	A	A	B	B	B	A	B	A	B	A	B	A	H	A	B	A	B	B	B	B	A	A	B	A	B	B	A
S04_8840447	B	B	B	B	B	A	B	A	A	B	B	A	B	B	B	H	A	B	B	H	A	B	A	A	B	B	B	A	B	H	B	A	B	A	H	A	B	.	B	B	B	B	A	A	B	A	B	B	A
S04_8840448	B	B	B	B	B	A	B	A	A	B	B	A	B	B	B	H	A	B	B	H	A	B	A	A	B	B	B	A	B	H	B	A	B	A	H	A	B	.	B	B	B	B	A	A	B	A	B	B	A
S04_8840469	B	B	B	B	B	A	B	A	A	B	B	A	B	B	B	H	A	B	B	H	A	B	A	A	B	B	B	A	B	H	B	A	B	A	H	A	B	.	B	B	B	B	A	A	B	A	B	B	A
S04_8903057	B	B	A	B	B	H	B	A	A	B	H	A	B	B	B	H	A	B	B	H	A	B	A	A	B	B	B	A	B	H	B	A	B	A	H	A	B	A	B	B	B	B	A	A	B	A	B	H	A
S04_8903431	B	B	A	B	B	A	B	H	A	B	B	A	B	B	B	H	A	B	B	H	A	B	A	A	B	B	B	A	B	A	H	A	B	A	B	A	B	A	B	B	B	B	A	A	B	A	B	H	A
S04_8903546	B	B	A	B	B	A	B	H	A	B	B	A	B	B	B	H	A	B	B	H	A	B	A	A	B	B	B	A	B	A	H	A	B	A	B	A	B	A	B	B	B	B	A	H	B	A	B	H	A
S04_8952549	B	B	A	B	B	A	B	A	A	B	B	H	B	B	B	H	A	B	B	H	A	B	A	A	B	B	B	A	B	A	B	A	B	A	H	A	B	A	B	B	B	B	A	A	B	A	B	B	A
S04_8952643	B	B	A	B	B	A	B	A	A	B	B	A	B	B	B	H	A	B	B	H	A	B	A	A	B	B	B	A	B	A	B	A	B	A	H	A	B	A	B	B	B	B	A	A	B	A	B	B	A
S04_9053965	B	B	A	B	B	A	B	A	A	B	B	A	B	B	B	H	A	B	B	H	A	B	A	A	B	B	B	A	B	A	B	A	B	A	H	A	B	A	B	B	B	B	A	A	B	A	B	B	A
S04_9053996	B	B	A	B	B	A	B	A	A	B	B	H	B	B	B	H	A	B	B	H	A	B	A	A	B	B	B	A	B	A	B	A	B	A	H	A	B	A	B	B	B	B	A	A	B	A	B	B	A
S04_9123141	H	B	H	B	B	A	B	A	A	B	B	A	B	B	B	H	A	B	B	H	A	B	A	A	B	B	B	A	B	H	B	A	B	A	H	A	B	A	B	B	B	B	A	A	B	H	B	B	H
S04_9123157	H	B	H	B	B	A	B	A	A	B	B	A	B	B	B	H	A	B	B	H	A	B	A	A	B	B	B	A	B	H	B	A	B	A	H	A	B	A	B	B	B	B	A	A	B	A	B	B	H
S04_9162690	B	B	A	B	B	A	B	A	A	B	B	A	B	B	B	H	A	B	B	H	A	B	A	A	B	B	B	A	B	A	B	A	B	A	H	A	B	A	B	B	B	B	A	A	B	A	B	B	A
S04_9184475	B	B	A	B	B	A	B	A	A	B	B	H	B	B	B	H	A	B	B	H	A	B	A	A	B	B	B	A	B	H	B	A	B	H	.	H	B	A	B	B	B	H	A	A	B	H	B	B	A
S04_9186493	B	B	A	B	B	H	B	A	A	B	B	A	B	B	B	H	A	H	B	H	.	B	A	A	B	H	B	A	B	A	B	A	B	A	H	A	B	A	B	B	B	B	A	A	B	A	B	B	A
S04_9244166	B	B	A	B	B	A	B	A	A	B	B	A	B	B	B	A	A	B	B	A	A	B	A	A	B	B	B	A	B	A	B	A	B	A	H	A	B	H	B	B	B	B	A	A	B	A	B	B	A
S04_9318851	B	B	A	B	B	A	B	A	.	.	B	H	B	.	B	A	.	B	H	H	.	B	H	A	B	B	B	.	B	A	B	A	B	A	H	A	B	A	B	B	.	B	H	H	B	A	B	B	A
S04_9318909	B	B	A	B	B	A	B	A	A	B	B	H	B	B	B	A	A	B	H	H	A	B	A	A	B	B	B	A	B	A	B	A	B	A	H	A	B	A	B	B	B	B	A	H	B	A	B	B	A
S04_9361230	B	B	A	B	B	A	B	A	A	H	B	A	B	B	B	A	A	B	B	H	A	B	A	A	B	B	B	A	B	A	B	A	B	A	H	A	B	A	B	B	B	B	A	A	B	A	B	B	A
S04_9374131	B	B	A	B	B	A	B	A	A	B	B	A	B	B	B	A	A	B	B	H	A	B	A	A	B	B	B	A	B	A	H	A	B	A	H	A	B	A	B	B	B	B	A	A	B	A	B	B	A
S04_9402890	B	B	A	B	B	A	B	A	A	B	B	A	H	H	B	A	A	B	B	H	A	H	A	A	B	B	B	A	B	A	B	A	B	A	H	A	B	A	B	B	B	B	A	A	B	A	B	B	A
S04_9402940	B	B	A	B	B	A	B	A	A	B	B	A	H	H	B	A	A	B	B	H	A	B	A	A	B	B	B	A	B	A	B	A	B	A	H	A	B	A	B	B	B	B	A	A	B	A	B	B	A
S04_9407050	B	B	A	B	B	A	B	A	A	B	B	A	B	B	B	A	A	B	B	H	A	B	H	A	H	B	B	A	B	A	B	A	B	A	H	A	B	A	B	B	B	B	A	A	B	A	B	B	A
S04_9407071	B	B	A	B	B	A	B	A	A	B	B	A	B	B	B	A	A	B	B	H	A	B	H	A	H	B	B	A	B	A	B	A	B	A	H	A	B	A	B	B	B	B	A	A	B	A	B	B	A
S04_9413794	B	B	A	B	B	A	B	A	H	B	B	A	B	B	B	A	A	B	B	H	A	B	A	A	B	B	B	A	B	A	B	A	B	A	H	A	B	A	B	B	B	B	A	A	B	A	B	B	A
S04_9417139	B	B	A	B	B	A	B	.	A	H	B	A	B	B	B	H	A	B	B	H	A	B	A	A	B	.	H	A	B	A	B	A	B	A	H	A	B	A	B	B	B	B	H	A	B	A	B	H	A
S04_9505125	B	B	A	B	B	A	B	A	A	B	B	A	B	B	B	H	H	.	H	H	A	B	A	H	B	B	B	A	B	A	B	A	B	A	H	A	B	A	B	B	B	B	A	A	B	A	B	B	A
S04_9516967	B	B	A	B	B	A	B	A	A	B	B	A	B	B	B	H	A	B	B	H	A	B	A	A	B	B	B	A	B	A	B	A	B	A	H	A	B	H	B	B	B	B	A	A	B	A	B	B	A
S04_9517091	B	B	A	B	B	A	B	A	A	B	B	A	B	B	B	H	A	B	B	H	A	B	A	A	B	B	B	A	B	A	B	A	B	H	H	A	B	H	B	B	B	B	A	A	B	A	B	B	A
S04_9520974	B	B	A	B	B	A	B	A	A	B	B	H	B	B	B	A	A	B	B	H	A	B	A	A	B	B	B	A	B	A	B	A	B	A	H	A	B	A	B	B	B	B	A	A	B	A	B	B	A
S04_9538357	B	B	A	B	B	A	B	A	A	B	B	A	B	B	B	A	A	B	B	H	A	B	A	A	B	B	B	A	B	A	B	B	B	A	H	A	B	A	B	B	B	B	A	A	B	A	B	B	A
S04_9538561	B	B	A	B	B	A	B	A	H	B	B	A	B	B	B	A	A	B	B	H	A	B	A	A	B	B	B	A	B	A	H	B	B	A	H	A	B	A	B	B	B	B	A	A	B	A	B	B	A
S04_9766537	B	B	.	B	B	.	B	A	A	B	B	A	.	B	B	A	A	B	.	B	.	.	A	A	B	B	B	A	H	.	.	A	B	A	A	A	B	A	B	B	B	B	A	A	B	A	B	.	A
S04_9808739	B	B	A	B	B	A	B	A	A	B	B	A	B	B	B	H	A	B	B	H	A	B	A	A	B	B	B	A	B	A	B	H	B	A	A	A	B	A	B	B	B	B	A	A	B	A	B	B	A
S04_9846382	B	B	A	B	B	A	B	A	A	B	B	A	B	B	B	A	.	B	B	H	A	.	H	A	B	B	B	A	B	A	H	A	B	H	H	.	B	A	B	B	B	B	A	A	B	A	B	B	A
S04_9846482	B	B	A	B	B	A	B	A	A	H	B	A	B	B	B	A	A	H	B	H	A	B	H	A	B	B	B	A	B	A	H	A	B	H	H	A	H	A	B	B	B	B	A	H	B	A	B	B	A
S04_9846496	B	B	A	B	B	A	B	A	A	H	B	A	B	B	B	A	A	B	B	H	A	B	H	A	B	B	B	A	B	A	H	A	B	H	H	A	H	A	B	B	B	B	A	H	B	A	B	B	A
S04_9846577	B	B	A	B	B	A	B	A	A	H	B	A	B	B	B	A	.	B	H	H	A	.	H	A	B	B	B	A	B	A	H	A	B	H	H	.	H	.	B	B	B	B	A	H	B	A	B	B	A
S04_9929741	B	B	A	B	B	A	H	A	A	H	B	A	B	B	B	A	A	B	B	H	A	B	A	A	B	B	B	A	B	A	B	A	B	.	A	A	B	A	B	B	B	B	A	A	B	A	.	B	A
S04_9932342	B	B	A	B	B	A	B	A	A	B	B	A	B	B	B	A	A	B	B	H	A	B	A	A	B	B	B	A	B	A	B	H	B	A	A	A	B	H	B	B	B	B	A	A	B	A	B	B	A
S04_9932419	B	B	A	B	B	A	B	A	A	B	B	A	B	B	B	A	A	B	B	H	A	B	A	A	B	B	B	A	B	A	B	H	B	A	A	A	B	H	B	B	B	B	A	A	B	A	B	B	A
S04_9937319	B	B	A	B	B	A	B	A	A	B	B	.	B	B	B	.	A	B	B	H	A	.	A	A	B	B	B	A	B	A	B	A	B	.	H	A	B	A	B	B	B	B	A	A	B	H	B	B	H
S04_10018285	B	B	A	B	B	A	B	A	A	B	B	A	B	B	B	A	A	B	B	B	A	B	A	H	B	B	B	A	B	A	B	H	B	A	A	A	B	A	B	B	B	B	A	A	B	H	B	B	A
S04_10095683	B	B	A	H	B	A	B	A	A	B	B	A	B	B	B	A	A	.	B	H	A	.	A	.	B	B	B	A	B	A	H	A	B	.	A	A	B	A	B	B	B	B	A	A	B	A	B	B	A
S04_10109201	B	B	A	B	B	A	B	A	A	B	B	A	B	B	B	A	A	B	B	H	H	H	A	A	B	B	B	A	B	A	B	A	B	A	A	A	B	A	B	B	B	B	A	A	B	A	B	B	A
S04_10312074	B	B	A	B	B	A	B	A	A	B	B	A	B	B	B	A	A	B	B	H	A	B	A	A	B	B	B	A	B	A	B	A	H	A	A	A	B	A	B	B	B	B	A	A	B	A	B	B	A
S04_10331213	B	B	A	B	B	A	B	A	H	B	B	A	B	B	B	A	A	B	B	H	A	H	A	.	B	B	B	A	B	A	B	A	B	A	A	A	B	A	B	B	B	B	A	A	B	A	B	B	A
S04_10348175	B	B	A	B	B	A	B	A	A	B	B	A	B	H	B	A	A	B	B	H	A	B	A	A	B	B	B	A	B	A	B	A	B	A	A	H	B	A	B	B	B	B	A	A	H	A	B	B	A
S04_10348187	B	B	A	B	B	A	B	A	A	B	B	A	B	H	B	A	A	B	B	H	A	B	A	A	B	B	B	A	B	A	B	A	B	A	A	H	B	A	B	B	B	B	A	A	H	A	B	B	A
S04_10663744	B	H	A	B	B	A	B	A	A	B	B	A	H	B	B	A	A	B	B	H	A	B	A	A	H	B	B	A	B	A	B	H	H	A	A	A	B	H	B	B	B	B	A	A	B	A	B	.	A
S04_10666654	B	B	A	B	B	A	B	A	A	B	B	A	B	B	B	A	A	B	B	H	A	B	A	A	B	B	B	A	B	A	B	A	B	A	A	A	H	A	B	B	B	B	A	A	B	A	B	B	A
S04_10666767	B	B	A	B	B	A	B	A	A	B	B	A	B	B	B	A	A	B	B	H	A	B	A	A	B	B	B	A	B	A	B	A	B	A	A	A	H	A	B	B	B	B	A	A	B	A	B	B	A
S04_10684417	B	B	A	B	B	A	B	A	A	B	B	A	B	B	B	A	A	B	B	H	A	B	A	A	B	B	B	A	B	H	B	A	B	A	A	A	B	A	B	B	B	B	A	H	B	A	B	B	A
S04_10697612	B	B	A	B	B	A	B	A	A	H	B	A	B	B	B	A	A	B	B	H	A	B	A	A	B	B	B	A	B	A	B	H	B	A	A	A	H	A	B	B	H	B	A	A	B	A	B	B	A
S04_10728951	B	B	A	B	B	A	B	A	A	B	B	A	B	B	B	A	A	B	B	H	A	B	A	A	B	B	B	A	B	A	B	A	B	A	A	A	B	A	B	B	B	B	A	A	B	A	B	B	A
S04_10744528	B	B	A	B	B	A	B	A	A	B	B	A	B	B	B	A	A	B	B	H	A	B	A	A	B	B	B	A	B	A	B	A	B	A	A	A	B	A	B	B	B	B	H	A	B	H	B	B	A
S04_10817775	B	B	A	B	B	A	B	A	A	B	B	A	H	B	B	A	A	B	B	H	A	B	A	A	B	B	B	A	B	H	B	A	B	A	A	A	B	A	B	B	B	B	A	A	H	A	B	.	A
S04_10817917	B	B	A	B	B	H	B	A	A	B	B	A	B	B	B	A	A	B	B	H	A	B	H	A	B	B	B	A	B	H	B	A	B	A	A	A	B	A	B	B	B	B	A	A	B	A	B	.	A
S04_10973767	B	B	A	B	B	H	B	A	A	B	H	A	B	B	B	A	A	H	B	H	A	B	A	H	B	B	B	H	B	A	B	A	H	.	A	A	B	H	B	B	B	B	H	A	B	A	B	B	A
S04_10975440	B	B	A	B	B	A	B	A	A	B	B	A	H	B	H	A	H	B	H	H	A	B	A	A	B	B	B	A	B	A	B	A	B	A	A	A	B	A	B	B	B	B	A	A	B	A	B	B	A
S04_11022389	B	B	.	B	B	A	B	A	A	B	B	A	B	B	B	A	A	B	B	.	H	B	A	A	B	B	B	A	B	A	B	A	B	.	A	A	B	A	B	B	B	B	A	H	B	A	B	B	A
S04_11165383	B	B	A	B	B	A	B	A	H	B	B	A	B	B	B	H	A	B	B	H	A	B	A	A	B	B	B	A	B	H	B	A	B	H	A	A	H	A	B	B	B	B	A	A	B	H	B	B	A
S04_11165398	B	B	A	B	B	A	B	A	H	B	B	A	B	B	B	A	A	B	B	H	A	B	A	A	B	B	B	A	B	H	B	A	B	H	A	A	H	A	B	B	B	B	A	A	B	H	B	B	A
S04_11182469	B	B	A	H	B	A	B	A	A	B	B	A	B	B	B	A	A	.	B	H	A	B	A	A	B	B	B	A	B	A	B	A	B	A	A	A	B	A	B	H	B	B	A	A	B	A	B	B	A
S04_11182831	B	B	A	B	B	H	B	A	A	B	B	A	H	B	B	H	A	B	B	H	H	B	A	A	H	B	B	A	B	A	B	A	H	A	A	A	B	A	B	B	B	B	A	A	B	A	B	B	A
S04_11182838	B	B	A	B	B	H	B	A	A	B	B	A	H	B	B	H	A	B	B	H	H	B	A	A	H	B	B	A	B	A	B	A	H	A	A	A	B	A	B	B	B	B	A	A	B	A	B	B	A
S04_11183107	B	B	.	B	H	A	B	.	A	B	H	A	B	.	B	A	A	B	B	H	.	.	A	A	.	B	.	H	H	A	B	A	B	A	H	.	B	A	B	B	B	B	A	A	B	A	B	B	A
S04_11193878	B	B	A	B	B	H	B	A	A	B	B	A	B	B	B	A	A	B	B	H	H	B	A	A	B	B	B	A	B	A	B	A	B	A	A	A	B	A	B	B	B	B	A	A	B	A	B	B	A
S04_11193939	B	B	A	B	B	H	B	A	A	B	B	A	B	B	B	A	A	B	B	H	H	B	A	A	B	B	B	A	B	A	B	A	B	A	A	A	B	A	B	B	B	B	A	A	B	A	B	B	A
S04_11194032	B	B	A	B	B	H	B	A	A	B	B	A	B	B	B	A	A	B	B	H	H	B	A	A	B	B	B	A	B	A	B	A	B	A	A	A	B	A	B	B	B	B	A	A	B	A	B	B	A
S04_11217247	B	B	A	B	B	A	B	A	A	B	H	A	H	B	B	A	A	B	B	H	A	B	A	A	B	.	B	A	B	A	B	A	B	A	A	A	B	A	B	B	B	B	A	A	B	A	B	B	A
S04_11217320	B	B	A	B	B	A	B	A	A	B	H	A	H	B	B	A	A	B	B	H	A	B	A	A	B	H	B	A	B	A	B	H	B	A	A	A	B	A	B	B	B	B	A	A	B	A	B	B	A
S04_11217362	B	B	A	B	B	A	B	A	A	B	H	A	H	B	B	A	A	B	B	H	A	B	H	A	B	H	B	A	B	A	B	H	B	A	A	H	B	A	B	B	B	B	A	A	B	A	B	B	A
S04_11217448	B	B	A	B	B	A	B	A	A	B	H	A	H	B	B	A	A	B	B	H	A	B	A	A	B	.	B	A	B	A	B	H	B	A	A	A	B	A	B	B	B	B	A	A	B	A	B	B	A
S04_11267156	B	B	A	B	B	A	B	A	A	B	B	A	B	B	B	A	A	B	B	H	A	B	A	H	B	B	B	A	B	A	B	A	.	A	A	A	B	A	B	B	B	B	A	A	B	A	B	B	H
S04_11267208	B	B	A	B	B	A	B	H	A	B	B	A	B	B	B	A	A	B	B	H	A	B	A	H	B	B	B	A	B	A	B	A	B	A	A	A	B	H	B	B	B	B	A	A	B	A	B	B	H
S04_11267264	B	B	A	B	B	A	B	H	A	B	B	A	B	B	B	A	A	B	B	H	A	B	A	H	B	B	B	A	B	A	B	A	B	A	A	A	B	H	B	B	B	B	A	A	B	A	B	B	H
S04_11267285	B	B	A	B	B	A	B	H	A	B	B	A	B	B	B	A	A	B	B	H	A	B	A	H	B	B	B	A	B	A	B	A	.	A	A	A	B	H	B	B	B	B	A	A	B	A	B	B	H
S04_12154062	B	B	B	A	B	A	A	B	A	A	H	H	A	B	A	A	A	B	A	H	B	H	B	B	A	B	A	H	A	B	H	A	B	B	A	B	B	A	A	A	B	H	B	B	B	B	B	B	A
S04_12157348	B	B	A	B	B	A	B	A	A	B	B	A	B	B	B	A	A	B	B	H	A	B	A	A	B	H	B	A	B	H	B	A	B	H	A	A	B	A	B	B	B	B	A	A	B	A	B	B	A
S04_12157358	B	B	A	B	B	A	B	A	A	B	B	A	B	B	B	A	A	B	B	H	A	B	A	A	B	B	B	A	B	A	B	A	B	A	A	A	B	A	B	B	B	B	A	A	B	A	H	B	A
S04_12157398	B	B	A	B	B	A	B	A	A	B	B	A	B	B	B	A	A	B	B	H	A	B	A	A	B	B	B	A	B	A	B	A	B	A	A	A	B	A	B	B	B	B	A	A	B	A	H	B	H
S04_12164995	B	B	.	B	B	A	B	A	A	B	B	H	B	B	B	A	A	B	B	H	A	H	A	H	B	B	B	A	B	A	.	A	B	H	A	A	B	A	B	B	B	B	A	A	B	A	B	B	H
S04_12171463	B	B	A	B	B	A	B	A	H	B	B	A	B	B	B	H	A	B	B	H	H	B	A	H	B	B	B	H	B	A	B	A	B	A	A	A	B	A	B	B	B	B	A	A	B	A	B	B	A
S04_12171464	B	B	A	B	B	A	B	A	H	B	B	A	B	B	B	H	A	B	B	H	H	B	A	H	B	B	B	H	B	A	B	A	B	A	A	A	B	A	B	B	B	B	A	A	B	A	B	B	A
S04_12171524	B	B	.	B	B	.	B	A	H	B	B	A	B	B	B	H	.	B	B	H	H	B	A	H	B	B	B	H	B	A	B	A	B	.	A	A	B	A	B	B	B	B	A	A	B	H	B	B	A
S04_12181056	B	H	A	.	B	A	B	A	A	B	B	A	B	B	B	A	A	.	B	H	A	B	A	H	B	H	.	A	B	A	H	A	B	A	A	A	B	A	H	B	B	B	A	A	B	A	B	B	A
S04_12181106	B	H	A	.	B	A	B	A	A	B	B	A	B	B	B	A	A	.	B	H	A	B	A	H	B	H	H	A	B	A	H	A	B	A	A	A	B	A	H	B	B	B	A	A	B	A	B	B	A
S04_12181223	B	B	A	B	B	H	B	A	A	B	B	A	B	B	B	A	A	B	B	H	H	B	A	A	B	B	H	A	B	A	B	A	B	H	A	A	B	A	B	B	B	B	A	H	B	A	B	B	A
S04_12181313	B	B	A	B	B	H	B	A	A	B	B	A	B	B	B	A	A	B	B	H	H	B	A	A	B	H	H	A	B	A	B	A	.	A	A	A	B	A	B	B	B	B	A	H	B	A	B	B	A
S04_12182334	B	B	A	B	B	A	B	A	A	B	B	A	B	B	B	A	A	.	B	H	A	B	A	.	B	B	B	A	B	A	B	A	H	A	A	A	B	A	B	B	B	B	A	A	B	H	B	B	A
S04_12182432	B	B	H	B	B	A	B	A	H	B	B	A	B	B	B	A	A	B	B	H	A	B	A	H	B	B	B	A	B	A	B	A	H	A	A	A	B	A	B	B	B	B	A	A	B	H	B	B	A
S04_12184294	B	B	A	B	B	A	B	A	A	B	B	A	B	B	B	A	A	B	B	H	A	B	A	A	B	B	B	H	B	A	B	A	B	A	A	A	B	A	B	B	B	B	H	A	B	A	B	B	A
S04_12184353	B	B	A	B	B	A	B	A	A	B	B	A	B	B	B	A	A	B	B	H	A	B	A	A	B	B	B	H	B	A	B	A	B	A	A	A	B	A	B	B	B	B	H	A	B	A	B	B	A
S04_12184397	B	B	A	B	B	A	B	A	A	B	B	A	B	B	B	A	A	B	B	H	A	B	A	A	B	B	B	H	B	A	B	A	B	A	A	A	B	A	B	B	B	B	H	A	B	A	B	B	A
S04_12189744	B	B	A	B	B	A	B	A	A	B	B	A	B	B	B	A	A	B	B	H	A	H	A	A	B	H	B	A	B	A	B	A	B	A	A	A	B	A	B	B	B	B	A	A	H	A	B	B	A
S04_12192614	.	B	.	.	H	A	H	H	A	B	B	H	B	.	B	A	A	B	B	H	.	B	A	H	B	.	B	A	.	A	.	.	B	A	A	A	.	A	H	B	H	B	A	H	B	H	B	B	A
S04_12230831	B	.	.	B	B	.	.	A	.	.	H	A	B	B	H	.	H	B	B	.	A	B	A	A	B	.	B	A	B	.	B	.	B	H	H	.	B	.	B	B	B	.	.	H	.	A	B	H	A
S04_12230922	B	.	.	B	B	.	.	A	.	.	H	A	B	.	.	.	H	B	.	.	A	B	A	A	B	.	B	A	.	.	B	.	.	.	H	.	B	.	B	H	B	.	.	H	.	A	.	H	A
S04_12259060	B	B	A	B	B	A	B	A	A	B	H	A	B	B	B	A	A	B	B	H	A	B	A	A	B	B	B	A	B	A	B	A	B	A	A	A	B	A	B	B	B	B	A	A	B	A	B	B	A
S04_12259198	B	B	A	B	B	A	B	A	A	B	H	A	B	B	B	A	A	B	B	H	A	B	A	A	B	B	B	A	B	A	B	A	B	A	A	A	B	A	B	B	B	B	A	A	B	A	B	B	A
S04_12331922	B	B	A	B	B	A	B	H	A	B	B	H	B	B	B	A	A	B	B	H	.	B	A	A	B	B	B	A	H	A	B	A	B	.	H	A	B	A	B	B	B	B	A	H	B	H	B	B	A
S04_12331966	B	B	A	B	B	A	B	H	A	B	B	H	B	B	B	A	A	B	B	H	A	B	A	A	B	B	B	A	H	A	B	A	B	A	H	A	B	A	B	B	B	B	A	A	B	H	B	B	A
S04_12332011	B	B	A	B	B	A	B	H	A	B	B	H	B	B	B	A	A	B	B	H	A	B	A	A	B	B	B	A	H	A	B	A	B	A	H	A	B	A	B	B	B	B	A	H	B	H	B	B	A
S04_12343379	B	B	A	B	B	A	B	A	H	B	B	H	B	B	B	A	A	B	B	H	A	B	A	A	B	B	B	A	B	H	B	A	B	A	A	H	B	A	B	B	B	B	A	A	B	A	B	B	H
S04_12346578	B	B	A	B	B	A	B	A	A	B	B	H	B	.	B	A	A	B	B	H	A	.	A	A	B	B	B	A	H	A	B	A	B	H	A	A	B	A	B	B	B	B	A	A	B	A	B	B	H
S04_12361969	B	B	A	B	B	.	B	A	A	B	.	A	B	B	B	A	H	B	B	B	A	.	A	H	B	B	B	A	H	A	.	A	.	.	.	A	B	H	B	.	B	B	A	A	B	A	B	B	A
S04_12366175	B	B	A	B	B	A	B	A	A	B	B	A	B	B	B	A	A	B	B	H	A	B	A	A	B	B	B	A	B	A	B	A	B	A	A	H	B	A	B	B	B	B	A	A	B	A	B	B	A
S04_12410163	B	B	A	B	B	A	B	A	A	B	B	A	B	B	B	A	A	.	B	H	A	H	A	A	B	B	B	A	H	A	B	A	B	A	A	H	B	A	B	B	B	B	A	A	B	H	B	B	A
S04_12441229	B	B	A	B	B	A	B	A	A	B	B	A	B	B	B	A	A	B	B	H	A	B	A	A	B	B	B	A	B	A	B	A	B	A	A	A	B	A	B	B	B	B	A	A	B	A	B	B	A
S04_12449971	B	B	H	B	B	A	B	A	A	B	B	A	B	B	B	H	A	B	B	A	A	B	H	A	B	B	B	A	B	A	H	A	B	A	A	A	B	A	B	B	B	B	A	A	B	A	B	B	A
S04_12451250	B	B	A	B	B	A	B	H	A	H	B	A	B	B	B	A	A	B	B	H	A	B	A	A	B	B	B	A	B	A	B	A	B	A	A	A	B	A	B	B	B	B	A	A	B	A	B	B	A
S04_12451387	B	B	A	B	B	A	B	H	A	B	B	A	B	B	B	A	A	B	B	H	A	B	A	A	B	B	H	A	B	A	B	A	B	A	A	A	B	A	B	B	B	B	A	A	B	A	B	B	A
S04_12451535	B	B	A	B	B	A	B	A	H	B	B	A	B	B	B	A	A	B	B	H	A	B	A	A	B	B	B	A	B	A	B	A	B	A	A	H	B	A	B	B	B	B	A	A	B	A	B	B	A
S04_12467665	B	B	A	B	B	A	B	A	A	B	B	A	B	B	B	H	A	B	B	H	A	B	A	A	B	B	B	A	B	H	B	A	B	A	A	A	B	A	B	B	B	B	A	A	B	A	B	B	A
S04_12506585	B	B	H	B	B	A	B	A	A	B	B	A	B	B	B	A	A	B	B	H	A	B	A	A	B	H	B	A	B	A	B	A	B	A	A	A	B	A	B	B	B	A	A	A	B	A	B	B	A
S04_12552614	B	H	A	B	B	A	B	A	H	B	B	H	.	.	B	A	A	.	B	H	.	.	A	.	B	B	H	A	B	H	.	A	.	H	A	A	B	A	B	B	B	A	A	A	B	A	H	.	.
S04_12552639	B	H	A	B	B	A	B	A	H	B	B	H	.	.	B	A	A	.	B	H	.	.	A	.	B	B	H	A	B	H	.	A	.	H	A	A	B	A	B	B	B	A	A	A	B	A	H	.	.
S04_12559648	B	B	H	B	B	A	B	A	A	B	B	A	B	B	B	A	A	B	B	H	H	B	A	H	B	B	B	A	H	A	H	A	B	H	A	A	B	A	B	B	B	A	A	A	B	A	B	B	A
S04_12563089	B	B	A	B	B	A	B	A	A	B	B	A	H	B	B	A	A	B	B	H	A	B	H	A	B	B	B	H	B	A	B	H	B	A	A	H	B	A	B	B	B	A	A	A	B	H	B	B	A
S04_12591307	B	B	A	B	B	A	B	A	A	H	B	A	B	B	B	A	A	B	B	H	A	B	A	A	B	B	B	A	B	A	B	A	.	H	A	A	B	A	B	B	B	A	A	A	B	A	B	H	A
S04_12620381	B	B	A	B	B	A	B	A	A	B	B	A	B	B	B	A	A	B	B	H	A	B	A	A	B	B	B	A	B	A	B	A	B	A	A	A	B	A	B	B	B	A	A	A	B	A	B	B	A
S04_12680719	B	B	A	.	B	A	B	A	A	B	B	A	B	B	B	A	A	.	H	H	A	B	A	.	B	B	B	A	B	A	B	A	.	A	A	A	B	A	B	A	B	A	A	A	B	A	B	B	A
S04_12693889	B	B	A	B	B	A	H	A	A	B	B	A	B	B	B	A	A	B	H	H	A	B	H	A	B	B	B	A	B	A	B	A	B	A	A	A	B	A	B	A	B	A	A	A	B	A	H	B	H
S04_12693954	B	B	A	B	B	A	B	A	A	B	B	A	B	B	B	A	A	B	H	H	A	B	H	A	B	B	B	A	B	A	B	A	B	A	A	A	B	A	B	A	B	A	A	A	B	A	B	B	A
S04_12693959	B	B	A	B	B	A	B	A	A	B	B	A	B	B	B	A	A	B	B	H	A	B	H	A	B	B	B	A	B	A	B	A	B	A	A	A	B	A	B	A	B	A	A	A	B	A	B	B	A
S04_12694037	B	B	A	B	B	A	B	A	A	B	B	A	B	H	H	A	A	B	H	H	A	B	A	A	B	B	B	A	B	A	B	A	B	A	A	A	B	A	B	A	B	A	A	A	B	A	B	B	A
S04_12772338	B	B	A	B	B	A	B	A	A	B	B	A	B	H	B	A	A	B	B	H	A	B	A	H	B	B	B	A	B	H	B	A	B	A	A	A	B	A	B	A	B	A	A	A	B	A	B	B	A
S04_12801994	B	.	A	H	B	A	B	A	A	B	B	A	B	B	B	A	A	.	B	A	A	B	H	.	B	B	H	.	B	A	.	A	B	A	A	A	H	A	.	A	B	A	A	A	B	H	B	B	A
S04_12802059	B	.	A	H	B	A	B	A	A	B	B	A	B	B	B	A	A	.	B	H	A	B	H	.	B	B	H	.	B	A	.	A	B	A	A	A	H	A	.	A	B	A	A	A	B	H	B	B	A
S04_12906871	B	B	A	B	B	H	B	A	A	B	B	A	B	B	B	A	A	B	B	H	A	B	A	A	B	B	B	A	B	A	B	A	B	A	A	A	B	A	B	A	B	A	A	A	B	A	B	B	A
S04_12922290	B	B	H	H	B	A	B	A	A	B	B	H	B	B	B	A	A	B	H	H	A	H	H	A	B	B	B	A	B	A	B	A	B	A	A	A	B	A	B	A	B	A	A	A	B	A	B	B	A
S04_12986706	B	B	A	B	B	A	B	A	A	B	B	A	B	B	B	H	A	B	B	H	A	B	A	A	B	B	B	A	B	H	B	A	B	A	A	A	B	H	B	A	B	A	A	A	B	A	B	B	A
S04_13004289	B	B	A	B	B	A	B	A	H	B	B	A	B	B	B	A	A	B	B	H	A	B	A	A	B	B	B	A	B	A	B	A	H	A	A	A	B	A	B	A	B	A	A	A	B	A	B	B	A
S04_13020185	B	B	A	B	B	A	B	A	A	B	B	A	B	B	B	A	A	B	B	H	A	B	A	A	B	B	B	A	B	A	B	A	B	A	A	A	B	A	H	A	B	A	A	A	B	A	B	B	H
S04_13020245	B	B	A	B	B	A	B	A	A	B	B	A	B	B	B	A	A	B	B	H	A	B	A	A	B	B	B	H	B	A	B	A	B	A	A	A	B	A	B	A	B	A	H	A	B	A	B	B	H
S04_13093871	B	B	A	B	B	A	B	A	A	B	B	A	B	B	B	A	A	B	B	H	A	B	A	A	B	B	B	A	B	A	B	A	B	A	A	A	B	H	B	H	B	A	A	A	B	A	B	B	A
S04_13093968	B	B	A	B	B	A	B	A	A	B	B	A	B	B	B	A	A	B	B	H	A	B	A	A	B	B	B	A	B	A	B	A	B	A	A	A	B	H	B	H	B	A	A	A	B	A	B	B	A
S04_13181489	B	B	A	H	B	A	B	A	A	B	B	A	B	B	B	A	A	H	B	H	A	B	A	A	B	B	B	A	B	A	B	A	B	A	A	A	B	A	B	A	B	A	A	A	B	A	B	B	A
S04_13203706	B	B	A	B	B	A	B	A	A	B	B	A	B	B	B	A	A	B	H	H	A	B	H	H	B	B	B	A	B	A	B	A	B	H	A	A	B	A	B	A	B	A	A	A	B	A	B	.	A
S04_13205099	.	B	A	B	B	A	B	A	A	.	B	A	H	B	B	A	A	B	B	H	A	.	A	.	B	B	.	A	B	A	B	A	.	.	A	A	B	A	B	A	B	A	A	A	B	A	B	.	A
S04_13206606	B	B	A	H	H	A	B	A	H	B	B	A	B	.	B	A	A	H	B	H	A	B	A	A	B	B	B	H	B	A	.	A	B	A	A	A	H	A	B	A	B	.	A	A	B	A	B	B	A
S04_13209911	B	B	A	B	B	A	B	A	A	B	B	A	B	B	B	A	H	B	B	H	A	B	A	A	B	B	B	A	B	H	B	A	B	A	A	A	B	A	B	A	B	A	A	A	B	A	B	B	A
S04_13210914	B	B	A	B	B	A	B	A	A	B	B	A	B	B	B	A	A	B	B	H	A	B	A	A	B	B	B	A	B	A	B	A	B	A	A	A	B	H	B	A	B	A	A	A	B	A	B	B	A
S04_13210956	B	B	A	B	B	A	B	A	A	B	B	A	B	B	B	A	A	B	B	H	A	B	A	A	B	B	B	A	B	A	B	A	B	A	A	A	B	H	B	A	B	A	A	A	B	A	B	B	A
S04_13211009	B	B	A	B	B	A	B	A	A	B	B	A	B	B	B	A	A	B	B	H	A	B	A	A	B	B	B	A	B	A	B	A	B	A	A	A	B	H	B	A	B	A	A	A	B	A	B	B	A
S04_13432132	B	B	A	B	B	A	B	.	A	B	B	H	B	B	B	A	A	H	B	H	A	B	A	A	.	B	B	A	H	A	B	H	.	A	H	A	B	H	B	A	.	A	H	A	B	A	B	H	A
S04_13449395	B	B	H	B	B	A	B	A	A	H	B	A	B	B	B	A	A	B	B	H	H	B	A	A	B	B	B	A	B	A	B	A	B	H	A	A	B	A	B	A	B	A	A	A	B	A	B	B	A
S04_13450751	B	B	A	B	B	A	B	A	A	B	H	A	B	B	B	A	A	B	B	H	A	B	A	A	B	B	B	A	B	A	B	A	H	A	A	H	B	A	B	A	B	H	A	A	B	A	B	B	A
S04_13451798	B	B	A	B	B	A	B	A	A	B	B	A	B	B	B	A	A	B	B	H	A	B	A	A	B	B	B	A	B	A	B	A	B	A	A	A	B	A	B	A	B	A	A	A	B	A	B	B	A
S04_13461435	B	H	A	B	B	A	B	A	A	B	B	A	B	B	B	A	A	B	B	H	A	B	A	A	B	B	B	A	B	A	B	A	B	A	A	A	B	A	B	A	B	A	A	A	B	A	B	B	A
S04_13562013	B	B	A	B	B	A	B	A	A	B	B	A	B	H	B	A	A	B	B	H	A	B	A	A	B	B	B	A	H	A	B	A	B	H	A	A	B	A	B	A	B	A	A	H	B	A	B	B	A
S04_13591118	B	B	A	B	B	H	B	A	A	B	B	A	B	B	B	A	A	B	B	H	A	H	A	A	B	B	B	A	B	A	B	A	B	A	A	A	B	A	B	A	B	A	A	A	B	A	B	B	A
S04_13616566	B	B	A	B	B	A	B	A	H	B	B	A	B	H	B	A	A	B	H	H	A	B	A	A	B	B	B	A	B	A	B	A	B	A	A	A	B	A	B	A	B	A	A	A	B	A	B	B	A
S04_13647604	B	B	A	B	B	A	B	A	H	B	B	A	B	B	B	A	A	B	B	H	A	B	H	A	B	B	B	A	B	A	B	A	B	A	A	A	B	A	B	A	B	A	A	A	B	A	B	B	A
S04_13647609	B	B	A	B	B	A	B	A	H	B	B	A	B	B	B	A	A	B	B	H	A	B	H	A	B	B	B	A	B	A	B	A	B	A	A	A	B	A	B	A	B	A	A	A	B	A	B	B	A
S04_13647665	B	B	A	B	B	A	B	A	A	B	B	A	B	B	B	A	A	B	B	H	A	B	H	A	B	B	B	A	B	A	B	A	B	A	A	A	B	A	B	A	B	A	A	A	B	A	B	B	A
S04_13647766	B	B	A	B	B	A	B	A	A	B	B	A	B	B	B	A	A	B	B	H	A	B	A	A	B	B	B	A	B	A	B	A	B	A	A	A	B	A	B	A	B	A	A	A	B	A	B	B	A
S04_13647865	B	B	A	B	B	A	B	A	H	B	B	A	B	B	B	A	A	B	B	H	A	B	A	A	B	B	B	A	B	A	B	A	B	A	A	A	B	A	B	A	B	A	A	A	B	H	B	B	A
S04_13647904	B	B	A	B	B	A	B	A	H	B	B	A	B	B	B	A	A	B	B	H	A	B	A	A	B	B	B	A	B	A	B	A	B	A	A	A	B	A	B	A	B	A	A	A	B	H	B	B	A
S04_13647980	B	B	A	B	B	A	B	A	H	B	B	A	B	B	B	A	A	B	B	H	A	B	A	A	B	B	B	A	B	A	B	A	B	H	A	A	B	A	B	A	B	A	A	A	B	H	B	B	A
S04_13720701	B	B	H	B	B	A	B	A	A	B	B	A	B	B	B	A	A	B	B	H	A	B	A	A	B	B	B	A	B	A	B	A	B	A	A	A	B	H	B	A	B	A	A	A	B	A	B	B	A
S04_13720872	B	B	A	B	B	H	B	A	A	B	B	A	B	B	B	A	A	H	B	H	A	B	A	A	B	B	B	A	B	A	B	A	B	A	A	A	B	A	B	A	B	A	A	A	B	A	B	B	A
S04_13720894	B	B	A	B	B	H	B	A	A	B	B	A	B	B	B	A	A	H	B	H	A	B	A	A	B	B	B	A	B	A	B	A	B	A	A	A	B	A	B	A	B	A	A	A	B	A	B	B	A
S04_13765034	B	B	H	B	B	A	B	A	A	B	B	A	B	B	B	A	A	H	B	H	H	H	A	A	B	B	B	A	B	H	B	A	B	A	A	A	B	A	B	A	B	A	A	A	B	A	B	B	A
S04_13765078	B	B	H	B	B	A	B	A	A	B	B	A	B	B	B	A	A	H	B	H	H	H	A	A	B	B	B	A	B	H	B	A	B	A	A	A	B	A	B	A	B	A	A	A	B	H	B	B	A
S04_13765101	B	B	H	B	B	A	B	A	A	B	B	A	B	B	B	A	A	H	B	H	A	H	A	A	B	H	B	A	B	H	H	A	B	A	A	A	B	A	B	A	B	A	A	A	B	A	B	B	A
S04_13771892	B	B	A	B	B	A	B	A	A	B	B	A	B	B	B	A	A	H	B	H	A	B	A	A	B	B	B	A	B	A	B	A	B	A	A	A	B	A	B	A	B	A	A	A	B	A	B	B	A
S04_13809773	B	B	A	B	B	A	B	A	A	B	B	A	B	B	B	A	A	B	B	H	A	B	A	.	B	B	B	A	B	.	B	A	B	.	A	.	B	A	B	A	B	A	A	A	B	A	B	B	A
S04_13809790	B	B	A	B	B	H	B	A	A	B	B	A	B	B	B	A	A	B	B	H	A	B	A	.	B	B	B	A	B	.	B	A	B	.	A	.	B	A	B	A	B	A	A	A	B	A	B	B	A
S04_13811683	B	B	A	B	B	A	B	A	A	H	B	A	B	B	B	A	A	H	B	H	A	.	A	A	B	B	B	A	B	A	H	A	B	.	A	A	B	H	B	A	B	A	A	A	B	A	B	B	A
S04_13843938	B	B	A	B	B	H	B	A	A	B	B	H	H	B	B	H	A	H	B	H	A	B	A	A	B	H	B	A	B	A	B	A	B	.	A	A	B	A	B	H	B	A	A	A	B	A	B	H	A
S04_13855156	B	B	A	B	B	A	B	A	A	B	B	A	B	B	B	H	A	B	B	H	A	B	A	A	B	B	B	A	B	H	B	A	B	A	A	H	B	A	B	A	B	A	A	A	B	A	B	B	A
S04_13855212	B	B	A	B	B	A	B	A	A	B	H	A	B	B	B	H	A	B	B	H	A	B	A	A	B	B	B	A	B	H	B	A	B	A	A	A	B	A	B	A	B	A	A	A	B	A	B	B	A
S04_13855213	B	B	A	B	B	A	B	A	A	B	H	A	B	B	B	H	A	B	B	H	A	B	A	A	B	B	B	A	B	H	B	A	B	A	A	A	B	A	B	A	B	A	A	A	B	A	B	B	A
S04_13858620	B	B	A	B	B	A	B	A	A	B	B	H	B	B	B	A	A	B	B	H	A	B	A	H	B	B	B	A	B	H	B	A	B	A	A	A	B	A	B	A	B	A	A	A	B	A	B	B	A
S04_13858625	B	B	A	B	B	A	B	A	A	B	B	H	B	B	B	A	A	B	B	H	A	H	A	H	B	B	B	A	B	H	B	A	B	A	A	A	B	A	B	A	B	A	A	A	B	A	B	B	A
S04_13858712	B	B	A	B	B	A	B	A	A	B	B	H	B	B	B	A	A	B	B	H	A	B	A	H	B	B	B	A	B	A	B	A	B	A	A	H	B	A	B	A	B	A	A	A	B	A	B	B	A
S04_13858786	B	B	A	B	B	A	B	A	A	B	B	A	B	B	B	A	A	B	B	H	A	H	A	A	B	B	B	A	B	H	B	A	B	A	A	A	B	A	B	A	B	A	A	A	B	A	B	B	A
S04_13863014	B	B	A	B	B	A	B	A	A	B	B	A	B	B	B	A	A	B	B	H	A	B	A	H	B	B	B	A	B	H	B	A	B	A	A	A	B	A	B	A	B	A	A	A	B	A	B	H	A
S04_14088076	B	B	A	B	B	A	B	A	A	B	B	H	B	B	B	A	A	B	B	H	A	B	A	A	B	B	B	A	B	A	B	A	B	H	A	A	B	A	B	A	B	A	A	A	B	A	B	B	A
S04_14088096	B	B	A	B	B	A	B	A	A	B	B	H	B	B	B	A	A	B	B	H	A	B	A	A	B	B	B	A	B	A	B	A	B	H	A	A	B	A	B	A	B	A	A	A	B	A	B	B	A
S04_14095814	B	B	A	B	B	A	B	A	H	B	B	A	B	B	B	A	A	B	B	A	A	B	H	A	B	B	B	A	B	A	B	A	B	.	A	H	B	A	B	A	B	A	A	A	B	.	B	B	A
S04_14130066	B	B	A	B	B	A	B	A	H	B	B	A	B	B	B	A	A	B	B	H	A	B	A	H	B	B	B	A	B	A	B	A	B	A	A	H	B	A	B	A	B	A	A	A	B	A	B	B	A
S04_14132230	B	B	A	B	B	.	B	A	A	B	B	H	B	B	B	A	A	B	B	H	A	B	H	A	H	B	B	A	B	A	B	A	B	H	A	H	B	A	H	A	B	A	A	A	B	A	B	.	H
S04_14134433	B	B	A	B	B	A	B	A	A	B	B	H	B	B	B	A	A	B	B	H	A	.	A	A	B	B	B	A	B	H	B	A	B	H	A	H	B	A	B	A	B	A	H	A	B	A	B	.	.
S04_14247838	H	B	A	B	B	A	B	A	A	B	B	A	H	B	B	A	A	B	B	H	A	.	A	A	B	B	B	A	B	A	H	A	B	A	A	A	B	A	B	H	B	A	A	A	B	A	B	B	H
S04_14299101	B	B	A	B	B	H	B	A	A	B	B	A	B	B	B	A	A	B	B	H	A	.	A	A	B	B	B	A	B	A	B	A	H	.	A	H	.	H	B	A	B	A	A	A	B	A	B	B	A
S04_14299157	B	B	A	B	B	H	B	A	A	B	B	A	B	B	B	A	A	B	B	H	A	H	A	A	B	B	B	A	B	A	B	A	H	A	A	A	B	H	B	A	B	A	A	A	B	A	B	B	A
S04_14305145	B	B	H	H	B	A	B	A	A	B	B	A	B	B	B	A	A	H	B	H	A	B	A	.	B	B	B	A	B	A	B	A	B	A	A	A	B	A	B	A	B	A	A	A	B	A	B	B	A
S04_14305383	B	B	A	B	B	H	B	H	A	B	H	A	B	B	B	H	A	B	B	H	A	B	A	A	B	B	B	A	B	A	B	A	B	A	A	A	B	A	B	A	.	A	A	A	B	H	B	B	A
S04_14305412	B	B	A	B	B	H	B	H	A	B	B	A	B	B	B	A	A	B	B	H	A	B	A	A	B	B	B	A	B	A	B	A	B	A	H	A	B	A	B	A	B	A	A	A	B	H	B	B	A
S04_14305426	B	B	A	B	B	H	B	H	A	B	H	A	B	B	B	A	A	B	B	H	A	B	A	A	B	B	B	A	B	A	B	A	B	A	H	A	B	A	B	A	B	A	A	A	B	A	B	B	A
S04_14331215	B	B	A	B	B	A	B	A	A	B	B	H	B	B	B	A	A	B	B	H	H	B	A	H	B	B	B	A	B	A	B	A	B	A	A	A	B	A	B	A	B	A	A	A	B	H	B	B	A
S04_14331235	B	B	A	B	B	A	B	A	A	B	B	H	B	B	B	A	A	B	B	H	H	B	A	H	B	B	B	A	B	A	B	A	B	A	A	A	B	A	B	A	B	A	A	A	B	H	B	B	A
S04_14346251	B	B	A	B	B	A	B	A	A	B	B	A	B	B	B	A	A	B	B	H	A	B	A	A	B	B	B	A	B	A	B	H	B	A	A	A	B	A	B	A	B	A	A	A	B	A	B	B	A
S04_14368478	B	B	A	B	B	.	B	A	A	B	B	A	B	B	B	A	A	H	B	H	A	.	A	A	B	B	B	A	B	A	.	A	H	A	A	A	B	A	B	A	.	A	A	A	B	A	B	B	A
S04_14407230	B	B	A	B	B	A	B	A	A	B	H	A	B	H	B	A	A	B	B	H	A	.	A	A	B	B	B	A	B	H	B	A	H	A	A	H	B	A	B	A	B	A	A	A	B	A	B	.	A
S04_14408634	B	B	A	B	B	H	B	A	A	B	B	A	B	B	B	A	A	B	B	H	A	B	A	A	B	B	B	A	B	A	B	A	B	A	A	A	B	A	B	A	B	A	H	A	B	H	B	B	A
S04_14442522	B	B	A	B	B	A	B	A	A	B	B	A	B	B	B	A	A	B	B	H	A	B	A	A	B	B	B	A	B	A	B	A	B	H	A	A	B	A	B	A	B	A	A	A	B	A	B	B	A
S04_14442573	B	B	A	B	B	A	B	A	A	B	B	A	B	B	B	A	A	B	B	H	A	B	A	A	B	B	B	A	B	A	B	A	B	H	A	A	B	A	B	A	B	A	A	A	B	A	B	B	A
S04_14442578	B	B	A	B	B	A	B	A	A	B	B	A	B	B	B	A	A	B	B	H	A	B	A	A	B	B	B	A	B	A	B	A	B	H	A	A	B	A	B	A	B	A	A	A	B	A	B	B	A
S04_14646908	B	B	A	B	B	A	B	A	A	B	B	A	B	B	B	A	A	B	B	H	A	B	A	H	B	B	H	A	B	H	B	A	B	H	A	A	B	A	B	A	B	A	A	A	B	A	B	B	A
S04_14653150	B	B	A	B	B	A	B	A	A	B	B	A	B	B	B	A	A	B	B	H	A	B	A	A	B	B	B	A	B	A	B	A	B	A	A	A	B	A	B	A	B	A	A	A	B	A	B	B	A
S04_14826432	B	B	A	B	B	A	B	A	A	B	B	A	B	B	B	A	A	B	B	H	A	B	A	H	B	B	B	A	B	A	B	A	B	A	A	A	B	H	B	A	B	A	A	A	B	A	B	B	A
S04_14826465	B	H	A	B	B	A	B	A	A	B	B	.	B	B	B	A	A	B	B	H	A	B	A	H	B	B	B	A	B	A	B	A	B	A	A	H	B	H	B	A	B	A	A	A	B	A	B	B	A
S04_14847054	B	B	A	B	B	A	B	A	A	B	B	A	B	B	B	A	A	B	B	H	A	B	A	A	B	B	B	A	B	H	B	A	B	A	A	H	B	A	B	A	B	A	A	A	B	A	B	B	A
S04_14847139	B	B	A	B	B	A	B	A	A	B	B	A	B	B	B	A	A	B	B	H	A	B	A	A	B	B	B	A	B	H	B	A	B	A	A	A	B	A	B	A	B	A	A	A	B	A	B	B	A
S04_14847267	B	B	H	B	B	H	B	A	A	B	B	A	B	B	B	A	A	B	B	H	A	H	A	A	B	B	B	A	B	A	B	A	B	A	A	A	B	A	B	A	B	A	A	A	B	A	B	B	A
S04_14847352	B	B	A	B	B	H	B	A	A	B	B	A	B	B	B	A	A	B	B	H	A	H	A	A	B	B	B	A	B	A	B	A	B	A	A	A	B	A	B	A	B	A	A	A	B	A	B	B	A
S04_14901036	B	B	A	.	B	A	B	.	A	B	.	.	H	B	.	A	A	.	H	H	A	.	.	.	B	.	B	A	B	A	.	A	B	.	A	A	B	A	B	A	B	A	A	A	B	A	B	B	A
S04_14952259	H	B	.	B	B	A	B	H	A	B	B	.	B	B	B	A	A	B	B	H	A	B	A	A	.	.	H	A	B	.	B	A	.	H	H	A	B	A	B	A	B	H	A	A	H	A	B	B	A
S04_15013673	B	H	A	B	H	H	B	A	A	B	B	H	B	B	B	A	A	B	B	H	H	B	A	A	B	B	B	A	B	A	B	H	B	A	A	A	B	A	B	A	H	A	A	A	B	A	B	H	A
S04_15140655	H	B	A	B	B	.	H	A	A	.	.	H	B	.	H	.	A	H	.	H	.	B	A	A	B	B	.	A	B	A	B	A	B	A	A	A	H	A	B	.	H	A	A	A	.	A	B	B	A
S04_15140711	H	B	A	B	B	.	H	A	A	.	.	H	B	.	H	.	A	H	.	H	.	B	A	A	B	B	B	A	B	A	B	A	B	A	A	A	H	A	B	.	H	A	A	A	B	A	B	B	A
S04_15143098	H	H	A	B	B	A	B	A	A	B	B	A	B	B	B	A	A	B	.	H	A	B	A	A	B	H	B	A	B	A	B	A	B	A	A	H	B	A	B	A	B	A	A	A	B	A	B	B	A
S04_15211858	B	B	A	B	H	A	B	A	A	B	B	A	B	B	B	A	A	H	B	H	A	H	A	.	B	.	B	A	B	A	B	A	B	.	A	A	B	A	B	A	B	A	A	A	B	A	B	B	A
S04_15213120	B	B	A	B	B	A	B	A	A	B	B	H	B	H	B	H	A	B	B	H	A	B	A	A	B	B	B	A	B	A	B	A	B	H	A	A	B	A	B	A	B	A	A	A	B	A	B	H	A
S04_15213165	B	B	A	B	B	A	B	A	A	B	B	H	B	H	B	H	A	B	B	H	A	B	A	A	B	B	B	A	B	A	B	A	B	H	A	A	B	A	B	A	B	A	A	A	B	A	B	H	A
S04_15213187	B	B	A	B	B	A	B	A	A	B	B	H	B	H	B	H	A	B	B	H	A	B	A	A	B	B	B	A	B	A	B	A	B	H	A	A	B	A	B	A	B	A	A	A	B	A	B	H	A
S04_15213769	H	B	A	H	B	A	B	A	A	B	B	A	B	B	B	A	A	B	B	H	A	B	A	A	B	B	B	A	B	A	B	A	H	A	A	A	B	A	B	A	B	A	A	A	B	A	B	B	A
S04_15213921	B	B	A	B	B	A	B	A	A	B	B	.	B	B	B	A	A	B	B	H	A	B	H	A	B	B	B	A	B	A	B	A	B	H	A	A	B	A	B	A	B	A	A	A	B	A	B	B	A
S04_15220325	B	B	A	B	B	H	B	A	A	B	B	A	B	B	B	A	A	B	B	H	A	B	A	A	B	B	B	A	B	A	B	A	B	A	A	A	B	A	B	A	B	A	A	A	B	A	B	B	A
S04_15272371	B	B	A	B	B	A	B	A	A	B	B	A	B	B	B	A	A	B	B	H	A	B	A	A	B	B	B	A	B	A	B	A	B	H	A	A	B	A	B	A	B	A	A	A	B	A	B	B	A
S04_15274741	B	B	A	B	B	H	B	A	A	B	B	A	H	B	B	A	A	H	B	H	A	H	A	.	B	B	B	H	B	A	B	A	B	A	A	A	B	H	B	A	B	A	A	A	B	A	B	H	A
S04_15327285	B	B	A	B	B	A	B	A	A	B	B	H	B	B	B	A	A	B	B	H	A	B	A	A	B	B	B	A	B	A	B	A	B	A	A	A	B	A	B	H	B	A	A	H	B	A	B	B	A
S04_15371040	.	.	A	B	B	A	B	A	A	B	B	A	B	B	B	A	A	B	B	H	A	B	A	A	B	H	B	A	H	A	B	A	B	.	A	A	B	A	B	A	H	A	A	A	B	A	B	B	A
S04_15373415	B	B	H	B	B	A	B	A	A	B	B	A	B	B	B	A	A	B	H	H	A	B	A	A	B	B	B	A	B	A	B	A	B	H	A	.	B	A	B	A	B	A	A	A	B	A	B	H	A
S04_15373438	B	B	H	B	B	A	B	A	A	B	B	A	B	B	B	A	A	B	H	H	A	B	A	A	B	B	B	A	B	A	B	A	B	H	A	.	B	A	B	A	B	A	A	A	B	A	B	H	A
S04_15373485	B	B	H	B	B	A	B	A	H	B	B	A	B	B	B	A	A	B	B	H	A	B	A	A	B	B	B	A	B	A	B	A	B	H	A	A	B	A	B	A	B	A	A	A	B	A	B	B	A
S04_15374687	.	.	.	.	B	A	.	.	.	.	B	.	B	H	.	A	A	B	B	.	.	B	A	A	H	.	B	A	.	A	B	H	B	A	A	.	B	.	B	.	B	A	H	.	B	.	.	B	A
S04_15375540	B	B	A	B	B	A	B	A	A	B	B	A	B	B	B	A	A	B	B	H	A	B	A	A	B	B	B	A	B	A	B	A	B	H	A	A	B	A	B	A	B	A	H	A	B	A	B	B	A
S04_15375678	B	B	A	B	B	A	B	A	A	B	B	A	B	B	B	A	A	B	H	H	A	B	A	A	B	B	B	A	B	A	B	A	B	H	A	A	B	A	B	A	B	A	H	A	B	A	B	B	A
S04_15381710	B	B	A	B	B	A	B	A	A	B	B	A	B	B	B	A	A	B	B	H	A	B	A	A	B	B	B	A	B	A	B	A	B	A	A	A	B	A	B	A	B	A	A	A	B	A	B	B	A
S04_15381956	B	B	H	B	B	A	B	H	A	B	B	A	H	B	B	A	A	B	B	H	A	B	H	A	B	B	B	A	B	A	B	A	B	H	A	A	B	A	B	A	B	A	H	A	B	A	B	B	A
S04_15439250	B	B	A	B	B	A	B	A	A	B	B	A	B	B	B	A	A	B	B	A	A	H	A	A	B	B	B	A	B	A	.	A	B	H	A	A	B	A	B	A	B	A	A	A	B	A	H	B	A
S04_15521770	B	B	A	B	B	A	B	A	A	B	B	A	H	B	B	A	A	H	B	H	A	H	A	A	B	B	B	A	B	A	B	A	B	A	A	A	B	A	B	A	B	A	A	A	B	A	B	B	A
S04_15544985	B	B	A	B	B	H	B	A	H	B	B	A	B	B	B	A	A	B	B	H	A	B	A	A	B	B	B	A	B	A	B	H	B	H	A	A	B	A	B	A	B	A	A	A	H	A	B	B	A
S04_15545060	B	B	A	B	B	H	B	A	H	B	B	A	B	B	B	A	A	B	B	H	A	B	A	A	B	B	B	A	B	A	B	H	B	H	A	A	B	A	B	A	B	A	A	A	H	A	B	B	A
S04_15545274	B	B	A	B	B	A	B	A	H	B	B	A	B	B	B	A	A	B	B	H	A	B	A	H	H	B	B	A	H	A	B	A	B	H	A	A	B	A	B	A	B	A	A	A	B	A	B	B	A
S04_15561183	B	B	A	B	B	A	B	A	A	B	B	A	B	B	B	A	H	B	B	H	A	B	A	A	B	B	B	A	B	A	B	A	B	A	A	A	B	A	B	A	B	A	A	A	B	A	B	B	A
S04_15561235	B	B	A	B	B	A	B	A	A	B	B	A	B	B	B	A	A	B	B	H	A	B	A	A	B	B	B	A	B	A	B	A	B	A	A	A	B	A	B	A	B	A	A	A	B	A	B	B	A
S04_15591373	B	B	A	B	B	A	B	A	A	B	B	A	B	B	B	A	A	B	B	H	A	B	H	A	B	B	B	A	B	A	B	A	B	A	A	A	B	A	B	A	B	A	A	A	B	A	B	B	A
S04_15643812	B	B	A	B	B	A	B	A	H	B	H	A	B	B	B	A	A	B	B	H	.	B	A	A	B	B	B	A	B	A	B	A	B	H	A	H	B	A	B	A	B	A	A	A	B	H	B	B	H
S04_15643838	B	B	A	B	B	A	B	A	H	B	H	A	B	B	B	A	A	B	B	H	.	B	A	A	B	B	B	A	B	A	B	A	B	H	A	H	B	A	B	A	B	A	A	A	B	H	B	B	H
S04_15826687	B	B	A	B	B	A	B	A	A	B	B	A	B	B	B	A	A	B	B	H	A	B	B	A	B	B	B	A	B	A	B	A	B	A	A	A	B	H	B	A	B	A	A	A	B	A	B	B	A
S04_15839369	B	B	A	B	B	A	B	A	A	B	B	A	B	B	B	A	A	B	B	H	A	B	B	A	B	B	B	A	B	A	B	A	B	A	A	A	B	A	B	A	B	A	A	A	B	A	B	B	A
S04_15954233	B	B	A	B	B	A	B	A	A	B	B	A	B	B	B	A	A	B	B	B	A	B	B	A	B	B	B	A	B	A	B	A	B	H	A	A	B	A	B	A	B	A	A	A	B	A	B	B	A
S04_16037692	B	B	H	B	B	A	B	A	A	B	B	A	H	B	B	A	A	B	B	B	A	B	B	H	H	B	B	A	B	A	B	A	B	A	A	A	B	A	B	A	B	H	A	A	B	A	B	H	A
S04_16045341	B	B	A	B	B	A	B	A	A	B	B	A	B	B	B	A	A	B	B	B	H	B	B	A	B	B	B	A	B	A	B	A	H	A	A	H	B	A	B	A	B	A	H	A	B	A	B	A	A
S04_16160758	B	B	A	B	B	A	B	A	A	B	B	A	B	B	B	A	A	B	B	B	A	B	B	A	B	B	B	A	B	A	B	A	B	A	A	A	B	A	B	A	B	A	A	A	B	A	B	A	A
S04_16164555	B	B	H	B	B	A	B	A	A	B	B	A	B	B	B	A	A	B	B	B	H	H	B	A	B	B	B	A	B	A	B	A	B	A	A	A	B	A	B	A	B	A	A	H	B	H	B	A	A
S04_16186087	B	B	A	B	B	A	B	A	A	B	B	A	B	B	B	A	A	B	B	B	A	B	B	A	B	B	B	A	B	A	B	A	B	A	A	A	B	A	B	A	B	A	A	A	B	A	B	A	H
S04_16245541	.	.	A	B	.	A	B	A	A	.	B	.	B	B	B	A	.	B	B	.	A	B	B	.	.	B	B	A	H	.	B	A	.	H	A	.	B	A	.	A	B	H	A	A	B	A	B	H	A
S04_16259750	B	B	H	B	B	A	B	A	A	B	B	A	B	B	B	A	A	B	B	B	A	B	B	A	B	B	B	A	B	H	B	A	B	A	H	H	B	A	B	A	B	A	A	A	B	A	B	A	A
S04_16259916	B	B	H	B	B	A	B	A	A	B	B	A	B	B	B	A	A	B	B	B	A	B	B	A	B	B	B	A	B	H	B	A	B	A	H	A	B	A	B	A	B	A	A	A	B	A	B	A	A
S04_16259948	B	B	H	B	B	A	B	A	A	B	B	A	B	B	B	A	A	B	B	B	A	B	B	A	B	B	B	A	B	H	B	A	B	A	H	A	B	A	B	A	B	A	A	A	B	A	B	A	A
S04_16266416	B	B	A	B	B	A	B	.	A	.	B	H	B	B	B	A	A	B	B	B	A	B	B	A	B	B	B	A	B	A	B	A	H	A	A	H	B	A	B	A	B	.	A	A	B	A	B	A	A
S04_16266438	B	B	A	B	B	A	B	.	A	.	B	H	B	B	B	A	A	B	B	B	A	B	B	A	B	B	B	A	B	A	B	A	H	A	A	H	B	A	B	A	B	.	A	A	B	A	B	A	A
S04_16266439	B	B	A	B	B	A	B	.	A	.	B	H	B	B	B	A	A	B	B	B	A	B	B	A	B	B	B	A	B	A	B	A	H	A	A	H	B	A	B	A	B	.	A	A	B	A	B	A	A
S04_16342231	B	B	A	B	B	A	B	A	A	B	B	A	B	B	B	H	A	B	B	B	A	B	B	A	B	B	B	A	B	A	B	H	B	A	A	H	B	A	B	A	B	A	A	A	B	A	B	A	A
S04_16379749	B	B	A	B	B	A	B	A	A	B	B	A	A	B	B	A	A	B	B	B	A	B	B	A	H	B	B	A	B	A	B	A	B	H	A	A	B	A	B	A	B	A	A	A	B	A	B	H	A
S04_16494846	B	B	A	B	B	A	B	A	A	B	B	A	A	B	B	A	A	B	B	B	A	B	B	A	B	B	B	A	B	H	B	A	B	A	A	A	B	A	B	H	B	A	A	A	B	A	B	H	A
S04_16502106	B	.	A	B	B	H	B	A	A	B	B	A	A	.	B	A	A	B	B	B	A	B	B	A	B	B	B	A	B	A	B	H	B	A	A	.	B	H	H	A	B	A	A	A	H	A	B	A	A
S04_16829052	B	B	A	B	B	A	B	A	A	B	.	A	A	B	B	A	A	B	B	H	H	H	B	A	B	B	B	A	B	A	B	A	B	.	A	A	B	A	B	A	B	A	A	A	B	A	B	A	A
S04_16874573	B	B	A	B	B	A	B	A	A	B	B	A	A	B	B	A	A	.	B	B	A	B	B	A	B	B	B	A	B	A	B	A	B	A	A	A	B	A	B	A	B	A	A	A	B	A	B	A	A
S04_16978499	B	B	A	B	B	A	B	A	A	B	B	A	A	B	B	A	A	B	B	B	A	B	B	A	B	B	B	A	B	A	B	A	B	A	A	A	B	A	B	A	B	A	H	A	B	A	B	A	A
S04_16988075	B	B	A	B	B	A	B	H	A	.	B	A	A	B	B	A	A	B	B	B	A	.	B	A	B	B	B	A	B	A	B	A	B	A	A	A	B	A	B	A	B	A	A	A	B	A	B	A	A
S04_17043836	B	B	A	B	B	A	B	A	A	B	B	A	A	B	B	A	A	B	B	B	A	B	B	A	B	H	B	A	B	A	B	A	B	A	A	A	B	A	B	A	B	A	A	A	B	A	B	A	A
S04_17207277	B	B	A	B	B	A	B	A	A	B	B	A	A	B	B	H	A	B	B	B	A	B	B	A	B	B	B	A	B	A	B	A	B	A	A	H	B	A	B	A	B	A	A	A	B	A	H	.	A
S04_17239784	B	B	A	B	B	A	B	H	H	B	B	A	A	B	B	A	A	B	.	B	A	B	B	A	B	B	.	A	H	A	.	A	B	.	A	A	B	A	B	A	B	A	A	A	B	H	B	H	A
S04_17287224	B	B	A	B	B	A	B	A	A	B	B	A	A	B	B	A	A	B	B	B	A	B	B	A	B	B	B	A	B	A	B	A	B	A	A	A	B	A	B	A	B	A	A	A	B	A	B	A	A
S04_17339172	B	B	A	B	H	H	B	A	A	B	B	A	A	B	B	A	A	B	B	B	A	B	B	A	B	B	B	A	B	A	B	A	B	A	A	A	B	A	B	H	B	A	A	A	B	A	B	H	A
S04_17522187	B	B	A	B	B	H	B	A	A	B	B	A	.	H	B	A	A	B	B	B	A	.	B	H	B	.	B	H	B	H	B	A	B	.	A	A	B	A	B	A	B	A	A	A	B	A	B	.	H
S04_17526922	B	B	A	B	B	A	B	A	A	B	B	A	A	B	B	A	A	B	B	B	A	B	B	A	B	B	B	A	B	A	B	A	B	A	A	A	B	A	B	A	B	A	A	A	B	A	B	A	A
S04_17526990	B	B	A	B	B	A	B	A	A	B	B	A	A	B	B	A	A	B	B	B	A	B	B	A	B	B	B	A	B	A	B	A	B	A	A	A	B	A	B	A	B	A	A	A	B	A	B	A	A
S04_17527001	B	B	A	B	B	A	B	A	A	B	B	A	A	B	B	A	A	B	B	B	H	B	B	.	B	B	B	A	B	A	B	A	B	A	A	A	B	A	B	A	B	A	A	A	B	A	B	A	A
S04_17529244	B	B	H	B	B	H	B	A	A	B	B	A	A	B	B	H	A	B	B	B	H	B	B	A	B	B	B	A	B	A	B	H	B	H	H	H	B	A	B	A	B	A	H	H	B	A	H	A	A
S04_17529358	B	B	A	B	B	H	B	A	A	B	B	A	A	B	B	H	A	B	B	B	H	B	B	A	B	B	B	A	B	A	B	H	B	H	H	H	B	A	B	A	B	A	H	H	B	A	B	A	A
S04_17533392	B	B	A	B	B	A	B	A	A	H	B	H	A	B	.	A	H	B	B	B	H	B	B	A	B	B	B	.	B	A	B	A	B	A	A	A	H	A	B	A	B	A	A	A	B	A	B	H	.
S04_17533512	B	B	A	B	B	A	B	A	A	H	B	H	H	B	H	A	H	B	B	B	A	B	B	A	B	B	B	A	B	A	B	A	B	A	A	A	H	A	B	A	B	A	A	A	B	A	B	H	H
S04_17581165	B	B	A	B	B	A	B	A	A	B	B	A	A	B	B	A	A	B	B	B	A	B	B	A	B	B	B	A	B	H	B	A	B	A	A	A	B	A	B	A	B	H	A	A	B	A	B	H	A
S04_17593869	B	B	A	B	B	.	B	A	A	B	B	A	.	B	B	A	A	B	B	B	A	.	B	A	B	B	B	A	B	A	B	A	B	.	A	A	B	A	B	A	B	H	A	H	B	A	B	.	A
S04_17599132	B	B	H	B	B	A	B	A	A	B	B	H	A	B	B	A	A	B	B	B	A	B	B	A	B	B	B	A	B	A	B	A	B	H	A	A	B	A	B	A	B	H	A	A	H	A	B	A	A
S04_17604202	B	B	A	B	B	.	B	A	A	B	B	A	A	.	B	A	.	B	B	B	A	B	B	A	B	B	B	A	B	.	B	A	H	.	A	A	B	A	B	A	B	A	A	H	B	A	B	A	A
S04_17615625	B	B	A	B	B	A	B	A	H	B	B	A	H	B	B	A	A	B	B	B	A	.	B	A	B	B	B	A	B	A	B	A	B	A	A	H	B	A	B	A	B	A	A	A	B	H	B	H	H
S04_17679017	B	B	A	B	B	A	B	A	A	B	B	A	A	B	B	A	A	B	B	B	A	B	B	A	B	B	B	A	B	A	B	A	B	A	A	H	B	A	B	A	B	A	A	A	B	A	B	A	A
S04_17687606	B	B	A	B	B	A	B	H	A	B	B	A	A	B	B	A	A	B	B	B	A	B	B	A	B	B	B	A	B	A	B	A	B	A	A	A	B	A	B	A	B	A	A	A	B	A	B	A	A
S04_17731598	B	B	A	B	B	H	B	A	A	B	B	A	A	B	B	A	A	B	B	B	A	B	B	A	B	B	B	A	B	A	B	A	B	H	A	A	H	A	B	A	B	A	A	A	B	A	B	A	A
S04_17765402	B	B	A	B	B	A	B	A	A	B	B	A	A	B	B	A	A	B	B	B	A	B	B	A	B	B	B	A	B	A	B	A	B	A	A	A	B	A	B	A	B	A	A	A	B	A	B	A	A
S04_17781185	H	B	A	B	B	A	B	A	H	B	B	A	A	B	B	A	A	B	B	B	A	B	B	A	B	B	B	A	B	A	B	A	B	A	A	A	B	A	B	A	B	A	A	A	B	A	B	A	A
S04_17781284	H	B	A	B	B	A	B	A	H	B	B	A	A	B	B	A	A	B	B	B	A	B	B	A	B	B	B	A	B	A	B	A	B	A	A	H	B	A	B	A	B	A	A	A	B	A	B	A	A
S04_17860508	B	B	A	B	B	A	B	H	A	B	B	A	A	B	B	A	A	B	B	B	A	B	B	A	B	B	B	A	B	A	B	A	B	A	A	A	B	A	B	A	B	A	A	A	B	A	B	A	A
S04_17860509	B	B	A	B	B	A	B	H	A	B	B	A	A	B	B	A	A	B	B	B	A	B	B	A	B	B	B	A	B	A	B	A	B	A	A	A	B	A	B	A	B	A	A	A	B	A	B	A	A
S04_17860626	B	B	A	B	B	A	B	H	A	B	B	A	A	B	B	A	A	B	B	B	A	B	B	A	B	B	B	A	B	A	B	A	B	A	A	A	B	A	B	A	B	A	A	A	B	A	B	A	A
S04_17893810	B	B	A	B	B	A	B	A	A	B	B	A	A	B	B	A	A	B	B	B	A	B	B	A	B	B	B	A	B	A	B	A	B	H	A	A	B	A	B	A	B	A	A	A	B	A	B	A	A
S04_17939743	B	B	A	B	B	H	B	H	A	B	B	A	A	H	B	A	A	B	B	B	A	H	B	H	B	B	B	A	H	A	H	A	B	A	A	A	B	A	B	A	H	A	A	A	B	A	B	A	A
S04_18031853	B	B	A	B	B	A	B	A	A	B	B	A	A	B	B	A	A	B	B	B	A	B	B	A	B	B	B	A	B	A	B	A	B	A	A	A	B	A	B	A	B	A	A	A	B	A	B	A	A
S04_18103572	B	B	A	B	B	A	B	A	H	B	B	A	A	B	B	A	A	B	B	B	A	B	B	A	B	B	B	A	B	A	B	A	B	A	A	H	B	A	B	A	B	A	A	A	B	A	B	A	A
S04_18241571	B	B	A	B	B	A	B	A	A	B	B	A	A	B	B	A	A	B	B	B	A	B	B	A	B	B	B	A	B	A	B	A	B	A	A	A	B	A	B	A	B	A	A	A	B	A	B	A	A
S04_18241724	B	B	A	B	B	A	B	A	A	B	B	H	A	H	B	A	H	B	B	.	A	B	B	A	B	B	B	A	B	A	B	A	B	.	A	A	B	A	B	A	B	A	A	A	B	A	B	.	A
S04_18244100	B	H	H	.	B	A	B	A	A	B	B	A	A	B	B	A	A	.	B	B	A	H	B	.	B	B	.	H	B	A	.	A	B	A	A	H	H	A	.	A	B	A	A	A	B	A	H	A	A
S04_18257134	B	B	A	B	B	A	B	A	A	B	B	A	H	B	B	A	A	B	B	B	A	B	B	A	B	B	B	H	B	A	B	A	B	A	A	A	B	A	B	A	B	A	A	A	B	A	B	A	A
S04_18264598	B	B	A	B	B	H	B	A	A	B	B	A	A	B	B	A	A	B	B	B	A	B	B	A	B	B	B	H	B	A	B	A	B	H	A	A	B	A	B	A	B	A	A	A	B	A	B	H	A
S04_18264623	B	B	A	B	B	H	B	A	A	B	B	A	A	B	B	A	A	B	B	B	A	B	B	A	B	B	B	H	B	A	B	A	B	H	A	A	B	A	B	A	B	A	A	A	B	A	B	H	A
S04_18264768	B	B	A	B	B	H	B	H	A	B	B	A	A	B	B	A	A	B	B	B	A	B	B	A	B	B	B	H	B	A	B	A	B	H	A	A	B	A	B	A	B	A	A	A	B	A	B	H	A
S04_18276072	B	B	A	B	B	A	B	A	A	B	B	A	A	B	B	A	A	B	B	B	A	B	B	H	B	B	B	A	B	A	H	A	B	A	A	A	B	A	B	A	B	A	A	A	B	A	B	A	A
S04_18290759	B	B	.	B	B	A	B	A	A	B	B	A	A	B	B	A	A	B	H	B	A	B	B	A	B	B	B	A	B	A	B	A	B	A	A	A	B	A	B	A	B	A	A	A	B	A	B	A	A
S04_18565313	B	B	A	B	B	A	B	A	A	B	B	A	A	B	B	A	A	B	B	B	A	B	B	A	B	B	B	A	H	A	B	H	B	A	A	A	B	A	B	A	B	A	A	A	B	A	B	A	A
S04_18565355	B	B	A	B	B	A	B	A	A	B	B	A	A	B	B	A	A	B	B	B	A	B	B	A	B	B	B	A	H	A	B	H	B	A	A	A	B	A	B	A	B	A	A	A	B	A	B	A	A
S04_18609666	B	B	H	B	B	A	B	A	A	B	B	A	A	B	B	A	A	B	B	B	A	B	B	A	B	.	B	A	B	A	B	A	B	A	A	A	B	A	B	A	B	A	A	A	B	A	B	A	A
S04_18639052	B	B	A	B	B	A	B	A	A	B	B	A	A	B	B	A	A	B	B	B	A	B	B	A	B	B	B	A	B	A	B	A	B	A	A	A	B	A	B	A	B	H	A	A	B	A	B	A	A
S04_18658656	H	B	A	B	B	A	B	A	A	H	B	A	A	B	B	A	A	B	B	B	H	B	B	A	B	B	B	A	B	A	B	A	B	A	A	H	B	A	B	A	B	A	A	A	B	A	B	A	A
S04_18658688	B	B	A	B	B	A	B	A	A	B	B	A	A	B	B	A	A	B	B	B	H	B	B	A	B	B	B	A	B	A	B	A	B	A	A	H	B	A	B	A	B	A	A	A	B	A	B	A	A
S04_18668038	B	B	A	H	B	A	B	A	A	B	B	A	A	B	B	A	A	B	B	B	A	H	B	A	B	B	B	A	B	A	B	H	B	H	A	A	B	A	B	A	B	A	A	A	B	A	B	H	H
S04_18677450	B	B	A	B	B	A	B	A	A	B	B	A	A	B	B	A	.	B	B	B	A	B	B	H	B	B	B	A	B	A	H	A	B	A	A	A	B	H	B	A	B	A	A	A	B	A	B	A	A
S04_18677622	B	B	A	B	B	A	B	A	A	B	B	A	A	B	B	A	A	B	B	B	A	B	B	H	B	B	B	A	B	A	H	A	B	A	A	A	B	H	B	A	B	A	A	A	B	A	B	A	A
S04_18746006	B	B	H	B	B	A	B	H	H	B	B	A	A	B	B	A	A	B	H	B	A	B	B	A	B	B	B	A	B	A	B	A	B	A	A	A	B	A	B	A	B	A	A	A	B	A	B	A	A
S04_18746092	B	B	H	B	B	A	B	H	H	B	B	A	H	B	B	A	A	B	H	B	A	B	B	A	B	B	B	A	B	A	B	A	B	A	A	A	B	A	B	A	B	A	A	A	B	A	B	A	A
S04_18746306	B	B	A	B	B	A	B	A	A	B	B	A	A	B	B	A	A	B	B	B	A	B	B	A	B	B	B	A	B	A	B	A	B	A	A	A	B	A	B	A	B	A	A	A	B	A	B	A	A
S04_18811491	B	B	A	B	B	A	B	A	H	B	B	A	A	B	B	H	A	B	B	B	A	B	B	A	B	B	B	A	B	H	B	A	B	A	A	A	B	A	B	A	B	A	A	A	B	A	B	A	A
S04_18811493	B	B	A	B	B	A	B	A	H	B	B	A	A	B	B	H	A	B	B	B	A	B	B	A	B	B	B	A	B	H	B	A	B	A	A	A	B	A	B	A	B	A	A	A	B	A	B	A	A
S04_18833325	B	B	A	B	B	H	B	A	A	B	B	A	A	B	B	A	A	B	B	B	A	B	B	A	B	B	B	A	B	A	B	A	B	A	A	H	B	A	B	A	B	A	A	A	B	A	B	A	A
S04_18837294	B	B	A	B	B	A	B	A	A	B	B	A	A	B	B	A	A	B	H	B	A	B	B	A	B	B	B	A	B	H	B	H	B	H	A	A	B	A	B	A	B	A	A	A	B	H	B	H	A
S04_18843149	.	.	A	B	.	A	B	A	A	H	B	A	A	.	.	A	A	B	B	B	.	.	B	A	H	B	B	A	B	A	B	A	B	A	A	A	.	H	H	A	.	A	A	A	B	A	.	A	A
S04_18843168	.	B	A	B	.	A	B	A	A	H	B	A	A	.	.	A	A	B	B	B	.	B	B	A	B	B	B	A	B	A	B	A	B	A	A	A	.	H	B	A	H	A	A	A	B	A	.	A	A
S04_18843219	.	B	A	B	.	A	B	A	A	H	B	A	A	.	.	A	A	B	B	B	.	B	B	A	B	B	B	A	B	A	B	A	B	A	A	A	.	H	H	A	H	A	A	A	B	A	.	A	A
S04_18845920	B	B	A	H	B	A	B	H	A	B	B	A	A	B	B	H	A	B	B	B	A	B	B	A	B	B	B	A	B	A	B	A	B	H	A	A	B	.	.	H	B	A	A	A	B	A	B	H	A
S04_18880241	B	B	A	H	H	A	B	.	A	B	B	A	.	B	B	A	A	B	H	B	H	.	B	A	B	B	B	A	B	H	H	A	B	H	A	A	B	A	.	A	H	A	A	A	B	A	B	A	A
S04_18951419	B	B	A	B	B	A	B	A	A	B	B	A	A	B	B	A	A	B	B	B	A	B	B	A	B	B	B	A	B	A	B	A	B	A	A	A	B	A	B	A	B	A	A	A	B	A	B	A	A
S04_18951795	B	B	A	B	B	A	B	A	A	B	B	A	A	B	B	A	A	B	B	B	A	H	B	A	B	B	B	A	B	A	B	A	B	H	A	A	B	A	B	H	B	A	A	A	B	A	B	A	H
S04_19050134	B	B	A	B	B	.	B	A	H	B	B	A	A	B	B	A	A	B	B	B	A	B	B	.	B	B	B	A	B	A	B	A	B	A	A	A	B	A	B	A	B	A	A	A	B	A	B	H	A
S04_19071204	B	B	A	B	B	A	H	A	A	B	B	A	A	B	B	A	A	B	B	B	A	B	B	A	B	B	B	A	B	A	B	A	B	A	H	H	B	A	B	A	B	A	A	A	B	A	B	A	A
S04_19071304	B	B	A	B	B	A	H	A	A	B	B	A	A	B	B	A	A	B	B	B	A	B	B	A	B	B	B	A	B	A	B	A	B	A	H	H	B	A	B	A	B	A	A	A	B	A	B	A	A
S04_19082711	B	B	.	B	B	A	B	A	A	B	B	H	H	B	B	A	A	B	B	B	A	B	B	A	B	B	B	A	B	A	B	A	B	A	A	A	B	A	B	A	B	A	H	A	B	A	B	A	A
S04_19107194	B	B	A	B	B	A	B	A	A	.	B	.	H	B	.	H	A	B	B	B	A	B	B	A	H	B	B	A	B	A	B	A	B	H	A	.	B	A	B	A	B	A	A	A	B	A	B	A	A
S04_19166756	B	B	.	B	B	A	B	.	A	B	B	A	A	B	B	H	A	B	B	B	A	B	B	A	H	.	H	A	B	A	B	A	B	A	A	A	B	H	B	A	B	A	A	A	H	H	B	.	A
S04_19167013	B	H	H	B	.	A	B	A	A	.	B	A	A	B	B	A	A	B	B	B	A	B	B	H	B	B	B	.	B	.	.	A	.	A	A	A	H	A	H	A	B	A	A	A	B	.	B	A	A
S04_19167053	B	H	H	B	.	A	B	A	A	.	B	A	A	B	B	A	A	B	B	B	H	H	B	H	B	B	B	.	B	.	.	A	.	A	A	A	H	A	H	A	B	A	A	A	B	A	B	A	A
S04_19252534	B	B	A	B	B	A	B	A	A	H	B	A	A	B	B	A	A	B	B	H	A	B	B	A	B	B	B	A	B	A	B	A	B	A	A	A	B	A	B	A	B	A	A	A	B	A	B	A	A
S04_19274020	B	H	A	.	B	A	B	A	A	B	B	A	A	B	B	A	.	.	.	B	A	H	B	A	B	B	.	A	B	A	B	A	.	A	A	A	B	H	B	A	B	A	A	A	B	A	B	A	A
S04_19282085	B	B	A	B	B	A	B	A	A	B	B	A	.	B	B	A	A	B	.	B	A	B	B	.	B	B	B	A	B	A	H	A	B	.	A	H	H	A	B	A	B	A	A	A	B	A	B	A	A
S04_19290616	B	B	A	B	B	A	B	A	A	.	B	A	A	B	B	A	A	B	B	B	H	B	B	A	B	B	B	A	B	A	B	A	.	H	H	A	B	A	B	A	B	H	A	A	B	H	B	H	A
S04_19319115	H	B	A	B	B	A	B	A	A	B	B	A	A	B	B	A	A	B	B	B	A	B	B	A	B	B	B	A	B	A	B	A	B	A	H	A	B	A	B	A	B	A	A	A	B	A	B	H	A
S04_19329634	B	B	A	B	.	A	B	H	A	H	B	A	A	B	B	A	A	B	B	B	A	B	B	A	B	B	B	A	B	A	B	A	B	A	A	A	H	A	B	A	B	H	A	A	B	A	B	A	A
S04_19360388	.	B	A	B	B	H	B	A	H	B	B	H	H	B	B	H	H	B	B	.	.	.	B	A	B	.	B	A	H	.	B	A	B	.	A	.	B	A	B	A	B	A	A	A	B	A	B	A	A
S04_19423921	B	B	A	B	B	A	B	H	H	B	B	A	A	B	B	A	A	B	B	B	A	B	B	A	B	B	B	A	B	A	B	A	B	A	A	A	B	H	B	A	B	A	A	A	B	A	B	H	A
S04_19479816	B	B	A	B	B	A	B	A	A	B	B	A	A	B	B	A	A	B	B	B	A	H	B	A	B	B	B	A	B	A	B	A	B	A	A	A	B	A	B	A	B	A	A	A	B	A	B	A	A
S04_19479916	B	B	A	B	B	A	B	A	A	B	B	A	A	B	B	A	A	B	B	B	A	H	B	A	B	B	B	A	B	A	B	A	B	A	A	A	B	A	B	A	B	A	A	A	B	A	B	A	A
S04_19515232	B	H	A	B	H	A	B	A	A	B	B	A	A	B	B	A	A	B	B	B	A	B	B	H	B	B	B	A	B	A	B	A	B	A	A	A	B	A	B	A	B	A	A	A	B	A	B	A	A
S04_19534594	B	B	A	B	B	H	B	A	A	B	B	A	.	B	B	A	H	B	B	B	A	B	B	A	B	H	B	A	B	A	B	A	B	H	H	A	B	A	B	A	B	A	A	A	B	A	B	A	H
S04_19576169	B	B	A	B	B	A	B	A	A	B	B	A	A	B	B	A	H	B	B	B	H	B	B	A	B	B	B	H	B	A	B	H	B	A	A	A	B	A	B	A	B	A	A	A	B	A	B	A	A
S04_19580802	B	B	A	B	B	H	B	A	A	B	B	A	A	B	B	A	A	B	B	B	A	B	B	A	B	B	B	A	B	A	B	A	B	A	A	A	B	H	B	A	B	A	A	A	B	A	B	A	A
S04_19640257	B	B	A	B	B	A	B	A	A	B	H	A	A	B	B	A	A	B	B	B	A	B	B	H	B	B	B	H	B	A	B	A	B	A	A	A	B	A	B	A	B	A	A	A	B	A	B	A	A
S04_19640343	B	B	A	B	B	A	B	A	A	B	H	A	A	B	B	A	A	B	B	B	A	B	B	H	B	B	B	H	H	A	B	A	B	A	A	A	B	A	B	A	B	A	A	A	B	A	B	A	A
S04_19676643	B	.	A	.	B	H	B	A	A	B	B	A	A	.	B	A	A	.	B	B	A	H	.	.	B	B	.	A	B	H	.	A	.	A	A	H	B	A	.	A	B	A	A	A	B	A	B	.	A
S04_19676660	B	H	A	B	B	H	B	A	A	B	B	A	A	B	B	A	A	H	B	B	A	H	B	A	B	B	B	A	B	H	B	A	B	A	A	H	B	A	B	A	B	A	A	A	B	A	B	A	A
S04_19714921	B	B	A	B	B	H	B	H	A	B	B	A	A	B	H	A	H	B	B	B	A	B	B	A	B	B	B	A	B	A	B	A	B	A	H	A	B	A	B	A	B	A	A	A	B	A	B	H	A
S04_19714951	B	B	A	B	B	A	B	H	A	B	B	A	H	B	H	A	H	B	B	B	A	B	B	A	B	B	B	A	B	A	B	A	B	A	H	A	B	A	B	A	B	A	A	A	B	A	B	H	A
S04_19719393	B	B	A	B	B	.	B	A	A	B	B	A	A	B	B	A	A	B	B	B	H	B	B	A	B	B	B	H	B	A	B	A	B	.	A	A	B	A	H	H	B	A	A	A	B	A	H	H	A
S04_19721397	B	B	A	B	B	A	B	H	H	B	B	A	A	B	B	A	A	B	B	B	A	B	B	A	B	B	B	A	B	H	B	A	B	A	A	A	B	A	B	A	B	A	A	A	B	A	B	H	A
S04_19887752	B	B	A	B	B	A	B	A	A	B	B	A	A	B	B	A	A	.	B	B	A	B	B	A	B	B	B	A	B	A	.	A	B	A	A	A	B	A	B	A	B	A	A	A	B	A	B	A	A
S04_19961591	B	B	A	B	B	A	B	A	H	B	B	A	A	B	B	A	A	B	B	B	A	B	B	A	B	B	B	A	B	A	B	A	B	A	A	A	B	A	B	A	B	A	A	A	B	A	B	A	A
S04_19986109	B	B	A	B	B	A	B	A	A	B	B	A	A	B	B	A	A	B	B	H	A	B	H	A	B	H	B	A	B	A	B	A	B	A	A	A	B	A	B	A	B	A	A	A	B	A	B	A	A
S04_20017496	B	H	A	B	B	A	B	A	A	B	B	A	A	B	B	A	A	B	B	B	A	B	B	A	B	H	B	A	B	A	B	A	B	A	A	A	B	A	B	A	B	A	A	A	H	A	B	A	A
S04_20021216	B	B	A	B	B	A	B	A	A	B	B	A	A	B	B	A	A	B	B	B	A	B	B	A	B	B	B	A	B	A	B	A	B	A	A	A	B	H	B	A	B	A	A	A	B	H	B	A	A
S04_20021333	B	B	A	B	B	A	B	A	H	B	B	A	A	B	B	A	A	B	B	B	A	B	B	A	B	B	B	A	H	A	H	A	B	A	A	A	B	A	B	A	B	A	A	A	B	A	B	H	A
S04_20034446	B	B	A	B	B	A	B	A	A	B	B	A	A	B	B	A	A	B	B	B	A	H	B	A	B	B	B	A	B	A	B	A	B	A	A	A	B	A	B	A	B	A	A	A	B	A	B	A	A
S04_20038681	B	B	A	B	B	A	B	A	A	B	B	.	A	B	B	A	A	B	B	B	A	B	B	H	B	B	B	A	B	A	B	A	B	.	A	A	B	A	B	A	B	A	A	A	B	A	B	A	A
S04_20049986	B	B	A	B	B	A	B	A	A	B	B	A	H	B	B	A	H	B	B	B	A	B	B	A	B	B	B	A	B	A	B	A	B	H	A	A	B	A	B	A	B	A	A	H	B	A	B	A	A
S04_20139173	B	B	A	B	B	A	B	A	A	B	B	A	A	B	B	A	A	B	B	B	A	B	B	A	B	B	B	A	B	A	B	A	B	A	A	A	B	A	B	H	B	A	A	A	B	A	B	A	A
S04_20144001	B	B	A	B	B	A	B	A	A	B	B	A	A	B	B	A	A	B	B	B	A	B	B	A	H	H	B	A	B	A	B	A	B	A	A	A	B	A	B	A	B	A	A	A	B	A	B	H	A
S04_20144164	B	B	A	B	B	A	B	A	A	B	B	H	A	B	B	A	A	B	B	B	A	B	B	A	B	B	B	A	B	A	B	A	B	H	H	A	B	A	B	A	B	A	A	H	B	H	B	A	H
S04_20204912	B	B	A	B	B	A	H	A	A	H	B	A	A	B	B	A	A	B	B	B	A	H	B	A	B	B	H	A	B	A	B	A	.	A	A	A	B	A	H	A	B	A	A	A	B	A	B	A	A
S04_20250534	B	B	A	B	B	A	B	A	A	B	B	A	A	B	B	A	A	H	B	B	A	B	B	A	B	B	B	A	B	A	B	A	B	A	A	A	B	A	B	A	B	A	A	A	B	A	B	A	A
S04_20250544	B	B	A	B	B	A	B	A	A	B	B	A	A	B	B	A	A	B	B	B	A	B	B	A	B	B	B	A	B	A	B	A	B	A	A	A	B	A	B	A	B	A	A	A	B	A	B	A	A
S04_20250614	B	B	A	B	B	A	B	A	A	B	B	A	A	B	B	A	A	H	B	B	A	B	B	A	B	B	B	A	B	A	B	A	B	A	A	A	B	A	B	A	B	A	A	A	B	A	B	A	A
S04_20347939	B	B	A	B	B	A	B	A	A	B	B	H	A	B	B	A	H	B	B	B	.	B	B	A	B	B	B	A	B	H	B	A	B	A	A	A	B	A	B	A	B	A	A	H	B	H	B	A	A
S04_20428573	B	B	A	B	B	A	B	A	A	B	B	A	A	B	B	A	A	B	B	B	A	B	B	A	B	B	B	A	B	A	B	A	B	A	A	A	B	A	B	A	B	A	A	A	B	A	B	A	A
S04_20451726	B	B	A	B	B	A	B	A	A	B	B	A	A	B	B	A	A	B	B	B	A	B	B	A	B	B	B	A	B	A	H	A	B	A	A	A	B	A	B	A	B	A	A	A	B	A	B	A	A
S04_20546957	B	B	A	B	B	A	B	A	A	B	H	A	A	B	B	A	A	B	B	B	A	B	B	A	B	H	B	A	B	A	B	A	B	A	A	A	B	A	B	A	B	A	A	A	B	A	B	A	A
S04_20546976	B	B	A	B	B	A	B	A	A	B	H	A	A	B	B	A	A	B	B	B	A	B	B	A	B	H	B	A	B	A	B	A	B	A	A	A	B	A	B	A	B	A	A	A	B	A	B	A	A
S04_20606767	B	B	A	B	B	A	B	A	A	B	B	A	A	B	B	A	A	B	B	H	A	B	B	A	B	B	B	A	B	A	B	A	B	A	A	A	B	A	H	A	B	A	A	A	B	A	B	A	A
S04_20660205	B	B	A	B	B	A	B	A	A	B	B	A	A	B	B	A	A	B	B	B	A	B	B	A	B	B	B	A	B	A	B	A	B	H	A	A	B	A	B	A	B	A	A	A	B	A	B	A	A
S04_20660279	B	B	A	B	B	A	B	A	A	B	B	A	A	B	B	A	A	B	B	B	A	B	B	A	B	B	B	A	B	A	B	A	B	H	A	A	B	A	B	A	B	A	A	A	B	A	B	A	A
S04_20683483	B	B	A	B	B	A	B	A	A	H	B	H	H	B	B	A	A	B	B	B	A	B	B	A	B	B	B	A	H	A	B	A	B	A	A	A	B	A	B	A	B	A	A	A	B	A	B	A	A
S04_20683645	B	B	A	B	B	A	B	A	A	B	B	A	A	B	B	A	A	B	B	B	A	B	B	A	B	B	B	A	B	A	B	A	B	A	A	A	B	A	B	A	B	A	A	A	B	A	B	A	A
S04_20683741	B	B	A	B	B	A	B	A	A	B	B	A	A	B	B	A	A	B	B	B	A	B	B	A	B	B	B	A	B	A	B	A	B	A	A	A	B	A	B	A	B	A	A	A	B	A	B	A	A
S04_20999461	B	B	A	B	B	A	B	A	A	B	B	A	A	B	B	A	A	B	B	B	A	B	H	A	B	B	B	A	B	A	B	A	B	A	A	A	B	A	B	A	B	A	A	H	B	H	B	A	A
S04_20999552	B	B	A	B	.	A	B	.	A	B	B	A	A	B	B	A	A	B	B	B	A	B	B	A	B	B	B	A	B	A	.	A	B	A	A	H	B	A	B	H	B	A	A	A	B	H	B	A	A
S04_21019721	B	B	.	B	B	H	B	A	A	B	B	A	A	B	.	H	A	B	B	B	A	B	B	A	B	B	B	A	B	A	B	A	.	H	A	A	B	A	.	A	B	A	A	A	B	H	B	A	A
S04_21090782	B	B	H	B	B	A	B	A	A	B	B	A	A	B	B	A	A	B	B	B	A	B	B	A	B	B	B	A	B	A	B	A	B	A	A	H	B	A	B	A	B	A	A	A	B	A	B	H	A
S04_21185207	B	B	A	B	B	A	B	A	A	B	H	A	A	B	B	A	A	H	B	B	A	B	B	A	B	B	B	A	B	A	B	A	B	A	A	A	B	A	B	A	B	A	A	A	B	A	B	H	A
S04_21185238	B	B	A	B	B	A	B	A	A	B	H	A	A	B	B	A	A	H	B	B	A	B	B	A	B	B	B	A	B	A	B	A	B	A	A	A	B	A	B	A	B	A	A	A	B	A	B	H	A
S04_21219949	B	B	A	B	B	A	B	A	A	B	B	A	A	B	B	A	A	B	B	B	A	B	B	A	B	H	B	A	B	A	B	A	B	A	A	H	B	H	B	A	B	A	A	A	B	H	B	A	A
S04_21238495	B	B	A	B	B	A	B	A	A	B	B	A	H	B	B	A	A	B	B	B	A	B	B	A	B	B	B	A	B	A	B	H	B	A	H	A	B	A	B	H	B	A	A	A	B	A	B	A	A
S04_21257166	B	B	A	B	B	A	H	A	A	B	H	A	H	B	B	A	A	B	B	B	H	B	B	A	B	B	B	A	B	A	B	A	B	A	A	A	B	A	B	H	B	A	A	A	B	A	B	A	.
S04_21389678	B	B	H	B	B	A	B	A	A	B	H	A	H	B	H	A	A	B	B	B	H	H	B	A	B	B	B	A	B	A	B	A	B	A	H	H	H	A	B	A	B	A	A	A	B	A	B	H	A
S04_21408611	B	B	A	B	B	A	B	A	A	B	.	H	H	B	B	A	A	B	B	B	H	B	B	A	B	B	B	A	B	A	H	A	B	.	A	A	B	A	B	A	B	A	A	A	B	A	B	A	A
S04_21408626	B	B	A	B	B	A	B	A	A	B	H	H	H	B	B	A	A	H	B	B	H	H	B	A	B	B	B	A	B	A	H	A	B	.	A	A	B	A	B	A	B	A	A	A	B	A	B	A	A
S04_21409069	B	B	A	B	B	A	B	A	H	B	B	A	H	B	B	A	A	B	B	B	A	B	B	A	B	B	B	A	B	A	B	A	B	A	A	A	B	H	B	A	B	A	A	A	B	A	B	A	A
S04_21409148	B	B	A	B	B	A	B	A	H	B	B	A	H	B	B	A	A	B	B	B	A	B	B	A	B	B	B	A	B	A	B	A	B	A	A	H	B	H	B	A	B	A	A	A	B	A	B	A	A
S04_21409186	B	B	A	B	B	A	B	A	H	B	B	A	H	B	B	A	A	B	B	B	A	B	B	A	B	B	B	A	B	A	B	A	B	A	A	H	B	H	B	A	B	A	A	A	B	A	B	A	A
S04_21418925	B	B	A	B	B	.	B	A	A	B	B	A	.	B	.	A	A	B	B	B	H	B	B	.	B	B	B	A	B	H	B	A	B	A	A	A	B	A	B	A	B	A	A	A	B	A	B	A	A
S04_21419144	B	B	A	B	B	A	B	A	A	B	B	H	A	B	B	A	A	B	H	B	A	.	B	A	B	H	B	A	H	A	B	A	.	A	A	A	B	A	B	A	B	A	A	A	B	A	B	A	A
S04_21424908	B	B	A	B	B	A	B	A	A	B	B	A	A	B	B	A	A	B	B	B	A	B	B	A	B	B	B	A	B	A	B	A	B	A	A	A	B	A	B	A	B	A	A	A	B	A	B	A	A
S04_21608711	B	B	A	B	B	A	B	A	A	B	B	A	A	B	B	A	A	B	B	B	A	B	B	A	B	B	B	A	B	A	B	A	B	A	A	A	B	A	B	A	B	A	A	A	B	A	B	A	A
S04_21652184	B	B	A	B	H	A	B	A	A	B	B	A	A	B	B	A	A	B	B	B	A	B	B	H	H	B	B	A	B	A	B	H	B	H	A	A	B	A	B	A	B	A	A	H	B	A	B	A	A
S04_22156022	B	B	A	B	B	A	B	A	A	B	B	A	A	.	B	A	A	B	B	B	A	H	B	A	B	B	B	A	.	H	B	H	H	A	A	.	H	H	B	A	B	A	A	A	B	A	B	.	A
S04_22316641	B	B	A	B	B	A	B	A	A	B	B	A	A	B	B	A	A	B	B	B	A	B	B	A	B	B	B	A	B	A	B	A	B	A	A	A	B	A	B	A	H	A	A	A	B	A	B	A	A
S04_22316667	B	B	A	B	B	A	B	A	A	B	B	A	A	B	B	A	A	B	B	B	A	B	B	A	B	B	B	A	B	A	B	A	B	A	A	A	B	A	B	A	H	A	A	A	B	A	B	A	A
S04_22475744	B	B	A	B	B	A	B	A	A	B	B	A	A	B	B	A	A	B	B	B	A	.	B	A	B	B	B	A	B	A	B	A	B	A	A	A	B	A	B	A	B	H	A	A	B	A	B	A	A
S04_22535479	B	B	A	B	B	A	B	A	A	B	B	H	H	B	B	A	A	H	B	B	H	B	B	A	B	B	B	A	B	A	B	A	B	H	A	H	B	H	B	A	B	A	A	A	B	A	B	A	A
S04_22535558	B	B	A	B	B	A	B	A	A	B	B	H	H	B	B	A	A	B	B	B	A	H	B	A	B	B	B	A	B	A	B	A	B	A	A	A	B	H	B	A	B	A	A	A	B	A	B	A	A
S04_22660501	B	.	.	B	B	A	B	A	A	B	.	.	.	B	B	A	A	B	B	B	A	.	.	A	B	B	B	A	B	.	H	A	B	.	A	.	B	A	B	H	.	H	A	A	H	H	B	A	A
S04_22660639	B	B	.	B	B	A	B	A	A	B	H	A	H	B	B	A	A	B	B	B	H	B	B	A	B	B	B	A	B	A	H	A	B	H	A	A	B	A	B	H	B	A	A	A	H	A	B	A	A
S04_22711381	B	B	A	B	B	A	B	A	A	B	B	A	A	B	B	A	A	B	B	B	H	.	B	A	B	B	B	H	B	A	B	A	B	H	A	A	B	A	B	A	B	A	A	A	B	A	B	A	A
S04_22820592	B	B	A	B	B	A	B	A	A	B	B	A	A	H	B	A	A	B	B	B	A	B	B	A	B	B	B	A	B	A	B	A	B	A	A	A	B	A	B	H	B	A	A	A	B	A	B	A	A
S04_22821760	B	B	A	B	B	A	B	A	A	B	B	A	A	B	B	A	A	B	B	B	A	B	B	A	B	B	B	A	B	A	B	A	B	A	A	A	B	A	B	A	B	A	A	A	B	A	B	A	A
S04_22821889	B	B	A	B	B	A	B	A	A	B	B	A	A	B	B	A	A	B	B	B	A	B	B	A	B	B	B	A	B	A	B	A	B	A	A	A	B	A	B	A	B	A	A	A	B	A	B	A	A
S04_22900413	B	B	A	B	B	A	B	A	A	B	B	H	H	B	B	A	A	B	B	B	A	B	B	A	B	B	B	A	B	A	B	A	B	A	A	H	B	A	B	A	B	A	A	A	B	A	B	A	A
S04_22954638	B	H	H	B	B	A	B	A	A	B	B	H	H	B	B	A	A	B	B	B	.	.	B	H	B	B	B	H	B	A	H	A	.	.	A	A	B	A	B	A	B	A	A	A	B	A	B	H	H
S04_22986923	B	B	A	B	B	A	B	A	.	B	B	A	A	B	B	.	A	B	B	B	.	B	B	A	B	B	B	A	B	H	B	A	B	A	A	H	B	A	B	A	B	A	A	A	B	A	B	A	A
S04_23020924	B	B	A	B	B	A	B	A	A	B	B	A	A	B	B	A	A	B	B	B	A	B	B	A	B	B	B	A	B	A	H	A	B	A	A	A	B	A	B	A	B	A	A	A	B	A	B	A	A
S04_23185629	B	B	A	B	B	A	B	A	A	B	B	.	A	B	B	A	A	B	B	B	A	B	B	A	B	B	B	A	B	A	B	A	B	A	A	A	B	A	B	A	B	A	A	H	B	A	B	A	A
S04_23185791	B	B	A	B	B	A	B	A	A	B	B	.	A	B	B	A	A	B	B	B	A	B	B	A	B	B	B	A	B	A	B	A	B	A	A	A	B	A	B	A	B	A	A	A	B	A	B	A	A
S04_23243684	B	H	A	B	B	A	B	A	A	B	.	H	.	H	B	A	A	B	H	B	A	B	B	.	B	B	B	A	B	H	B	A	B	A	A	H	B	H	B	A	B	A	A	A	B	A	B	A	H
S04_23291228	B	B	H	.	B	.	B	A	A	.	B	A	A	B	B	A	A	H	.	B	H	B	.	H	B	.	B	A	B	A	B	.	B	H	H	A	B	A	B	A	B	A	H	A	B	A	B	A	A
S04_23448878	B	B	A	B	B	A	B	A	A	B	B	A	A	B	B	A	A	B	B	B	A	B	B	A	B	B	B	A	B	A	H	A	B	A	A	A	H	A	B	A	B	A	A	A	B	A	B	A	A
S04_23451995	B	B	A	B	B	A	B	A	A	B	B	A	A	B	B	A	A	B	B	B	A	B	B	A	B	B	B	A	B	A	B	A	B	A	A	A	B	A	B	A	B	A	A	A	B	A	B	A	A
S04_23528419	H	B	A	B	B	A	B	A	A	B	H	A	A	B	B	A	A	B	B	B	A	B	B	A	B	H	B	A	B	A	.	A	H	H	A	A	B	A	B	H	B	A	A	A	B	A	B	A	A
S04_23528440	H	B	A	B	B	A	B	A	A	B	H	A	A	B	B	A	A	B	B	B	A	B	B	A	B	H	B	A	B	A	.	A	H	H	A	A	B	A	B	H	B	A	A	A	B	A	B	A	A
S04_23533670	B	B	A	B	B	A	B	A	A	B	B	A	A	B	B	A	A	B	B	B	A	B	B	A	B	B	B	A	B	A	B	A	B	A	A	A	B	A	B	A	B	A	A	A	B	A	B	A	A
S04_23533847	B	B	H	B	B	A	B	A	A	B	B	A	A	B	B	A	A	B	B	B	A	B	B	A	B	B	B	A	B	A	B	A	B	A	A	A	B	A	B	A	B	A	A	A	B	A	B	A	A
S04_23690115	B	B	A	B	B	A	B	A	A	B	B	A	H	B	B	A	A	B	B	B	A	B	B	A	B	B	H	A	B	H	B	A	B	A	A	A	B	H	B	A	B	A	A	A	B	A	B	A	A
S04_23719365	B	B	A	B	B	A	B	A	A	B	B	A	A	B	B	A	A	B	B	B	H	B	B	A	B	B	B	A	B	A	B	A	B	A	A	H	B	H	B	A	B	A	A	A	B	A	B	H	A
S04_23745599	B	B	A	.	B	A	B	A	A	B	B	A	H	B	B	A	A	.	B	B	A	B	B	.	B	B	B	.	B	A	.	A	B	A	A	A	B	A	B	A	B	A	A	A	B	A	B	A	A
S04_23754267	B	B	.	B	B	H	B	A	A	B	B	A	A	B	B	A	A	B	B	B	A	B	B	H	B	.	B	A	B	A	.	A	B	H	A	A	B	A	B	A	B	A	A	H	B	A	B	A	A
S04_23771064	B	B	A	B	B	A	B	A	A	B	B	A	A	B	B	A	A	B	B	B	H	B	B	A	B	B	B	A	B	A	B	A	B	A	A	A	B	A	B	A	B	A	A	H	B	A	B	A	A
S04_23771235	B	B	A	B	B	A	B	A	A	B	B	A	A	B	B	A	A	B	B	B	H	B	B	A	B	B	B	A	B	A	B	A	B	A	A	A	B	A	B	A	B	A	A	A	B	A	B	A	A
S04_23771249	B	B	A	B	B	A	B	A	A	B	B	A	A	B	B	A	A	B	B	B	H	B	B	A	B	B	B	A	B	A	B	A	B	A	A	A	B	A	B	A	B	A	A	A	B	A	B	A	A
S04_23785882	B	B	A	B	B	A	B	A	A	B	B	H	A	B	B	A	A	B	B	B	A	B	B	A	B	B	B	A	B	A	B	A	B	H	A	A	B	A	B	A	B	A	A	A	B	A	B	A	A
S04_23785954	B	B	A	B	B	A	B	A	A	B	B	H	A	B	B	A	A	B	B	B	A	B	B	A	B	B	B	A	B	A	B	A	B	H	A	A	B	A	B	A	B	A	A	A	B	A	B	A	A
S04_23793128	B	B	A	B	B	A	B	A	A	B	B	H	A	B	B	A	A	B	B	B	A	B	B	A	B	B	B	A	B	A	B	A	B	A	A	H	B	H	B	A	B	A	A	A	B	A	B	A	A
S04_23851360	B	B	A	B	H	A	B	A	A	B	B	A	A	B	B	A	A	B	B	B	A	B	B	A	B	H	H	A	B	A	H	A	B	A	A	H	B	A	B	A	B	A	A	A	B	A	B	A	A
S04_23911203	B	B	A	B	B	A	B	A	A	B	B	A	H	B	B	A	A	B	B	B	A	B	B	H	B	B	B	A	B	A	B	A	B	A	A	A	B	A	B	A	B	A	A	A	B	A	B	A	A
S04_23911233	B	B	A	B	B	A	B	A	A	B	B	A	H	B	B	A	A	B	B	B	A	B	B	H	B	B	B	A	B	A	B	A	B	A	A	A	B	A	B	A	B	A	A	A	B	A	B	A	A
S04_23945113	B	B	A	B	B	A	B	A	A	B	B	H	A	B	B	A	A	B	B	B	H	B	B	A	B	B	B	A	B	A	B	A	B	A	H	H	B	A	B	A	B	A	A	A	B	A	B	H	H
S04_23953629	B	B	A	B	B	A	B	A	A	B	H	A	A	B	B	A	A	B	B	B	A	B	B	A	B	B	B	A	B	A	B	A	B	A	A	A	B	A	B	A	B	A	A	A	B	A	B	A	A
S04_23965980	B	.	H	B	B	A	.	A	.	H	H	A	A	.	B	A	A	B	H	B	H	.	B	A	B	.	B	H	.	A	B	A	B	A	A	A	B	A	.	A	B	A	A	.	B	A	.	A	.
S04_24041746	B	.	A	.	B	A	B	A	A	B	B	A	A	B	B	A	A	.	H	B	A	B	B	.	B	H	.	.	B	A	.	A	B	A	A	A	H	A	B	A	B	A	A	A	B	A	B	A	A
S04_24043731	B	B	A	B	B	A	B	A	A	B	B	A	A	B	B	A	A	B	B	B	A	B	B	A	B	B	B	A	B	A	B	A	B	A	A	A	B	A	H	A	B	A	A	A	B	A	B	A	A
S04_24067772	B	B	A	B	B	A	B	A	A	B	.	H	.	.	B	H	A	H	B	H	H	.	B	H	B	H	H	A	.	.	B	A	B	.	A	A	B	A	B	A	B	A	A	A	B	A	B	.	A
S04_24068117	B	B	H	B	B	A	B	A	H	H	B	.	.	B	B	A	A	B	B	B	H	B	B	A	B	B	B	A	H	A	.	A	.	A	H	H	B	A	B	A	.	A	A	.	B	A	B	H	A
S04_24068263	B	B	H	B	B	A	B	H	A	B	B	A	H	B	B	A	A	B	B	B	H	B	B	A	B	B	B	A	B	A	B	H	B	H	A	A	B	A	B	A	B	A	A	A	B	A	B	H	A
S04_24068347	B	B	H	B	B	A	B	H	A	B	B	A	H	B	B	A	A	B	B	B	A	B	B	A	B	B	B	A	B	A	B	H	B	H	A	A	B	A	B	A	B	A	A	A	B	A	B	H	A
S04_24068383	B	B	H	B	B	A	B	H	A	B	B	A	H	B	B	A	A	B	B	B	A	B	B	A	B	B	B	A	B	A	B	A	B	H	A	A	B	H	B	A	B	A	A	A	B	A	B	.	A
S04_24073864	H	B	A	B	B	A	B	A	H	B	B	A	A	B	B	A	A	B	B	B	A	B	B	A	B	B	B	A	B	A	B	A	H	A	A	A	B	A	B	A	B	A	A	A	B	A	B	A	A
S04_24073921	H	B	A	B	B	A	B	A	H	B	B	A	A	B	B	A	A	B	B	B	A	B	H	A	B	B	B	A	B	A	B	A	H	A	A	A	B	A	B	A	B	A	A	A	B	A	B	A	A
S04_24190920	B	B	A	B	B	A	B	H	A	B	B	H	A	B	B	H	A	B	H	B	A	.	B	A	B	B	B	A	B	H	B	H	B	A	A	.	B	A	B	A	B	A	A	A	B	A	B	A	A
S04_24190954	B	B	A	B	B	H	H	H	A	B	.	H	A	B	B	H	A	B	H	B	A	B	B	A	B	B	B	A	B	H	B	H	B	A	A	.	B	A	B	A	B	A	A	A	B	A	B	A	A
S04_24268068	B	B	A	B	B	A	B	A	A	B	H	A	A	B	B	A	A	B	B	B	A	.	B	A	B	B	B	A	B	A	B	A	B	.	A	A	B	A	B	A	B	A	A	A	B	A	B	A	H
S04_24268114	B	B	A	B	B	A	B	A	A	B	H	A	A	B	B	A	A	B	B	B	A	.	B	A	B	B	B	A	B	A	B	A	B	A	A	A	B	A	B	A	B	A	A	A	B	A	B	A	A
S04_24333652	B	B	A	B	B	A	B	A	A	B	B	A	A	B	B	A	A	B	B	B	H	B	B	A	B	B	B	A	B	A	B	A	B	A	A	A	B	A	B	A	B	A	A	A	B	A	B	A	A
S04_24333725	B	B	A	B	B	A	B	A	A	B	B	A	A	B	B	A	A	B	B	B	H	B	B	A	B	B	B	A	B	A	B	A	B	A	A	A	B	A	B	A	B	A	A	A	B	A	B	A	A
S04_24333737	B	B	A	B	B	A	B	A	A	B	B	A	A	B	B	A	A	B	B	B	H	B	B	H	B	B	B	A	B	A	B	A	B	A	A	A	B	A	B	A	B	A	A	A	B	A	B	A	A
S04_24333859	B	B	A	B	B	A	B	A	A	B	B	A	A	B	B	A	A	B	B	B	A	B	B	H	B	B	B	A	B	A	B	A	B	A	A	A	B	A	B	H	B	A	A	A	B	A	B	A	A
S04_24333928	B	B	A	B	B	A	B	A	A	B	B	A	A	B	B	A	A	B	B	B	A	B	B	H	B	B	B	A	B	A	B	A	B	A	A	A	B	A	B	H	B	A	A	A	B	A	B	A	A
S04_24352872	.	B	A	H	B	A	B	A	A	.	H	A	A	H	B	A	A	B	B	H	A	B	B	.	.	.	B	A	B	.	.	A	B	A	A	A	B	A	B	H	B	A	A	A	.	A	B	H	A
S04_24352934	B	B	A	H	B	A	B	A	A	B	H	A	A	H	B	A	A	B	B	H	A	B	B	A	.	B	B	A	B	.	B	A	B	A	A	A	B	A	B	H	B	A	A	A	B	A	B	H	A
S04_24352944	B	B	A	H	B	A	B	A	A	B	H	A	A	H	B	A	A	B	B	H	A	B	B	A	.	B	B	A	B	.	B	A	B	A	A	A	B	A	B	H	B	A	A	A	B	A	B	H	A
S04_24355891	B	B	A	B	B	A	B	A	A	B	B	A	A	B	B	A	A	B	B	B	A	B	B	A	B	B	B	A	B	A	B	A	B	A	A	A	B	A	B	A	B	A	A	A	B	A	B	H	A
S04_24355961	B	B	A	B	B	A	B	A	A	B	B	A	A	B	B	A	A	B	B	B	H	B	B	A	B	B	B	A	B	A	B	A	B	A	A	A	B	A	B	A	B	A	A	A	B	A	B	H	A
S04_24356085	B	B	A	B	B	A	B	A	A	B	B	A	A	B	B	A	A	B	B	B	A	B	B	A	B	B	B	A	B	A	B	A	B	A	A	A	B	A	B	A	B	A	A	A	B	A	B	H	A
S04_24356256	B	B	A	B	B	A	B	A	A	B	B	H	A	B	B	A	A	B	B	B	.	B	B	A	B	H	B	A	B	H	B	A	B	H	A	A	B	A	B	A	B	H	A	A	B	A	B	A	A
S04_24356287	B	B	A	B	B	A	B	A	A	B	B	H	A	B	B	A	A	B	B	B	.	B	B	A	B	H	B	A	B	H	B	A	B	.	A	A	B	A	B	A	B	H	A	A	B	A	B	H	A
S04_24356294	B	B	A	B	B	A	B	A	A	B	B	H	A	B	B	A	A	B	B	B	.	B	B	A	B	H	B	A	B	H	B	A	B	.	A	A	B	A	B	A	B	H	A	A	B	A	B	A	A
S04_24381012	B	B	A	B	B	A	B	A	A	B	B	A	A	B	B	A	A	B	B	B	.	B	B	A	B	B	B	A	B	A	B	A	B	A	A	A	B	A	B	A	B	H	A	A	B	A	B	H	A
S04_24381131	B	B	A	B	B	A	B	A	A	B	B	A	A	B	B	A	A	B	B	B	.	B	B	H	B	B	B	A	B	A	B	A	B	A	A	A	B	A	B	A	B	H	A	A	B	A	B	A	A
S04_24389645	B	B	A	H	B	A	B	A	A	B	B	A	A	B	B	A	A	B	B	B	A	B	B	A	B	B	B	A	B	A	B	A	B	A	A	A	B	A	B	A	B	A	A	A	B	A	B	A	A
S04_24390083	B	B	H	B	B	A	B	A	A	B	B	A	H	B	B	A	A	B	B	B	A	B	B	A	B	B	B	A	B	H	B	A	B	A	A	A	B	A	B	A	B	A	A	A	B	A	B	A	A
S04_24445439	H	.	A	.	B	A	B	.	A	B	B	H	A	B	B	.	A	B	B	B	.	B	B	A	B	B	B	A	B	H	B	A	B	A	A	H	.	A	B	.	B	A	A	H	B	A	B	H	A
S04_24446113	B	B	H	B	B	A	B	A	H	B	B	H	A	B	B	A	A	B	B	B	A	H	B	A	B	B	B	A	B	H	B	A	B	H	A	A	B	A	B	A	B	A	A	H	B	A	B	A	A
S04_24476170	B	B	A	B	.	H	B	H	A	H	B	.	A	B	B	A	A	.	B	B	A	B	B	.	B	B	B	A	B	A	B	A	B	A	H	.	B	A	B	A	B	A	A	A	B	A	H	A	A
S04_24544474	B	.	H	B	B	A	B	A	A	H	B	A	H	B	B	A	A	H	B	B	A	B	B	H	B	B	B	A	B	A	.	A	B	A	A	A	B	A	B	A	B	A	A	A	B	A	B	.	.
S04_24544489	B	.	H	B	B	A	B	A	A	H	B	A	.	B	B	A	A	H	B	B	A	B	B	H	B	B	B	A	B	A	.	A	B	A	A	A	B	A	B	A	B	A	A	A	B	A	B	.	.
S04_24780823	B	B	A	B	B	H	B	A	A	B	B	A	A	B	B	A	A	B	B	B	A	H	B	A	B	B	B	A	B	A	B	A	B	A	A	H	B	A	B	A	B	H	A	A	B	A	B	A	A
S04_24783661	B	B	A	B	B	H	B	A	A	B	B	A	A	B	B	A	A	B	B	B	A	H	B	A	B	B	B	A	B	A	B	A	B	A	A	H	B	A	B	A	B	A	A	A	B	A	B	A	A
S04_24783697	B	B	A	B	B	H	B	A	A	B	B	A	A	B	B	A	A	B	B	B	A	B	B	A	B	B	B	A	B	A	B	A	B	A	A	H	B	A	B	A	B	A	A	A	B	A	B	A	A
S04_24807959	B	B	A	B	B	H	B	A	A	H	B	A	A	B	B	A	A	B	B	B	A	B	.	A	B	B	B	A	B	A	.	A	B	H	H	A	B	A	B	A	B	A	A	A	B	A	B	.	A
S04_24826982	B	B	A	H	B	A	B	A	A	B	B	A	A	B	B	A	A	.	B	B	H	B	B	A	B	B	B	A	B	A	B	A	B	A	A	A	B	A	B	A	B	A	A	A	B	A	B	A	A
S04_24829400	B	B	A	B	B	A	B	A	A	B	B	A	A	H	B	A	A	B	B	B	A	B	B	H	B	B	H	A	B	A	B	A	B	A	A	H	B	A	B	A	B	A	A	A	B	A	B	A	A
S04_24829416	B	B	A	B	B	A	B	A	A	B	B	A	A	H	B	A	A	B	B	B	A	B	B	H	B	B	H	A	B	A	B	A	B	A	A	H	B	A	B	A	B	A	A	A	B	A	B	A	A
S04_24854905	B	B	A	B	B	A	B	A	A	B	B	A	A	B	B	A	A	B	B	B	A	B	B	A	B	B	B	A	B	A	B	A	B	A	A	A	B	A	B	A	B	A	A	A	B	A	B	A	A
S04_24895299	B	B	A	B	B	A	B	A	A	H	B	A	A	B	B	A	A	B	B	B	A	B	B	A	B	B	B	A	B	A	B	H	B	A	A	.	B	A	B	A	B	A	A	A	B	A	H	A	A
S04_24895418	B	B	A	B	B	A	B	A	A	H	B	A	A	B	B	A	A	B	B	B	A	B	B	A	B	B	B	H	B	A	B	H	B	A	A	A	B	A	B	A	B	A	A	A	B	A	B	A	A
S04_24895466	B	B	A	B	B	A	B	A	H	H	B	A	A	B	B	A	A	B	B	B	A	B	B	A	B	B	B	H	B	A	B	H	B	A	A	A	B	A	B	A	B	A	A	A	B	A	H	A	A
S04_24945458	B	B	A	B	B	A	B	A	A	B	B	A	A	B	B	A	A	B	B	B	A	B	B	H	B	B	B	A	B	A	B	A	B	A	A	A	B	A	B	A	B	A	A	A	B	A	B	A	A
S04_24956062	B	B	A	B	B	A	B	A	A	B	B	A	H	.	B	A	A	B	B	H	A	.	B	A	B	.	B	A	H	A	.	A	B	A	A	A	B	.	B	A	B	A	A	A	B	A	B	A	A
S04_24966471	B	B	A	B	B	A	B	A	H	B	B	A	A	B	B	A	A	B	B	B	A	H	B	A	B	B	B	A	B	H	B	A	B	A	A	A	B	A	B	A	B	A	A	A	B	A	B	A	A
S04_24975357	B	B	A	B	B	A	B	A	A	B	B	A	A	B	B	H	A	B	B	B	A	B	B	H	B	B	B	A	B	A	B	A	B	A	A	A	B	A	B	A	B	A	A	A	B	A	B	A	A
S04_24975433	B	B	A	B	B	A	B	A	A	B	B	A	A	B	B	H	A	B	B	B	A	B	B	H	B	B	B	A	B	A	B	A	B	A	A	A	B	A	B	A	B	A	A	A	B	A	B	A	A
S04_24980536	B	B	A	B	B	A	B	H	A	B	B	A	A	.	B	.	A	B	B	B	A	B	B	H	B	.	B	A	B	A	B	A	B	.	A	A	B	A	B	A	H	A	H	A	B	A	B	A	A
S04_24992965	B	B	A	B	B	A	B	A	A	B	B	A	A	B	B	A	A	B	B	B	H	B	B	A	B	B	B	A	B	A	B	A	B	H	A	A	B	A	B	A	B	A	A	A	B	A	B	A	A
S04_24992983	B	B	A	B	B	A	B	A	A	B	B	A	A	B	B	A	A	B	B	B	H	B	B	A	B	B	B	A	B	A	B	A	B	H	A	A	B	A	B	A	B	A	A	A	B	A	B	A	A
S04_25005778	B	B	A	B	B	A	B	A	A	B	B	A	A	B	B	A	H	B	B	B	A	B	B	A	B	B	B	A	B	A	B	A	B	A	A	A	B	A	B	A	B	A	A	A	B	H	B	A	A
S04_25005907	B	B	A	B	B	A	B	A	A	B	B	A	A	B	B	A	H	B	B	B	A	B	B	A	B	B	B	A	B	H	B	A	B	A	A	A	B	A	B	A	B	A	A	A	B	H	B	A	A
S04_25121565	B	B	A	B	B	A	B	A	A	B	B	A	A	B	B	A	A	B	B	B	A	B	B	A	B	B	B	A	B	A	B	A	B	A	A	.	B	A	B	H	B	A	A	A	B	A	B	A	A
S04_25121708	B	B	A	B	B	A	B	A	H	B	B	A	A	B	B	A	A	B	B	B	A	B	B	A	B	B	B	A	B	A	B	A	B	A	A	A	B	A	B	A	B	A	A	A	B	A	B	A	A
S04_25288084	B	B	.	B	B	H	B	H	A	B	H	A	A	.	B	A	A	B	.	.	A	.	B	A	B	.	B	A	.	A	B	A	B	A	A	A	.	A	B	.	B	A	A	A	B	A	B	H	A
S04_25339218	B	.	A	H	.	A	B	A	A	B	B	H	.	H	B	A	A	H	B	B	H	.	B	A	B	.	B	A	B	A	B	A	.	H	A	.	.	H	.	A	B	A	A	A	B	A	B	A	.
S04_25513054	B	B	A	B	B	A	B	A	A	H	B	A	A	B	B	A	A	B	B	B	A	B	B	A	B	B	B	A	B	A	H	A	B	A	A	A	B	A	B	A	B	A	A	A	B	A	B	A	A
S04_25513212	B	B	A	B	B	A	B	A	A	H	B	A	A	B	H	A	A	B	B	B	A	H	B	A	B	B	B	A	B	A	H	A	B	A	A	A	B	A	B	A	B	A	A	A	B	A	B	A	A
S04_25513345	B	H	A	H	B	A	B	A	A	H	B	A	H	B	B	A	A	.	B	B	A	H	H	A	B	B	.	A	B	A	.	A	B	A	A	A	B	A	B	A	B	A	A	A	B	A	B	A	A
S04_25513529	B	B	A	B	H	A	B	A	A	B	B	A	H	B	B	A	A	B	B	B	A	H	B	A	B	B	B	A	H	A	B	A	H	A	A	A	B	A	B	A	B	A	A	A	B	A	B	A	A
S04_25513540	B	H	A	B	H	A	B	A	A	B	B	A	A	B	H	A	A	B	B	H	A	H	B	A	B	H	B	A	H	A	B	A	H	A	A	A	B	A	H	A	H	A	A	A	B	A	B	A	A
S04_25688289	B	H	A	B	B	A	B	H	H	B	B	A	A	B	B	A	.	B	B	B	A	H	B	A	B	B	B	A	H	A	H	A	H	.	A	A	B	A	B	A	B	A	A	A	B	A	H	H	A
S04_25761304	B	B	A	B	B	A	B	A	A	B	B	A	A	B	B	A	A	B	B	B	A	B	B	A	B	B	B	A	B	A	B	A	B	A	A	A	B	A	B	A	B	A	A	A	H	A	B	A	A
S04_25761355	B	B	A	B	B	A	B	A	A	B	B	A	A	B	B	A	A	B	B	B	A	B	B	A	B	B	B	A	B	A	B	A	B	A	A	A	B	A	B	A	B	A	A	A	H	A	B	A	A
S04_25767747	B	B	A	H	B	A	B	A	A	B	B	A	A	B	B	A	A	.	B	B	A	B	B	.	B	B	B	H	B	A	B	A	B	A	A	A	B	A	B	A	B	A	A	A	B	A	B	A	A
S04_25776744	B	B	A	B	B	A	B	A	A	B	B	A	A	B	B	A	A	B	B	B	H	B	B	A	B	B	B	H	B	A	B	A	B	H	A	A	B	A	B	A	B	A	A	A	B	A	B	A	A
S04_25776823	B	B	A	B	B	A	B	A	A	B	B	A	A	B	B	A	A	B	B	B	H	B	B	A	B	B	B	H	B	A	B	A	B	H	A	A	B	A	B	A	B	A	A	A	B	A	B	A	A
S04_26052754	B	B	A	B	B	A	.	A	A	B	B	A	A	B	B	H	A	B	B	B	H	B	B	A	B	B	B	A	B	A	B	A	B	.	A	A	B	A	B	A	B	A	A	A	B	A	B	A	A
S04_26052881	B	B	A	B	B	A	.	H	A	B	.	A	A	B	B	H	A	B	B	B	H	H	B	A	B	B	B	A	B	A	B	A	B	.	A	A	B	A	B	A	B	A	A	A	B	A	B	A	A
S04_26078877	B	.	H	.	B	H	B	H	A	B	B	A	H	B	B	.	A	B	B	B	A	.	B	H	B	B	B	A	B	A	B	.	H	A	A	A	B	.	B	A	B	H	A	A	B	H	B	A	A
S04_26079998	B	B	A	H	B	A	B	A	H	B	B	A	H	B	H	A	A	B	B	B	A	B	B	A	B	B	B	A	B	A	B	A	B	A	A	A	B	A	B	A	B	A	A	A	B	A	B	.	A
S04_26080049	B	B	A	H	B	A	B	A	H	B	B	A	H	B	H	A	A	B	B	B	A	B	B	A	B	B	B	A	B	A	B	A	B	A	A	A	B	A	B	A	B	A	A	A	B	A	B	.	A
S04_26141594	B	B	A	B	B	A	B	A	A	B	B	A	A	B	B	A	A	.	B	B	A	H	B	A	B	B	B	H	B	A	H	A	B	A	A	A	H	A	H	A	B	A	A	A	B	A	B	A	A
S04_26237185	B	B	A	B	B	A	B	A	A	B	B	A	A	B	B	A	H	B	H	B	A	B	B	A	B	B	B	A	B	A	B	A	B	A	A	A	B	A	B	A	B	A	A	A	B	A	B	A	A
S04_26239803	B	B	A	H	B	A	B	A	A	B	B	H	A	B	B	A	A	H	B	B	A	B	B	A	B	B	B	A	B	A	B	A	B	A	A	A	B	A	B	A	B	A	A	A	B	A	B	A	A
S04_26352267	B	B	A	B	B	A	B	A	A	B	B	A	A	B	B	A	A	B	B	B	A	B	B	A	B	B	B	A	B	A	B	A	B	A	A	A	B	A	B	A	B	H	A	A	B	H	B	A	A
S04_26445083	B	B	A	B	B	A	B	A	A	B	H	A	A	B	B	A	A	B	B	H	A	H	B	A	B	B	B	A	B	A	B	A	H	A	A	A	B	A	B	A	H	A	A	A	B	A	B	A	A
S04_26457508	B	B	A	B	B	H	B	A	H	B	B	A	A	H	B	A	A	B	B	B	.	.	B	A	B	.	B	A	B	A	B	A	B	A	A	A	B	A	B	A	H	H	A	A	.	A	B	A	A
S04_26457761	B	B	A	B	B	H	B	A	H	B	B	A	A	B	B	A	A	B	B	B	A	H	B	.	B	B	B	A	B	A	B	A	B	A	A	A	B	A	B	H	B	A	A	A	B	A	B	A	A
S04_26516715	B	B	A	B	B	A	B	A	A	B	B	A	H	B	B	A	A	B	B	B	H	B	B	A	B	B	B	A	B	A	B	A	B	A	A	A	B	A	B	A	B	A	A	A	B	A	B	A	A
S04_26516744	B	B	A	B	B	A	B	A	A	B	B	A	H	B	B	A	A	B	B	B	H	B	B	A	B	B	B	A	B	A	B	A	B	A	A	A	B	A	B	A	B	A	A	A	B	A	B	A	A
S04_26535327	B	.	A	B	B	A	B	A	A	B	B	A	A	B	B	H	A	B	B	B	A	B	B	H	B	B	B	A	B	A	B	A	B	H	A	A	B	H	B	A	B	A	A	A	B	A	B	A	A
S04_26541151	B	B	A	B	B	A	B	A	A	B	B	A	A	B	B	A	A	B	B	B	A	B	B	A	B	B	B	A	B	A	B	A	B	H	A	A	B	H	B	A	B	A	A	A	B	A	B	A	A
S04_26547626	B	B	A	B	B	A	B	A	A	B	B	A	A	B	B	A	A	B	B	B	A	B	B	A	B	B	B	A	B	A	B	A	B	A	A	A	B	A	B	A	B	A	A	A	B	A	B	A	A
S04_26547739	B	B	A	B	B	A	B	A	A	B	B	A	A	B	B	A	A	B	B	B	A	B	B	A	B	B	B	A	B	A	B	A	B	A	A	A	B	A	B	A	B	A	A	A	B	A	B	A	A
S04_26575257	B	B	A	B	B	A	B	A	A	B	B	A	A	B	B	A	A	B	B	B	A	B	B	A	B	B	B	A	B	A	B	A	B	H	A	H	B	A	B	A	B	A	A	A	B	A	B	A	A
S04_26670828	B	B	A	B	B	A	B	A	A	.	B	H	H	.	B	.	.	B	B	.	.	B	B	A	B	.	B	A	H	.	B	A	B	A	A	A	.	H	B	.	.	A	A	A	B	H	.	H	A
S04_26748497	B	B	A	B	B	A	B	A	A	B	B	A	H	.	B	A	A	B	B	B	A	B	B	A	B	B	B	A	B	A	B	A	B	A	A	A	B	A	B	A	B	A	A	A	B	A	B	A	A
S04_26835164	B	B	A	B	B	A	B	A	A	H	B	A	.	.	B	A	A	B	B	B	A	.	.	H	.	.	H	A	H	.	B	A	.	.	A	.	B	A	B	A	.	A	H	A	H	H	B	.	A
S04_27178312	.	B	.	B	B	H	B	H	A	B	B	A	A	B	B	A	A	B	B	B	A	B	B	A	B	B	B	A	H	A	B	A	B	A	A	H	B	A	B	A	B	A	A	A	B	A	B	A	A
S04_27421645	B	B	A	B	B	A	B	A	A	B	B	A	.	H	B	A	A	B	B	B	A	.	H	A	B	B	H	A	B	.	.	A	B	A	A	A	B	A	B	H	B	A	A	A	B	A	B	A	A
S04_27995324	B	H	H	B	H	A	H	A	A	H	H	A	A	H	H	A	A	B	B	B	A	B	B	A	B	H	B	A	H	A	B	A	B	A	A	A	B	A	B	H	B	A	A	A	B	A	B	A	A
S04_28074809	B	B	A	B	B	A	B	A	A	B	B	A	A	B	B	A	A	B	B	B	H	B	B	A	B	B	B	H	B	A	B	A	B	A	A	H	B	A	B	A	B	A	A	A	B	A	B	A	A
S04_28074837	B	B	A	B	B	A	B	A	A	B	B	A	A	B	B	A	A	B	B	H	H	B	B	A	B	B	B	A	B	A	B	A	B	A	A	H	B	A	B	A	B	A	A	A	B	A	B	A	A
S04_28727970	B	B	A	B	B	A	B	A	A	B	.	A	.	B	B	A	A	B	H	B	A	H	B	A	B	B	.	A	B	A	.	A	B	H	A	A	B	A	B	A	H	A	A	A	B	A	B	.	A
S04_28824623	B	B	H	B	B	A	B	A	A	B	B	A	A	B	B	A	A	H	B	B	A	B	B	A	B	.	B	A	B	A	B	A	.	A	A	A	B	A	B	A	B	A	A	A	B	A	B	H	A
S04_28824933	B	B	A	B	B	A	B	A	A	B	B	A	A	B	B	A	A	B	B	B	A	B	B	A	B	B	B	A	B	A	B	A	B	A	A	A	B	A	B	A	B	A	A	A	B	A	B	A	A
S04_29352746	B	B	A	B	B	A	B	A	A	B	B	A	H	B	B	H	A	B	B	B	A	B	B	A	B	B	B	A	B	H	B	A	B	H	A	A	B	A	B	A	B	A	A	A	B	A	B	A	A
S04_29400707	B	B	A	H	B	A	B	A	A	B	B	A	A	B	B	A	A	.	B	B	A	B	B	H	B	B	B	A	B	A	B	A	B	A	A	A	B	A	B	A	B	A	A	A	B	A	B	A	A
S04_29643676	B	B	A	B	B	A	.	A	H	B	B	A	A	B	.	A	A	B	H	B	H	.	B	A	B	B	B	A	B	A	B	A	B	.	A	A	B	.	B	A	B	A	A	A	B	A	B	A	A
S04_29643717	B	B	A	B	B	A	.	A	H	B	B	A	A	B	.	A	A	B	H	B	H	.	B	A	B	B	B	A	B	A	B	A	B	.	A	A	B	.	B	.	B	A	A	A	B	A	B	A	A
S04_29759324	B	B	A	B	B	A	B	A	A	B	B	A	A	B	B	A	A	B	B	B	A	B	B	A	B	B	H	A	B	A	B	A	B	A	A	H	B	A	B	A	B	A	A	A	B	A	B	A	A
S04_30187490	B	B	A	B	B	A	B	A	A	B	B	A	H	B	B	A	A	B	B	B	A	B	B	A	B	B	B	A	B	A	B	A	B	A	A	A	B	A	B	A	B	A	A	A	B	A	B	A	A
S04_30247488	B	B	A	H	B	A	B	A	A	.	H	A	.	B	B	A	A	.	.	B	A	.	.	A	B	B	B	.	.	.	B	A	B	A	A	A	B	A	B	A	B	A	A	A	.	A	B	.	H
S04_30328347	B	B	A	B	B	A	B	A	A	B	B	A	A	H	B	A	A	B	H	B	H	B	B	A	H	B	B	A	B	A	B	A	B	A	A	A	B	A	B	A	B	A	A	H	B	H	B	A	A
S04_30477701	B	B	A	B	B	A	B	A	A	B	B	A	A	B	B	A	A	B	B	B	A	B	B	A	H	B	B	A	B	A	B	A	B	A	A	A	B	A	B	A	B	A	A	A	B	A	B	A	A
S04_30770091	B	B	A	B	B	A	B	A	A	B	B	A	A	B	B	A	A	B	B	B	A	.	B	A	B	B	B	A	B	A	B	A	B	A	A	A	B	A	B	A	B	A	A	A	B	A	B	.	A
S04_30815872	B	B	H	B	B	H	B	A	A	B	B	A	A	B	B	A	A	B	B	B	A	H	B	A	B	B	B	A	B	H	B	A	B	A	A	H	B	A	B	A	B	H	A	A	B	A	B	H	A
S04_30996155	B	B	A	B	B	A	B	A	A	B	B	A	H	B	B	A	A	B	B	B	A	.	B	A	B	B	B	A	B	A	B	A	H	A	A	A	B	A	H	A	.	A	H	A	B	A	B	A	A
S04_31061753	B	B	A	B	B	.	B	A	H	B	B	A	A	B	B	A	A	B	B	B	A	B	B	A	B	B	B	A	B	A	B	A	B	A	A	.	B	A	B	A	B	A	A	A	B	A	B	.	A
S04_31379730	B	B	A	B	B	A	B	A	A	.	H	A	A	B	B	A	A	B	B	B	.	B	.	A	.	B	B	A	B	A	B	A	B	.	A	.	.	H	B	A	B	H	A	A	B	A	B	.	A
S04_31447223	B	B	A	B	B	A	B	H	A	B	B	A	A	B	B	A	A	B	B	B	A	B	B	A	B	B	B	A	B	A	B	A	B	A	A	H	B	A	B	A	B	A	A	A	B	A	B	A	A
S04_31494090	B	B	A	B	B	A	B	A	A	B	B	A	H	B	B	H	A	B	B	B	A	B	B	A	B	B	B	A	B	A	B	A	B	H	A	H	B	A	B	A	B	A	A	A	B	A	B	A	A
S04_31725746	B	B	H	B	B	A	B	A	H	B	B	A	A	B	B	A	A	B	B	B	H	B	B	A	B	B	B	A	B	A	B	A	B	A	A	H	B	A	B	A	B	A	A	A	B	A	B	H	H
S04_32083705	B	B	.	B	B	A	B	A	A	B	B	A	A	B	B	A	A	B	B	B	.	B	B	A	B	B	B	A	B	H	B	A	H	A	A	A	B	A	B	A	B	H	A	A	B	A	B	A	A
S04_32362909	B	.	A	.	B	A	B	A	.	B	B	A	A	H	H	A	A	B	B	B	A	H	B	A	B	B	.	.	B	H	B	A	B	A	A	.	B	.	B	A	B	A	A	A	B	.	B	A	.
S04_32397577	H	B	A	B	.	.	B	.	A	B	B	A	.	H	B	A	A	B	B	.	A	.	B	A	.	.	.	A	B	.	.	A	B	A	A	.	B	A	B	.	B	H	A	A	B	H	.	.	.
S04_32471519	B	B	H	B	B	A	B	A	A	B	B	A	A	B	B	A	A	B	B	B	A	B	B	A	B	B	B	A	B	A	B	A	B	A	A	H	B	A	B	H	B	A	A	A	B	A	B	A	A
S04_32485736	B	B	A	B	B	A	B	A	A	B	H	A	A	B	B	H	A	B	B	B	A	B	B	A	B	B	B	A	B	A	B	A	B	A	A	H	B	A	B	A	B	A	A	A	B	A	B	A	A
S04_32706029	B	B	H	B	B	A	B	A	A	B	.	H	A	B	B	A	A	B	B	B	H	H	B	A	H	B	B	H	B	H	B	A	B	H	A	H	B	A	B	A	B	.	A	A	B	A	B	A	A
S04_32850701	B	B	A	.	B	A	B	A	A	B	B	A	A	B	B	A	A	B	B	B	A	B	B	.	B	B	B	A	B	A	H	A	B	A	A	A	B	A	B	A	B	A	A	A	B	A	B	A	A
S04_33052499	B	B	A	B	B	A	B	A	H	B	B	A	A	B	B	A	A	B	.	B	H	.	B	A	B	B	B	A	B	A	B	H	B	.	A	A	B	A	B	A	B	A	A	A	B	A	B	.	A
S04_33139773	B	B	H	B	B	A	B	A	H	H	B	A	A	B	B	A	A	B	B	B	A	B	B	A	B	B	B	A	H	A	B	A	B	H	A	A	B	A	B	A	B	A	A	A	B	A	B	A	A
S04_33246778	B	B	A	B	B	A	B	A	A	B	B	A	A	B	B	A	A	B	B	B	A	B	B	A	B	B	B	A	B	H	B	A	B	A	A	A	B	H	B	A	B	A	A	A	B	A	B	H	A
S04_33571598	B	B	A	B	B	A	B	A	A	B	B	A	H	B	B	A	A	B	B	B	A	H	B	A	B	B	B	A	B	A	B	A	B	A	A	A	H	A	B	A	B	H	A	A	B	A	B	A	A
S04_33614845	B	B	A	B	B	A	B	A	A	H	B	H	A	B	B	A	A	B	B	B	A	B	B	A	B	B	B	A	B	A	B	A	B	A	A	A	B	H	B	A	B	H	A	A	B	A	B	A	A
S04_33678740	B	B	A	B	B	A	B	A	A	B	B	H	A	B	B	A	H	B	B	B	A	B	B	A	B	B	B	A	B	A	B	H	B	H	A	A	B	A	B	A	H	A	A	A	B	A	B	A	A
S04_33678750	B	B	A	B	B	A	B	A	A	B	B	H	A	B	B	A	H	B	B	B	A	B	B	A	B	B	B	A	B	A	B	H	B	H	A	A	B	A	H	A	H	A	A	A	B	A	B	A	A
S04_33679344	B	.	.	B	B	A	B	A	A	B	B	A	H	B	B	A	A	B	B	B	A	.	B	A	B	H	H	A	B	H	B	H	.	H	A	A	B	A	B	A	B	H	.	A	B	A	B	A	H
S04_33688655	B	B	A	B	B	A	H	A	A	B	B	A	A	.	B	A	A	B	B	B	A	.	.	A	B	B	B	A	B	A	B	A	B	H	A	A	B	A	B	A	B	A	A	A	B	A	B	A	A
S04_33690963	B	B	A	B	B	A	B	A	A	B	B	A	A	B	B	A	A	B	B	B	A	B	B	A	B	B	B	A	B	A	B	A	B	A	A	H	B	A	B	A	B	A	A	A	B	A	B	A	A
S04_33691008	B	B	A	B	B	A	B	A	A	H	B	A	A	B	B	A	H	B	B	B	A	B	B	A	B	B	B	A	B	A	B	A	B	A	A	H	B	A	B	A	B	A	A	A	B	A	B	A	A
S04_33719401	B	B	A	B	B	A	B	A	A	B	B	A	H	B	B	A	A	B	.	B	A	H	B	A	B	B	B	A	B	A	B	A	B	H	A	A	B	A	H	A	B	A	A	A	B	A	B	.	A
S04_33859871	B	B	A	B	B	A	H	A	A	B	B	A	H	B	B	A	A	B	B	B	A	B	B	A	B	B	B	A	B	H	B	A	B	A	A	A	B	A	B	A	B	A	A	A	B	A	B	A	A
S04_33891226	B	B	A	B	B	A	B	.	A	.	B	.	A	B	B	H	.	B	B	B	.	.	B	A	H	H	B	A	B	.	B	A	.	A	.	.	.	A	B	A	B	.	A	A	B	A	B	A	.
S04_33939982	B	B	A	B	B	A	B	A	H	B	B	A	H	B	B	A	A	B	B	B	A	B	B	A	B	B	B	A	B	A	B	A	B	H	A	A	B	A	B	A	B	H	A	A	B	A	B	H	A
S04_33942872	B	B	A	B	B	A	B	A	A	B	B	A	A	B	B	A	A	B	B	B	A	B	B	A	B	B	B	A	B	A	B	A	B	A	A	A	B	H	B	A	B	A	A	A	B	A	B	A	A
S04_34155987	B	B	A	B	B	A	B	A	A	B	B	A	A	B	H	A	A	B	B	H	A	B	B	A	B	B	B	A	B	A	B	H	B	H	A	A	B	A	B	A	B	A	A	A	B	A	B	A	A
S04_34264625	B	H	A	B	B	A	B	A	A	B	B	A	A	B	B	A	A	B	B	B	A	B	B	H	B	B	B	A	B	A	B	A	B	A	A	A	B	A	B	A	B	A	A	A	B	A	B	A	A
S04_34265990	B	B	A	B	B	A	B	A	A	B	B	A	A	B	B	H	A	B	B	B	A	B	B	A	B	B	B	A	B	H	B	A	B	A	A	A	H	A	B	A	B	A	A	H	B	A	B	A	A
S04_34397239	B	B	A	B	B	A	B	A	A	B	B	A	A	B	B	A	A	B	B	B	A	B	B	A	B	B	B	A	B	A	B	A	B	H	A	A	B	A	B	A	B	A	A	A	B	A	B	A	A
S04_34404429	B	H	A	B	B	A	B	A	A	B	B	A	A	B	B	A	A	B	B	B	H	B	B	A	B	B	B	A	B	A	B	A	B	H	A	A	B	A	B	A	B	A	A	A	B	A	B	A	A
S04_34406570	B	B	H	B	B	A	B	A	A	B	B	A	A	B	B	A	A	B	B	B	A	B	B	H	B	B	B	A	B	A	B	A	B	H	A	H	B	A	B	A	B	H	A	A	B	A	B	A	A
S04_34790089	B	B	H	B	B	A	B	A	A	H	B	H	A	H	B	A	A	B	B	B	A	B	B	A	B	B	B	A	B	H	B	A	B	H	A	H	B	A	B	A	B	A	A	A	B	A	B	A	A
S04_34990013	.	B	A	B	B	.	B	A	.	.	.	.	.	B	B	.	A	B	B	B	.	.	B	A	B	B	.	.	.	A	.	A	B	.	.	.	B	A	B	.	B	A	.	.	B	A	B	A	A
S04_34990047	B	B	H	B	B	A	B	A	A	B	B	A	H	B	B	A	A	B	B	B	A	B	B	A	B	B	B	A	B	A	B	A	.	A	A	H	B	A	B	A	B	A	A	A	B	A	B	A	A
S04_35097118	B	B	A	B	B	A	B	A	A	B	B	A	A	B	B	A	A	B	B	B	A	H	B	A	B	B	B	A	B	A	B	A	B	A	A	A	B	H	B	A	B	.	A	A	B	A	B	H	H
S04_35290202	B	B	A	.	B	A	B	A	A	.	B	H	.	B	B	A	A	B	B	.	A	B	B	A	B	B	B	A	B	.	B	A	B	A	A	H	B	A	B	A	B	A	A	A	B	H	B	H	H
S04_35464049	B	B	A	B	B	A	B	A	A	B	B	A	.	B	B	A	A	B	.	B	H	.	B	A	B	B	B	A	B	A	B	A	B	A	A	.	H	.	B	A	B	H	A	A	B	H	B	H	A
S04_35500367	B	B	A	B	B	A	H	A	A	B	B	A	A	B	B	A	A	B	B	B	A	B	B	A	H	B	B	A	B	A	.	A	B	A	A	H	B	A	B	A	.	A	A	A	H	A	B	A	A
S04_35528737	B	B	A	B	B	A	B	H	A	B	H	A	A	B	B	H	A	B	B	B	A	B	B	A	B	B	B	A	B	A	B	A	B	A	A	A	B	A	B	A	B	A	A	A	B	A	H	A	A
S04_35589520	B	B	A	B	B	A	B	A	A	B	B	A	A	B	B	A	A	B	B	B	A	B	B	A	B	B	B	A	B	A	B	A	B	A	A	A	B	A	B	A	B	A	A	A	B	A	B	A	A
S04_36172639	B	B	A	H	B	A	.	A	.	B	B	H	A	B	H	A	A	B	B	B	H	B	B	A	B	.	B	A	B	A	B	A	B	A	A	.	B	A	B	A	B	A	H	A	B	A	B	A	H
S04_36248196	B	B	A	B	B	A	B	A	A	B	B	H	A	B	B	H	A	B	B	B	A	B	B	A	B	B	B	A	B	A	B	H	B	.	A	A	B	A	B	H	B	A	A	A	B	A	B	H	A
S04_36254561	.	B	A	B	H	.	B	A	A	.	.	.	.	.	.	A	A	B	B	B	A	.	B	A	B	.	B	A	B	H	H	A	.	H	H	A	B	A	B	H	B	H	A	A	B	.	B	H	A
S04_36255872	B	B	A	B	B	A	B	A	A	.	B	.	A	B	B	A	A	B	B	B	A	B	B	A	B	B	B	A	B	A	B	A	B	A	A	A	B	A	B	A	B	A	A	A	B	A	B	A	A
S04_36348338	B	B	A	B	B	H	B	A	A	H	B	A	A	B	B	A	A	B	B	B	A	B	B	A	B	B	B	A	B	A	.	A	B	A	A	A	B	A	B	A	B	A	A	A	B	A	B	A	H
S04_36361533	B	B	A	B	B	H	B	A	H	B	B	A	H	H	B	A	A	B	B	B	A	B	B	A	B	B	B	A	B	A	B	A	B	A	A	H	B	A	B	A	B	A	A	A	B	A	B	A	A
S04_36404759	B	B	A	B	B	A	B	A	H	B	B	A	A	B	B	A	A	B	B	B	.	B	H	H	B	B	B	A	B	H	B	A	B	A	A	.	B	A	B	A	B	A	A	A	B	A	B	A	A
S04_36451630	.	B	A	B	B	A	B	A	A	.	H	A	A	B	B	A	A	B	B	B	A	B	B	A	H	B	B	A	B	A	B	A	B	A	A	A	B	H	H	.	B	A	A	A	.	A	B	A	A
S04_36464711	B	B	A	B	B	A	B	A	A	B	B	H	H	B	B	A	A	B	B	B	A	B	B	A	B	B	B	A	B	A	B	A	B	A	A	A	B	A	B	A	B	A	A	A	B	H	B	A	A
S04_36530936	B	B	A	B	B	A	B	H	A	B	B	A	A	B	B	A	A	B	B	B	A	B	B	A	B	B	H	A	B	A	B	A	B	A	A	A	B	A	B	A	B	A	A	A	B	A	B	A	A
S04_36578441	B	B	H	B	B	A	B	A	A	B	B	A	H	B	B	A	A	B	B	B	H	B	B	A	B	B	B	A	B	A	B	A	B	H	A	A	B	A	B	A	B	A	A	A	B	H	B	H	A
S04_36578576	B	B	H	B	B	A	B	A	A	B	B	A	H	B	B	A	A	B	B	B	H	B	B	A	B	B	B	A	B	A	B	A	B	H	A	A	B	A	B	A	B	A	A	A	B	H	B	A	A
S04_36583298	B	B	H	B	B	A	B	A	A	B	B	A	A	B	B	A	A	B	B	B	A	B	B	A	B	B	B	A	B	A	B	A	H	A	A	A	B	A	B	A	B	A	A	A	B	A	B	H	A
S04_38050084	B	B	H	B	B	A	B	A	A	B	B	A	A	B	B	A	A	B	B	H	A	B	B	A	B	H	B	A	B	A	B	A	B	A	H	A	B	A	B	A	B	A	H	A	B	A	B	A	A
S04_38413887	B	B	A	B	B	A	B	A	.	B	B	A	A	B	B	A	A	B	B	B	A	B	B	.	B	H	B	A	B	A	B	A	H	A	A	A	B	A	B	H	B	A	A	A	B	A	H	A	A
S04_38712008	B	B	A	B	B	A	B	A	A	B	B	A	A	.	B	A	A	B	H	B	A	B	B	H	B	B	B	A	B	A	B	A	.	A	A	A	B	A	B	A	B	A	A	A	B	A	B	A	A
S04_40705637	B	B	A	B	B	A	B	A	A	B	B	A	H	B	B	A	A	B	B	B	A	B	B	H	B	B	B	A	B	H	B	A	B	A	A	A	B	A	B	H	B	A	A	A	B	A	B	H	A
S04_40796702	B	B	A	B	B	A	B	A	A	B	B	A	A	B	B	A	A	B	B	B	A	B	B	H	B	B	B	A	B	A	B	A	B	A	A	A	B	A	B	A	B	A	A	A	B	A	H	A	A
S04_40876190	B	B	A	B	B	A	B	A	A	B	B	A	A	B	B	.	A	H	B	B	A	.	B	H	B	H	B	A	B	A	.	A	H	.	A	.	B	A	B	A	B	A	A	A	B	A	B	A	A
S04_41006254	B	B	A	B	B	A	B	A	A	B	B	H	A	B	B	A	A	B	B	B	A	B	B	H	B	B	B	A	B	A	B	A	B	A	A	A	B	A	B	H	B	A	A	A	B	A	B	H	A
S04_41230516	B	B	A	B	B	A	B	A	A	B	B	A	A	B	B	A	A	B	B	B	A	B	B	H	B	B	H	A	B	A	B	A	B	A	A	A	B	A	B	A	B	A	A	A	B	A	B	A	A
S04_41320598	B	B	A	B	B	A	B	A	A	B	B	A	A	B	B	A	H	B	B	B	H	B	B	H	B	B	B	A	B	A	B	A	B	A	A	A	B	A	B	A	B	H	A	A	B	H	B	A	A
S04_41326567	B	H	A	B	B	H	B	A	A	B	B	A	A	B	B	A	A	.	B	B	A	B	B	.	B	B	B	H	H	A	H	A	B	A	A	A	B	A	B	A	B	A	A	A	B	A	B	A	A
S04_41367493	B	B	H	B	B	H	B	A	A	B	B	A	A	B	B	A	A	B	B	B	A	B	B	H	B	B	B	A	B	A	B	A	B	A	A	A	B	A	B	A	B	A	A	A	B	A	B	A	A
S04_41367566	B	B	A	B	B	A	B	A	H	B	B	A	A	B	B	A	A	B	B	B	A	B	B	H	B	B	B	A	B	A	B	A	B	A	A	A	B	A	B	A	B	A	A	A	B	A	B	A	A
S04_41380772	B	B	A	B	B	A	H	A	A	B	B	A	A	B	B	A	A	B	B	B	H	B	B	H	B	.	B	A	H	A	B	A	B	A	A	A	.	A	H	A	B	A	A	A	H	A	B	H	A
S04_41380854	B	B	A	B	B	A	B	A	A	B	B	A	H	B	B	A	A	B	B	B	H	B	B	H	B	B	B	H	H	A	B	A	B	A	A	A	B	A	B	A	B	A	A	A	B	A	B	H	A
S04_41380864	B	B	A	B	B	A	B	A	H	B	B	A	H	B	B	A	A	B	B	B	H	B	B	H	B	B	B	A	H	A	B	A	B	A	A	A	B	A	B	A	B	A	A	H	B	A	B	H	A
S04_41382811	B	B	A	B	B	A	B	A	H	B	B	H	A	B	B	A	A	B	B	B	H	B	B	H	B	B	B	A	B	A	B	A	B	A	A	A	B	A	B	A	B	A	A	H	B	A	B	A	A
S04_41995253	B	B	A	B	B	H	B	A	A	B	B	A	.	B	.	A	A	B	.	B	.	B	B	H	B	B	.	A	B	H	B	A	B	H	A	A	B	A	B	A	B	.	A	H	B	A	B	A	A
S04_42066479	B	B	A	B	B	A	B	A	A	B	B	A	A	B	B	H	A	B	B	B	A	B	B	H	B	B	B	A	B	A	B	A	B	A	A	A	B	H	B	A	B	A	A	A	B	A	B	A	A
S04_42166560	B	B	A	B	B	A	B	A	A	B	B	H	A	B	B	A	A	B	B	B	A	B	B	H	H	B	B	A	H	A	B	A	B	H	A	H	B	A	B	A	B	A	A	A	B	A	B	A	A
S04_42166896	B	H	A	B	B	A	B	A	A	B	B	A	A	B	B	A	A	B	B	B	A	H	B	H	B	B	B	A	B	A	B	A	B	H	A	A	B	A	B	A	H	A	H	A	B	A	B	A	A
S04_42168070	B	B	A	B	B	A	B	A	A	B	B	H	A	B	B	A	A	B	B	B	H	B	B	H	B	B	B	H	B	A	B	A	B	.	A	A	B	A	B	A	B	A	A	A	B	A	B	A	A
S04_44450553	B	B	A	A	B	A	B	B	A	B	B	A	A	B	B	B	A	B	B	B	A	B	B	H	B	B	B	A	B	A	B	A	B	A	A	A	B	A	B	A	B	B	A	A	B	A	B	A	A
S04_44559815	B	B	A	.	B	A	B	B	A	B	B	A	A	B	B	B	A	.	B	B	A	B	B	.	H	H	B	.	B	A	B	A	B	A	A	A	B	A	B	A	B	B	A	A	B	A	B	A	A
S04_44623714	B	B	A	A	B	A	B	B	A	B	H	A	A	B	B	B	A	B	B	B	A	B	B	H	B	B	B	A	H	A	B	A	B	A	A	A	B	A	B	A	B	B	A	A	B	A	B	A	A
S04_44640082	H	B	A	H	B	A	B	B	A	B	B	A	A	B	B	B	A	B	B	B	A	B	B	H	B	B	H	A	B	A	.	A	B	A	A	A	B	A	B	A	B	B	A	A	B	A	B	A	A
S04_44706481	B	B	A	H	B	A	B	B	A	B	B	A	A	B	B	B	B	B	B	B	H	B	B	H	B	B	B	A	B	A	B	B	B	A	B	A	B	A	B	A	B	B	A	A	B	A	B	H	A
S04_44706508	B	B	A	H	B	A	B	B	H	B	B	A	A	B	B	B	B	B	B	B	H	B	B	H	B	B	B	A	B	A	B	B	B	A	B	A	B	A	B	A	B	B	A	A	B	A	B	H	A
S04_44905417	B	B	A	A	B	A	A	B	A	B	B	H	H	B	B	B	H	B	B	B	A	B	B	H	B	B	B	A	B	A	B	B	B	A	B	H	B	A	B	A	B	B	A	H	B	A	B	H	A
S04_44908818	B	B	A	A	B	.	A	B	A	B	B	A	A	B	B	H	B	B	B	B	A	H	B	H	B	B	B	A	B	A	B	B	B	A	B	H	B	A	B	A	B	B	A	A	B	A	B	H	A
S04_44922410	.	B	.	H	B	.	A	B	A	.	H	A	.	B	B	B	.	B	B	B	A	B	B	H	B	B	B	.	B	A	.	B	B	.	B	A	B	A	B	A	B	B	A	.	B	A	B	H	A
S04_44922473	B	B	A	A	B	A	A	B	H	B	H	A	A	B	B	B	B	B	B	B	A	B	B	H	B	B	B	A	B	A	B	B	B	A	B	A	B	A	B	A	B	B	A	A	B	A	B	H	A
S04_44922507	.	B	.	A	B	A	A	B	H	.	H	A	.	B	B	B	.	B	B	B	A	B	B	H	B	B	B	.	B	A	.	B	B	.	B	A	B	A	B	A	B	B	A	.	B	A	B	H	A
S04_44939789	B	B	A	A	B	A	A	B	A	B	B	A	.	B	B	B	B	H	B	B	A	B	H	.	B	B	B	A	B	A	B	B	B	H	B	A	B	A	B	A	.	B	A	A	B	A	B	H	A
S04_45078401	B	B	A	.	B	A	A	B	A	B	B	A	A	B	B	B	B	.	B	B	A	B	B	.	B	B	B	.	H	A	H	B	B	.	B	.	B	A	B	A	B	B	A	A	B	A	B	.	A
S04_45157363	B	B	A	A	B	A	A	.	H	B	B	A	.	B	B	B	H	B	B	B	A	.	B	H	B	B	H	A	B	A	.	B	H	A	B	A	B	A	B	H	B	B	A	A	B	H	B	.	A
S04_45157450	B	B	H	A	B	A	A	.	A	B	B	A	.	B	B	B	H	B	B	B	A	.	B	H	B	B	B	A	B	A	.	B	.	A	B	A	B	A	B	H	B	B	A	A	B	H	B	.	A
S04_45157456	B	B	H	A	B	A	A	.	A	B	B	A	.	B	B	B	H	B	B	B	A	.	B	H	B	B	B	A	B	A	.	B	.	A	B	A	B	A	B	H	B	B	A	A	B	H	B	.	A
S04_45188365	B	B	H	.	B	A	A	B	A	B	B	A	A	B	B	B	B	.	B	B	A	.	B	.	B	B	B	A	B	A	.	B	B	A	B	A	B	A	B	A	B	B	H	A	B	A	B	H	A
S04_45197525	B	B	A	A	B	A	A	B	A	B	B	A	A	B	B	B	B	B	B	B	A	B	B	H	B	B	B	A	B	A	B	B	B	A	B	A	B	A	B	A	B	B	A	A	B	A	B	A	A
S04_45235675	B	B	A	A	B	A	A	B	A	H	B	A	H	B	B	B	H	B	B	B	A	B	B	H	B	B	B	A	B	A	B	B	B	A	B	A	H	A	B	A	B	B	A	A	B	A	B	A	A
S04_45300641	B	B	A	A	B	A	A	H	A	H	B	A	A	B	B	B	B	B	B	B	A	B	B	H	B	B	B	A	B	A	B	B	B	A	B	A	B	A	B	A	B	B	A	A	B	A	B	H	A
S04_45300696	B	B	A	A	B	A	A	H	A	H	B	A	A	B	B	B	B	B	B	B	A	B	B	H	B	B	B	A	B	A	B	B	B	A	B	A	B	A	B	A	B	B	A	A	B	A	B	H	A
S04_45300715	B	B	A	A	B	A	A	H	A	H	B	A	A	B	B	B	B	B	B	B	A	B	B	H	B	B	B	A	B	A	B	B	B	A	B	A	B	A	B	A	B	B	A	A	B	A	B	A	A
S04_45306471	B	B	.	H	.	A	A	B	A	B	B	A	A	B	B	B	B	B	B	B	A	B	B	H	B	B	B	H	B	A	.	B	B	A	B	A	B	A	B	A	B	B	A	A	B	A	B	.	H
S04_45306543	B	B	.	H	.	A	A	B	A	B	B	A	A	B	B	B	B	B	B	B	A	B	B	H	B	H	B	H	B	A	.	B	B	.	B	.	B	A	B	A	H	B	A	A	B	A	B	.	H
S04_45350510	B	B	H	H	B	A	A	B	A	B	B	A	A	.	B	B	B	B	B	B	A	B	B	H	B	B	B	A	B	A	B	B	B	A	B	A	B	H	B	A	B	B	A	A	B	A	B	A	A
S04_45452009	B	B	A	A	B	A	A	B	A	B	B	A	A	B	H	B	B	B	B	B	A	B	B	H	B	B	B	A	B	A	B	B	B	A	B	A	B	A	B	A	B	B	A	A	B	A	B	A	A
S04_45554704	B	H	A	A	B	A	A	B	A	B	B	.	A	B	B	B	B	B	B	B	A	B	.	.	B	B	B	A	B	A	B	B	B	A	B	A	B	A	B	H	B	B	A	A	B	A	B	A	A
S04_45554825	B	H	A	A	B	A	A	B	A	B	B	A	A	B	B	B	B	B	B	B	A	B	H	H	B	B	B	A	B	A	B	B	B	A	B	A	B	A	B	H	B	B	A	A	B	A	B	A	A
S04_45775202	H	B	H	A	B	A	A	A	A	B	B	A	H	B	B	H	B	B	B	B	A	B	B	B	B	B	H	A	B	B	H	B	B	A	B	A	B	A	B	A	H	B	A	A	A	A	B	A	A
S04_45775215	H	B	H	A	B	A	A	A	A	B	B	A	H	B	B	H	B	B	B	B	A	B	B	B	B	B	H	A	B	B	H	B	B	A	B	A	B	A	B	A	H	B	A	A	A	A	B	A	A
S04_45775285	H	B	H	A	B	A	A	A	A	B	B	A	A	B	B	H	B	B	B	B	A	B	B	B	B	B	B	A	B	B	H	B	B	A	B	A	B	A	B	A	H	B	A	A	A	A	B	A	A
S04_45775355	H	B	H	A	B	A	A	A	A	B	B	A	H	B	B	H	B	B	B	B	A	B	B	B	B	B	B	A	B	B	H	B	B	A	B	A	B	A	B	A	H	B	A	A	A	A	B	A	A
S04_45778643	B	B	A	A	B	A	A	A	A	B	B	A	A	B	B	B	B	B	B	H	H	B	B	B	B	B	B	A	B	B	B	H	H	A	B	A	B	A	B	A	B	B	A	A	A	A	B	A	A
S04_45867512	B	B	A	A	H	A	A	A	A	B	B	A	A	B	B	B	B	B	B	B	A	B	B	H	B	B	B	A	B	B	B	B	B	A	B	A	B	A	B	A	B	B	A	A	A	A	B	A	A
S04_45867637	B	B	A	H	B	A	A	A	A	B	B	A	A	B	B	B	B	B	B	B	H	B	B	B	B	B	B	A	B	B	B	B	B	A	B	A	B	A	B	A	B	B	A	A	A	A	B	B	A
S04_45913067	B	B	A	A	B	A	A	A	H	B	B	A	A	B	B	B	B	B	B	B	A	B	B	B	B	B	B	A	B	B	B	B	B	H	B	A	B	A	B	A	H	B	A	A	A	A	B	A	A
S04_45944922	B	B	A	H	B	A	A	A	A	B	B	A	A	B	B	B	B	H	B	B	A	B	B	.	B	B	H	A	B	B	H	B	B	A	H	A	H	A	B	A	B	B	A	A	A	A	B	A	A
S04_45992398	B	.	A	A	B	A	A	A	A	B	B	A	A	B	B	B	B	.	H	B	A	B	B	.	B	H	.	A	B	B	B	B	H	A	H	A	.	A	.	A	B	B	A	A	A	A	B	A	A
S04_46035646	B	B	A	A	B	A	A	A	A	H	.	A	A	B	B	B	B	B	B	.	A	B	B	B	A	B	B	A	B	B	B	H	.	A	H	A	B	A	B	A	B	B	A	A	A	A	B	A	A
S04_46035665	B	B	A	A	B	A	A	A	A	B	B	A	A	B	B	B	B	B	B	.	A	B	B	B	A	B	B	A	B	B	B	H	.	A	H	A	B	A	B	A	B	B	A	A	A	A	B	A	A
S04_46035719	B	B	A	A	B	A	A	A	A	B	B	A	A	B	B	B	B	B	B	.	A	B	B	B	A	B	B	A	B	B	B	H	.	A	H	A	B	A	B	A	B	B	A	A	A	A	B	A	A
S04_46079446	B	B	A	A	B	A	A	A	A	B	B	A	A	B	B	B	B	B	B	B	A	H	B	B	A	B	H	A	B	B	B	B	B	A	H	A	B	A	B	A	B	H	A	A	A	A	B	A	A
S04_46340045	B	B	A	A	B	B	B	H	A	B	B	A	H	B	A	B	B	B	B	B	A	H	B	B	A	B	B	A	B	B	A	B	B	H	H	A	B	A	B	H	A	B	A	A	A	A	B	H	A
S04_46411045	.	B	A	A	B	B	B	H	A	H	H	A	A	B	A	B	H	B	B	B	A	B	B	B	A	B	B	A	B	B	A	B	B	H	H	.	B	.	B	A	A	B	A	A	A	A	B	A	A
S04_47058430	B	B	A	B	B	B	B	A	A	B	B	A	A	B	H	B	B	B	B	B	A	B	B	B	A	B	B	A	B	B	B	H	B	B	H	A	B	B	B	A	B	B	A	A	A	A	B	H	A
S04_47058584	B	B	A	B	B	B	B	A	A	B	B	A	A	B	H	B	B	B	B	B	A	B	B	B	A	B	B	A	B	B	B	H	B	B	H	A	B	B	B	H	B	B	A	A	A	A	B	A	A
S05_1576964	B	A	B	H	A	A	A	H	H	B	A	H	A	A	H	A	A	B	A	A	.	B	A	B	B	H	B	A	B	B	B	B	H	A	B	B	A	B	B	A	A	A	A	B	A	H	B	B	A
S05_2070691	B	A	B	H	A	B	A	A	A	A	A	H	A	A	B	A	A	B	A	A	B	B	A	B	B	A	B	A	H	B	H	A	B	A	A	B	A	B	A	A	A	A	A	B	A	B	A	A	A
S05_3420843	A	A	B	B	A	B	A	A	A	A	A	H	A	A	H	A	H	B	A	H	A	B	A	B	B	H	B	A	A	B	B	A	H	A	A	B	A	B	A	A	A	A	A	A	A	B	A	A	A
S05_3439050	A	A	B	B	A	H	A	A	A	A	A	H	A	A	H	A	A	B	A	H	A	B	A	B	B	B	B	A	A	B	B	A	B	A	A	B	A	B	A	A	A	A	A	A	A	H	A	A	A
S05_3468149	A	A	B	B	A	B	A	A	A	A	A	H	A	A	H	A	A	B	A	H	A	B	A	B	B	B	B	A	A	B	H	A	B	A	A	B	A	B	A	A	A	A	A	A	A	B	A	A	A
S05_3501947	A	A	B	B	A	B	A	A	A	A	A	H	A	A	H	A	A	H	A	H	A	B	A	B	B	B	B	A	A	B	B	A	H	A	A	B	A	B	A	A	A	A	A	A	A	B	A	A	A
S05_4310611	.	A	B	.	.	.	.	.	.	.	.	B	B	A	A	A	.	H	.	B	.	.	A	A	B	.	B	.	A	A	B	A	.	A	A	.	.	H	A	.	A	B	.	A	B	B	B	.	H
S05_4321019	A	A	B	B	A	B	A	A	A	A	A	H	B	A	A	A	A	B	A	B	A	B	A	A	B	H	B	A	A	A	B	A	B	A	A	B	A	B	A	A	A	H	A	A	B	B	B	A	H
S05_4379064	A	A	B	B	A	B	A	A	A	A	A	H	B	A	A	A	A	B	A	B	H	B	A	A	B	B	B	A	A	A	B	A	B	A	A	B	A	B	A	A	A	B	A	A	B	B	B	B	H
S05_4379070	A	A	B	B	A	B	A	A	A	A	A	H	B	A	A	A	A	B	A	B	H	B	A	A	B	B	B	A	A	A	B	A	B	A	A	B	A	B	A	A	A	B	A	A	B	B	B	B	H
S05_4379100	A	A	B	B	A	B	A	A	A	A	A	H	B	A	A	A	A	B	A	B	H	B	A	A	B	B	B	A	A	A	B	A	B	A	A	B	A	B	A	A	A	B	A	A	B	B	B	B	H
S05_4392565	A	A	B	B	A	B	A	A	A	A	A	H	B	A	A	A	A	B	H	B	.	B	A	A	B	B	B	A	A	A	B	A	B	A	A	.	A	B	A	A	A	B	A	A	B	B	B	H	H
S05_4679011	A	A	B	B	A	B	A	A	A	A	A	H	B	A	H	A	A	B	A	B	A	B	A	A	H	B	B	A	A	A	B	A	H	A	A	H	A	B	A	A	A	H	A	A	B	B	H	A	H
S05_4688086	A	A	B	B	A	B	A	A	H	A	A	H	B	A	H	H	A	B	H	B	A	B	A	A	B	B	B	A	A	A	B	A	B	A	A	B	A	B	A	A	A	B	A	A	B	B	B	A	H
S05_4704354	A	A	B	B	A	B	A	A	A	A	A	H	B	A	H	A	A	H	A	B	A	B	A	A	B	H	B	H	H	A	B	A	B	A	A	B	A	B	A	A	A	B	H	A	B	B	B	A	H
S05_4715685	A	A	H	B	A	B	A	A	.	A	A	H	B	A	H	A	A	.	A	B	A	B	A	.	H	.	H	A	A	A	H	A	H	A	A	B	A	B	A	A	A	B	A	A	B	B	B	A	H
S05_4715692	A	A	H	B	A	B	A	A	.	A	A	H	B	A	H	A	A	.	A	B	A	B	A	.	H	.	H	A	A	A	H	A	H	A	A	B	A	B	A	A	A	B	A	A	B	B	B	A	H
S05_4715835	A	A	B	B	A	B	A	A	.	A	A	H	B	A	H	A	A	.	A	B	A	B	A	.	H	.	B	A	A	H	H	A	H	A	A	B	A	B	A	A	A	B	A	A	B	B	B	A	H
S05_4733770	A	A	B	B	A	B	A	A	A	A	A	H	B	A	B	A	A	B	H	B	A	B	A	A	B	B	B	A	A	A	B	A	B	A	A	B	A	B	A	A	A	B	A	A	B	B	B	A	H
S05_5137224	A	A	H	H	A	B	A	A	A	A	A	H	B	A	B	A	A	B	A	B	A	B	B	A	B	H	H	A	A	A	B	A	H	A	A	B	A	B	A	A	A	H	A	A	B	B	B	A	B
S05_5137346	A	A	B	H	A	B	A	A	A	A	A	H	B	A	B	A	A	B	A	B	A	B	B	A	B	H	H	A	A	A	B	A	H	A	A	B	A	B	A	A	A	H	A	A	B	B	B	A	B
S05_5137394	A	A	B	H	A	B	A	A	A	A	A	H	B	A	B	A	A	B	A	B	A	B	B	A	B	H	H	A	A	A	B	A	H	A	A	B	A	B	A	A	A	H	A	A	B	B	B	A	B
S05_5241547	A	A	B	B	A	B	A	A	A	A	A	H	B	A	B	A	A	B	A	B	A	B	B	A	B	B	B	A	A	A	B	A	B	H	A	H	A	B	A	A	A	B	A	A	B	B	B	B	B
S05_5356856	A	A	B	B	A	.	.	A	A	A	H	H	B	A	B	A	A	.	A	B	H	.	B	A	B	H	B	A	.	A	H	H	B	H	A	H	H	B	A	A	A	B	A	A	B	B	H	.	B
S05_5356917	A	A	B	B	A	.	.	A	A	A	H	H	B	A	B	A	A	.	A	B	H	.	B	A	B	H	B	A	.	A	.	H	B	H	A	H	H	B	A	A	A	B	A	A	B	B	H	.	B
S05_5468625	A	A	B	H	A	B	A	A	A	A	A	H	A	A	B	A	A	B	A	B	.	B	B	A	B	B	B	A	A	A	H	A	B	A	A	H	A	B	A	A	H	B	A	A	B	B	B	H	B
S05_5468737	A	A	B	H	A	B	A	A	A	A	A	H	A	A	B	A	A	B	A	B	.	B	B	A	B	B	B	A	A	A	H	A	H	A	A	H	A	B	A	A	A	B	A	A	B	B	B	H	B
S05_5468862	A	A	B	B	A	B	A	A	A	A	A	H	A	A	B	A	A	H	A	B	A	B	B	.	B	H	B	.	A	A	H	A	B	A	A	B	A	B	A	A	A	B	A	A	B	B	B	H	B
S05_5483340	A	.	.	B	A	B	A	A	A	A	A	H	A	A	H	A	.	B	.	H	.	.	B	A	B	.	B	.	A	A	B	A	B	.	A	B	A	B	A	.	A	B	A	A	B	B	B	B	B
S05_5483363	A	.	.	B	A	B	A	A	A	A	A	H	A	A	H	A	.	B	.	H	.	.	B	A	B	.	B	.	A	A	B	A	B	.	A	B	A	B	A	.	A	B	A	A	B	B	B	B	B
S05_5483478	A	.	.	B	A	B	A	A	A	A	A	H	A	A	H	A	.	B	.	B	.	.	B	A	B	H	B	.	A	A	B	A	B	.	A	B	A	B	A	.	A	B	A	A	B	B	B	B	B
S05_5685691	A	B	B	B	A	B	A	A	A	A	A	H	A	A	B	A	A	H	H	B	A	B	B	A	B	B	B	A	A	A	B	A	B	A	A	B	A	B	A	A	A	B	A	A	B	B	B	B	B
S05_5685748	A	B	B	B	A	B	A	A	A	A	A	H	A	A	B	A	A	H	H	B	A	B	B	A	B	B	B	A	A	A	B	A	B	A	A	B	A	B	A	A	A	B	A	A	B	B	B	B	B
S05_5729488	A	H	B	B	A	B	A	A	A	A	A	H	A	A	B	A	A	B	A	B	A	B	B	A	B	B	B	H	A	A	B	A	H	A	A	B	A	B	A	A	A	B	A	A	B	B	B	B	B
S05_27649189	.	A	A	B	A	B	A	B	B	.	A	H	A	.	B	A	B	B	.	B	H	.	H	A	B	B	H	H	A	A	B	B	B	.	B	B	A	.	B	A	H	B	H	A	B	H	B	A	B
S05_27758368	A	A	A	B	A	B	A	B	B	B	A	H	A	H	B	A	B	.	A	B	H	B	B	A	B	B	H	A	A	A	B	B	B	A	B	B	A	A	B	A	H	B	B	A	B	A	B	B	B
S05_27802061	A	A	A	B	A	B	.	B	B	B	A	H	.	A	B	A	B	B	H	B	H	B	B	A	B	B	.	A	A	A	B	B	.	A	B	B	A	A	B	A	H	B	B	A	B	A	B	B	B
S05_27802074	A	A	A	B	A	B	.	B	B	B	A	H	.	A	B	A	B	B	H	B	.	B	B	A	B	B	.	A	A	H	B	B	.	A	B	B	A	A	B	A	H	B	B	A	B	A	B	B	B
S05_28728691	B	A	A	H	A	B	A	B	B	B	A	H	A	A	B	A	B	B	B	B	H	B	B	A	B	B	H	A	H	A	B	B	B	A	B	B	A	H	B	A	H	B	B	A	B	A	B	A	B
S05_28860804	B	A	A	B	A	B	A	B	B	B	A	H	A	A	B	A	B	B	B	B	H	B	B	A	B	B	H	A	A	A	B	B	B	A	B	B	A	A	B	A	H	B	B	A	B	A	B	A	B
S05_28873545	B	A	H	B	A	.	A	B	H	.	A	H	A	A	H	A	B	B	B	B	H	B	B	A	B	B	H	A	H	A	B	B	B	A	B	B	A	H	H	A	H	B	B	A	B	A	B	A	B
S05_28873563	B	A	H	B	A	H	A	B	H	H	A	H	A	A	B	A	B	B	B	B	H	B	B	A	B	B	H	A	H	A	B	B	B	A	B	B	A	A	H	A	H	B	B	A	B	A	B	A	B
S05_28876299	B	A	A	B	H	B	A	B	H	B	A	H	A	A	B	A	B	B	B	B	H	B	B	A	B	B	H	A	H	A	H	B	B	A	B	B	A	A	B	A	H	B	B	A	B	A	B	A	B
S05_28876372	B	A	A	B	H	B	A	B	H	B	A	H	A	A	B	A	B	B	B	B	H	B	B	A	B	B	H	A	H	A	H	B	B	A	B	B	A	A	B	A	H	B	B	A	B	A	B	A	B
S05_28876435	B	A	A	B	H	B	A	B	H	B	A	H	A	A	B	A	B	B	B	B	H	B	B	A	B	B	H	A	H	A	B	B	B	H	B	B	A	A	B	A	H	B	B	A	B	A	B	A	B
S05_28954605	B	A	A	B	A	B	A	B	B	B	A	H	A	A	B	A	B	.	B	B	H	B	B	H	B	B	H	A	H	A	B	B	B	A	B	B	A	A	B	A	H	B	B	H	B	A	B	A	B
S05_28954684	B	A	A	B	A	B	A	B	B	B	A	H	A	A	B	A	B	B	B	B	H	B	B	H	B	B	H	A	H	A	B	B	B	A	B	B	A	A	B	A	H	B	B	H	B	A	B	A	B
S05_28954693	B	A	A	B	A	B	A	B	B	B	A	H	A	A	B	A	B	B	B	B	H	B	B	H	B	B	H	A	H	A	B	B	B	A	B	B	A	A	B	A	H	B	B	H	B	A	B	A	B
S05_28985284	B	A	A	B	A	B	A	B	B	B	A	H	A	A	B	H	B	B	B	B	H	B	B	A	B	B	H	A	H	H	B	B	B	A	B	B	A	H	B	A	H	B	H	A	B	A	B	A	B
S05_28985336	B	A	A	B	A	B	A	B	B	B	A	H	A	A	B	A	B	B	B	B	H	B	B	A	B	B	H	A	H	H	B	B	B	A	B	B	A	H	B	A	H	B	H	A	B	A	B	A	B
S05_28985407	B	A	A	B	A	B	A	B	B	B	A	H	A	A	B	A	H	B	B	B	H	B	B	A	B	B	H	A	H	H	B	B	B	A	B	B	A	H	B	A	H	B	H	A	B	A	B	A	B
S05_29068190	B	A	A	B	A	B	A	B	B	B	A	H	H	A	B	A	B	B	B	B	H	B	B	A	H	B	H	A	H	A	.	B	B	.	B	B	A	H	B	A	H	B	B	A	B	A	B	.	B
S05_29071378	B	.	A	H	A	B	A	B	B	B	A	H	A	A	B	A	B	B	.	B	H	.	B	A	B	B	H	A	.	A	B	.	B	H	B	H	A	A	B	A	H	B	H	A	B	A	B	H	B
S05_29071524	B	.	A	H	A	B	A	B	B	B	A	H	A	A	B	A	B	B	.	B	H	.	B	A	B	B	H	A	.	A	B	.	B	H	B	H	A	A	B	A	H	B	H	A	B	A	B	H	B
S05_31220817	B	A	A	.	A	B	A	B	B	B	A	B	A	A	B	A	B	.	B	B	H	B	B	.	A	B	A	H	H	A	B	B	B	A	B	B	A	A	B	A	H	A	B	A	B	A	B	A	B
S05_31386426	B	A	A	B	A	B	A	B	B	B	A	H	A	A	B	A	B	B	B	B	H	B	B	A	A	B	A	A	H	A	B	B	B	A	B	B	A	A	B	A	H	A	B	A	B	A	B	A	B
S05_31458203	B	A	A	B	A	B	A	B	B	B	A	H	A	A	B	A	B	B	B	B	H	B	B	A	A	B	A	A	H	A	B	B	B	A	B	H	A	A	B	H	H	A	B	A	B	A	B	A	B
S05_31693951	B	A	A	B	B	B	H	H	B	B	A	H	B	.	B	A	B	B	B	H	A	H	H	A	A	B	A	A	H	A	B	B	.	H	B	B	A	H	B	A	B	A	H	H	B	A	B	A	B
S05_31723678	B	A	A	B	B	B	A	B	B	B	A	H	B	B	B	A	B	.	H	B	A	B	B	H	A	B	H	.	H	A	B	B	A	A	B	B	A	H	B	A	B	A	B	A	B	A	B	A	B
S05_31766515	B	A	A	B	B	B	A	B	B	B	H	H	B	B	B	A	B	B	B	B	A	B	B	A	A	B	A	A	H	A	B	B	A	A	B	B	A	H	B	A	B	A	B	A	B	A	B	A	B
S05_31773849	B	H	A	B	B	.	A	B	B	B	A	H	H	B	B	A	B	H	B	B	A	B	B	.	A	.	H	H	A	.	B	B	A	A	B	B	A	A	.	A	B	A	B	A	B	A	.	A	B
S05_31800767	B	A	A	B	B	B	A	B	B	B	A	H	B	B	B	A	B	B	B	B	A	B	B	A	A	B	A	A	H	A	B	B	A	H	B	B	A	A	B	A	B	A	B	A	B	A	B	A	B
S05_33216126	A	B	H	B	A	B	A	B	B	A	B	B	B	B	A	B	H	B	B	B	A	A	B	H	A	B	A	H	A	A	B	B	A	H	B	B	B	B	B	A	A	B	B	B	B	A	B	A	A
S05_33216161	A	B	H	B	A	B	A	B	B	A	B	B	B	B	A	B	H	B	B	B	A	A	B	H	A	B	A	H	A	A	B	B	A	H	B	B	B	B	B	A	A	B	B	B	B	A	B	A	A
S05_33348429	A	B	A	B	A	B	A	B	B	A	B	B	B	B	A	B	H	B	B	B	A	A	B	B	A	B	A	A	A	A	B	B	H	B	B	B	B	B	B	A	A	B	B	B	B	A	B	A	A
S05_33398163	A	B	A	B	A	B	A	B	B	A	B	B	B	B	A	B	H	.	B	B	A	A	B	.	A	B	A	.	A	A	.	B	A	B	B	B	B	B	B	A	A	B	B	B	B	A	B	A	H
S05_33398191	A	B	A	B	A	B	A	B	B	A	B	B	B	B	A	B	H	H	B	B	A	A	B	.	A	B	A	H	A	A	B	B	A	B	B	B	B	B	B	A	A	B	B	B	B	A	B	A	H
S05_33398248	A	B	A	B	A	B	A	B	B	A	B	B	B	B	A	B	H	H	B	B	A	A	B	.	A	B	A	H	A	A	B	B	A	B	B	B	B	B	B	A	A	B	B	B	B	A	B	A	H
S05_33398297	A	B	A	B	A	B	A	B	B	A	B	B	B	B	A	B	H	.	B	B	A	A	B	.	A	B	A	.	A	A	.	B	A	B	B	B	B	B	B	A	A	B	B	B	B	A	B	A	H
S05_33967043	A	B	A	B	H	B	A	H	H	A	B	B	H	B	A	B	B	B	B	B	A	A	B	B	A	B	A	A	H	A	B	B	A	A	B	B	B	B	B	A	A	B	B	B	B	A	B	A	A
S05_33968697	A	B	A	B	B	B	A	B	B	A	B	B	B	B	H	B	B	B	B	B	A	A	B	B	A	B	A	A	A	A	B	B	H	A	B	B	B	B	B	A	A	B	H	B	B	A	B	A	A
S05_34021586	A	B	A	B	B	B	A	B	B	A	B	B	B	B	A	B	B	B	B	B	A	A	B	B	A	B	A	A	H	A	B	B	A	H	B	B	B	B	B	A	A	B	B	B	B	H	B	A	A
S05_34049571	A	B	A	B	B	B	A	B	H	A	B	B	B	H	A	B	B	B	B	B	A	A	B	B	H	B	A	A	A	A	B	B	A	A	B	B	B	H	B	A	A	B	B	B	B	A	B	A	A
S05_34066007	A	B	A	B	B	B	A	B	B	A	H	B	H	B	A	B	B	B	B	B	A	A	B	B	A	B	A	H	A	A	B	B	A	A	B	B	B	B	B	A	A	B	B	B	B	A	B	A	A
S05_34066088	A	B	A	B	B	B	A	B	B	A	H	B	H	B	A	B	B	B	B	B	A	A	B	B	A	B	A	H	A	A	B	B	A	A	B	B	B	B	B	A	A	B	B	B	B	A	B	A	A
S05_34333499	A	B	A	B	B	H	A	B	B	.	H	.	B	B	A	B	B	B	B	B	A	A	B	B	A	B	A	A	A	A	H	B	.	A	H	B	H	B	B	A	A	H	B	A	B	H	B	H	A
S05_34414177	.	B	A	B	B	B	A	B	B	A	B	B	B	B	A	.	B	B	B	B	.	.	B	B	A	B	A	A	A	A	B	B	A	A	B	B	B	B	B	A	A	B	B	A	B	A	B	A	A
S05_34712713	A	B	H	B	B	B	A	B	A	A	B	B	B	A	A	B	B	A	B	B	A	A	B	B	A	B	A	A	B	A	B	B	A	A	B	B	B	B	B	A	A	B	B	H	A	A	B	A	A
S05_34898903	A	B	A	B	B	B	A	B	A	A	B	B	B	A	B	B	H	A	H	B	A	A	B	B	H	B	A	A	B	A	B	H	A	A	B	H	B	B	B	A	A	B	B	A	A	A	B	A	A
S05_34932184	A	B	A	B	B	B	A	B	A	A	B	B	B	A	B	B	B	H	B	B	A	A	B	B	A	B	A	A	B	A	B	B	A	A	B	B	H	B	B	H	A	B	B	A	A	A	B	A	A
S05_34932292	A	B	A	B	B	B	A	B	A	A	B	B	B	A	B	B	B	H	B	B	A	A	B	B	A	B	A	A	B	A	B	B	A	A	B	B	H	B	B	A	A	B	B	A	A	A	B	A	A
S05_35002639	A	B	A	B	B	B	A	B	A	A	B	B	B	A	B	B	B	B	B	B	A	A	B	B	A	H	A	A	B	A	B	A	A	A	H	B	B	B	B	A	A	B	B	A	A	A	B	A	A
S05_35104214	A	H	A	B	H	B	A	H	H	A	H	H	B	A	B	B	B	B	B	H	H	H	B	B	A	B	A	B	B	A	B	A	A	A	A	B	B	B	B	A	A	B	B	A	A	A	B	A	A
S05_35104217	A	H	A	B	H	B	A	H	H	A	H	H	B	A	B	B	B	B	B	H	H	H	B	B	A	B	A	B	B	A	B	A	A	A	A	B	B	B	B	A	A	B	B	A	A	A	B	A	A
S05_35104279	A	H	A	B	H	B	A	B	A	A	B	B	B	A	B	B	B	B	B	H	H	H	B	B	A	B	A	B	B	A	B	A	A	A	A	B	B	B	B	A	A	B	B	A	A	A	B	A	H
S05_35127725	A	B	A	B	B	B	A	B	A	A	B	B	B	A	B	H	B	B	B	B	A	A	B	B	A	B	A	B	B	A	B	A	H	A	A	B	B	B	B	A	A	B	B	A	A	A	B	A	A
S05_35143962	A	B	A	B	B	B	A	B	A	A	B	B	B	A	B	B	B	B	B	B	A	A	B	B	A	B	A	B	B	H	B	A	H	A	A	B	B	B	B	A	A	B	B	A	A	H	B	A	A
S05_35144073	A	B	A	B	B	B	A	B	A	H	B	B	B	A	B	B	B	B	B	B	A	A	B	B	A	B	A	B	B	H	B	A	H	A	A	B	B	B	B	A	A	B	B	A	A	H	B	A	A
S05_35158718	A	B	A	H	B	B	A	B	A	H	B	B	B	A	H	B	B	B	B	B	A	A	H	B	A	B	A	B	B	A	B	A	A	A	A	B	H	B	B	A	A	B	B	A	A	A	H	A	A
S05_35158783	A	B	A	H	B	B	A	B	A	H	B	B	B	A	H	B	B	B	B	B	A	A	H	B	A	B	A	B	B	A	B	A	A	A	A	B	H	B	B	A	A	B	B	A	A	A	H	A	A
S05_35158889	A	B	A	H	B	B	A	B	A	A	B	B	B	A	H	B	B	B	B	B	A	A	H	B	A	B	A	B	B	A	B	A	A	A	A	B	H	H	B	A	A	B	B	A	A	A	H	A	A
S05_35159219	H	B	A	B	H	B	A	B	A	A	B	B	B	A	B	B	B	B	B	B	A	A	B	B	A	B	A	B	B	A	B	A	A	A	A	B	B	B	B	A	A	B	B	A	A	A	B	A	A
S05_35222354	A	B	A	B	B	B	H	B	H	A	B	B	B	A	B	B	B	H	B	B	A	A	B	B	A	B	A	B	B	B	B	A	A	A	A	B	B	B	B	A	A	B	B	A	A	A	B	H	H
S05_35251238	H	.	A	B	B	B	A	.	A	.	B	B	.	H	B	B	.	B	B	B	A	.	B	H	A	H	.	.	B	B	H	A	A	A	A	B	B	B	B	A	A	B	B	A	A	A	B	A	H
S05_35251258	H	.	A	B	B	B	A	.	A	.	B	B	.	H	B	B	.	B	B	B	A	.	B	H	A	H	.	.	B	B	H	A	A	A	A	B	B	B	B	A	A	B	B	A	A	.	B	A	H
S05_35251372	A	B	A	B	B	B	A	B	A	A	B	B	B	A	B	B	B	B	H	B	A	A	B	B	A	B	A	B	H	B	B	A	A	A	A	B	B	B	B	A	A	B	B	A	A	A	B	A	A
S05_35306940	.	.	A	B	.	H	.	B	.	.	H	H	B	.	B	.	B	.	.	.	A	.	B	B	.	.	A	B	B	.	.	A	.	A	A	H	.	B	H	A	A	B	B	H	A	A	B	A	A
S05_35448658	A	B	A	B	B	B	A	B	A	A	B	B	B	A	B	A	B	B	B	B	A	A	B	B	A	B	A	B	B	B	B	A	A	A	A	B	B	H	B	A	A	H	B	A	A	A	B	A	A
S05_35503671	A	B	A	B	B	B	A	B	H	A	B	B	B	A	B	A	B	B	H	B	H	A	B	B	A	B	A	A	B	B	B	A	A	A	A	B	B	B	B	A	A	B	B	A	A	A	B	A	A
S05_35538847	A	B	A	B	B	B	A	B	A	A	B	B	B	A	B	A	B	B	B	B	A	A	B	B	A	B	A	A	H	B	B	A	A	A	A	B	B	B	B	A	A	B	B	A	A	A	B	A	H
S05_35590050	A	B	A	B	B	B	A	B	A	A	B	B	B	A	B	A	B	B	B	B	H	H	B	B	A	B	A	A	B	B	B	A	A	A	A	B	B	B	B	A	A	B	B	A	A	A	B	A	A
S05_35772850	A	B	A	H	B	B	A	B	A	A	H	B	B	A	H	A	H	B	B	B	A	A	B	B	A	A	B	A	B	B	B	H	A	A	A	B	B	B	B	A	A	B	B	H	A	A	B	A	A
S05_35797173	A	B	A	B	B	B	A	B	A	A	B	B	B	A	B	A	B	B	B	B	A	A	B	B	A	A	B	A	B	B	B	A	A	A	A	B	B	B	B	A	A	B	B	A	A	A	B	A	A
S05_35797175	A	B	A	B	B	B	A	B	A	A	B	B	B	A	B	A	B	B	B	B	A	A	B	B	A	A	B	A	B	B	B	A	A	A	A	B	B	B	B	A	A	B	B	A	A	A	B	A	A
S05_35797223	A	B	A	B	B	B	A	B	A	A	B	B	B	A	B	A	B	B	B	B	A	A	B	B	A	A	B	A	B	B	B	A	A	A	A	B	B	B	B	A	A	B	B	A	A	A	B	A	A
S05_35845634	A	B	A	B	B	B	A	B	A	A	B	B	B	A	B	A	B	B	B	B	A	H	B	B	A	A	B	A	H	B	B	A	A	A	A	B	B	B	B	A	A	B	B	A	A	A	B	A	A
S05_35845939	A	B	A	B	B	B	A	B	A	A	B	B	B	A	B	A	B	B	B	B	A	A	B	B	A	A	B	A	B	B	B	A	H	A	A	B	B	B	B	A	A	B	B	A	A	A	H	H	H
S05_35891875	A	B	A	B	B	B	A	B	A	A	B	B	B	H	B	A	B	.	B	B	A	A	B	.	A	A	B	A	B	H	.	A	A	A	A	B	B	B	B	A	A	B	B	A	A	A	B	A	A
S05_35893914	A	B	A	B	B	B	A	B	A	A	B	B	B	A	H	A	B	B	B	B	H	H	B	B	A	A	B	A	B	B	B	A	A	A	A	B	B	H	B	A	A	B	B	A	A	A	B	A	A
S05_35949392	A	B	A	B	B	B	A	A	A	A	B	B	B	A	B	A	B	B	B	B	A	A	B	B	A	A	B	A	B	B	B	A	A	H	A	B	B	H	B	A	A	B	B	A	A	A	B	A	A
S05_35971085	A	B	A	B	B	.	A	A	A	A	H	B	B	A	H	A	B	B	B	B	A	A	B	B	A	A	B	A	B	B	B	A	H	A	A	B	B	B	B	A	A	B	B	A	H	A	B	A	A
S05_36054600	A	B	A	B	B	B	A	A	A	A	B	B	B	A	B	A	B	B	B	B	B	A	B	B	A	A	B	A	B	B	B	A	A	A	A	B	B	B	B	A	A	B	B	A	A	A	B	A	A
S05_36518773	A	B	A	B	B	B	A	B	A	A	B	B	H	A	B	A	B	B	B	B	B	A	B	B	A	A	B	A	B	B	B	A	A	A	A	B	A	B	B	A	A	B	B	A	A	A	B	A	A
S05_36975407	A	B	A	H	H	B	A	B	B	H	B	B	B	A	B	A	H	.	H	A	B	A	B	.	A	A	.	H	B	B	.	A	A	A	A	B	A	B	H	A	A	B	A	A	A	A	A	A	A
S05_37029298	H	.	A	B	H	B	.	.	.	A	B	B	B	.	B	A	B	B	B	H	B	.	B	B	A	.	B	A	B	B	A	A	A	H	A	B	A	B	B	A	A	H	A	A	A	.	.	H	H
S05_37220808	A	B	A	B	H	B	A	B	H	A	B	B	B	A	B	A	B	B	B	A	B	A	B	B	A	A	B	A	H	B	A	A	A	A	A	B	A	B	B	A	A	B	A	A	A	A	A	A	A
S05_37252862	A	B	A	B	H	B	A	B	H	A	B	B	B	A	B	A	B	B	B	A	H	A	B	B	A	A	B	A	B	B	A	A	A	A	A	B	A	B	B	A	A	B	A	A	A	A	A	A	A
S05_37438185	A	B	A	B	H	H	H	H	H	A	B	B	B	A	B	A	B	B	B	A	B	A	B	B	A	A	B	B	B	B	H	A	A	A	A	H	A	B	B	A	A	B	A	A	A	A	A	B	A
S05_37682302	A	B	A	B	H	H	A	B	H	A	B	B	B	A	B	A	B	B	H	A	H	A	B	B	A	A	B	B	B	B	B	A	A	H	A	B	A	B	B	A	H	B	A	A	A	A	A	B	A
S05_37687295	A	B	A	B	H	B	A	B	H	A	B	B	B	A	B	A	B	B	B	A	B	A	B	B	A	A	B	B	B	B	B	A	A	A	A	B	A	B	B	A	A	B	H	A	A	A	A	B	A
S05_37687339	A	B	A	B	H	B	A	B	H	A	B	B	B	A	B	A	B	B	B	A	B	A	B	B	A	A	B	B	B	B	B	A	A	A	A	B	A	B	B	A	A	B	H	A	A	A	A	B	A
S05_37687382	A	B	A	B	H	B	A	B	H	A	B	B	B	A	B	A	B	B	B	A	B	A	B	B	A	A	B	B	B	B	B	A	A	A	A	B	A	B	B	A	A	B	H	A	A	A	A	B	A
S05_37771670	.	B	A	B	H	B	A	B	H	A	B	B	B	H	B	H	B	B	B	A	B	A	B	B	A	A	B	B	H	B	B	A	H	H	A	B	A	B	B	H	A	B	A	A	A	A	A	B	A
S05_37787111	A	B	A	B	H	B	A	B	H	A	B	B	B	A	B	A	B	B	B	A	B	A	B	B	A	A	B	B	B	B	B	A	A	A	A	B	A	B	B	A	A	B	A	A	A	A	A	B	A
S05_37813339	A	B	A	B	H	B	A	B	H	A	B	B	B	A	B	A	B	B	B	A	B	A	B	B	A	A	B	B	B	B	B	A	A	A	A	B	A	B	B	A	A	B	H	A	A	A	A	B	A
S05_37813523	A	B	A	B	H	B	H	B	H	A	B	B	B	A	B	A	B	B	B	A	B	A	B	B	A	A	B	B	B	B	B	A	A	A	A	B	A	B	B	A	A	B	H	A	A	A	A	B	A
S05_38062600	A	B	A	B	H	B	A	H	H	A	B	B	B	A	A	A	B	B	B	A	B	B	B	B	A	A	B	B	B	B	B	A	H	A	A	B	H	H	B	A	A	B	H	A	A	A	A	B	A
S05_38273815	A	B	A	B	A	B	A	B	H	H	B	B	B	A	H	A	B	B	B	A	B	B	B	B	A	A	B	B	H	B	B	A	A	A	A	H	B	B	B	A	A	B	A	A	A	A	A	B	A
S05_38513238	A	B	A	B	A	B	A	B	H	A	B	B	B	A	A	A	B	B	B	H	B	B	B	B	A	A	B	B	B	B	B	A	H	A	A	B	B	B	B	A	A	B	A	A	A	A	A	B	A
S05_38513339	A	B	A	B	A	B	A	B	H	A	B	B	B	A	A	A	B	B	B	H	B	B	B	B	A	A	B	B	B	B	B	A	H	A	A	B	B	B	B	A	A	B	A	A	A	A	A	B	A
S05_38531878	A	B	A	B	A	B	A	B	H	A	B	B	B	A	A	A	B	B	B	A	B	B	B	B	A	A	B	H	B	B	B	A	A	A	A	B	B	B	B	A	A	B	A	A	A	A	A	B	A
S05_38589578	A	B	H	B	A	B	A	B	H	A	B	B	B	A	A	A	B	B	B	A	B	B	B	B	A	A	B	B	B	B	B	A	A	A	A	B	B	B	B	A	A	B	A	A	A	A	A	B	A
S05_38589611	A	B	H	B	A	B	A	B	H	A	B	B	B	A	A	A	B	B	B	A	B	B	B	B	A	A	B	B	B	B	B	A	A	A	A	B	B	B	B	A	A	B	A	A	A	A	A	B	A
S05_38753536	.	B	.	B	A	B	H	B	H	A	B	B	B	A	A	A	B	B	B	H	B	B	B	.	A	.	B	B	B	B	B	A	A	A	A	.	B	B	B	A	A	B	A	A	H	.	A	B	H
S05_38790584	A	B	A	B	A	B	A	B	H	A	B	B	B	A	A	A	B	.	H	A	B	B	B	.	A	H	B	B	B	B	.	A	A	A	A	B	B	B	B	A	A	B	A	A	H	A	A	B	A
S05_38840613	A	B	A	B	A	B	H	B	H	A	B	B	B	A	A	A	B	B	B	A	B	B	B	B	A	A	B	B	B	B	B	A	H	A	A	B	B	B	B	A	A	B	A	A	A	A	A	B	A
S05_38884775	A	B	A	B	A	.	A	B	.	A	.	B	B	.	A	A	.	B	B	A	.	.	B	B	A	.	B	B	B	B	.	A	H	A	A	B	.	.	B	A	A	B	A	A	A	H	H	B	A
S05_38884784	A	B	A	B	A	.	A	B	.	A	.	B	B	.	A	A	.	B	B	A	.	.	B	B	A	.	B	B	B	B	.	A	H	A	A	B	.	.	B	A	A	B	A	A	A	H	H	B	A
S05_38916284	A	B	A	B	H	B	A	B	H	A	B	B	B	A	A	A	B	B	B	A	B	B	B	B	A	A	B	B	B	B	B	A	A	A	A	B	B	B	B	A	A	B	A	A	A	A	A	B	A
S05_38934493	A	B	A	B	A	B	A	B	H	A	B	B	B	A	A	A	B	B	B	A	B	B	B	B	A	A	B	B	B	B	B	A	A	A	A	B	B	B	B	A	A	B	A	A	A	A	A	B	A
S05_38934547	A	B	A	B	A	B	A	B	H	A	B	B	B	A	A	A	B	B	B	A	B	B	B	B	A	A	B	B	B	B	B	A	A	A	A	B	B	B	B	A	A	B	A	A	A	A	A	B	A
S05_38934623	A	B	A	B	A	B	A	B	H	A	B	B	B	A	A	A	B	B	B	A	B	B	B	B	A	.	B	B	B	B	B	A	A	A	A	B	B	B	B	A	A	B	A	A	A	A	A	B	A
S05_38941000	A	B	A	B	A	B	A	B	H	A	B	B	B	A	A	A	H	B	B	A	B	B	B	B	A	A	B	B	B	B	B	A	A	A	H	B	B	B	B	A	A	B	A	A	A	A	A	B	A
S05_39000373	A	B	A	B	A	B	A	B	H	A	B	B	B	A	A	A	B	B	B	A	B	B	B	B	A	A	B	B	B	B	B	A	A	A	A	B	B	B	B	A	A	B	A	A	A	H	A	B	A
S05_39079034	.	H	A	B	A	B	A	B	H	A	H	B	B	A	A	A	B	H	B	A	B	B	B	H	A	.	B	B	B	B	B	A	A	A	A	B	B	B	B	A	A	B	A	A	A	A	A	B	A
S05_39082142	A	B	A	B	A	B	A	B	H	A	B	B	B	A	A	A	B	B	B	A	B	B	B	B	A	H	B	B	B	B	B	A	A	A	A	B	B	B	B	A	A	B	A	A	A	A	A	B	A
S05_39113798	A	B	A	B	A	B	A	B	H	A	B	B	B	A	A	A	B	B	B	A	B	B	B	B	A	A	B	B	H	B	B	A	A	A	A	B	B	B	B	A	A	B	A	A	A	A	A	B	A
S05_39173776	A	B	A	B	A	B	A	B	H	H	B	B	B	A	A	A	.	B	B	A	B	B	B	B	A	A	B	B	H	B	B	A	A	A	A	H	B	B	B	A	A	B	A	A	A	A	A	B	A
S05_39188410	A	B	A	H	A	B	A	B	H	A	B	B	B	H	A	A	B	H	H	H	B	H	B	H	A	A	B	B	H	B	B	A	A	H	H	B	B	B	B	A	.	B	A	A	A	A	H	.	H
S05_39188442	A	B	A	H	A	B	A	B	H	A	B	B	B	A	A	A	B	H	H	H	B	H	B	H	A	A	B	B	H	B	B	A	A	H	H	B	B	B	B	A	A	B	A	A	A	A	A	.	H
S05_39257981	A	B	A	B	A	B	A	B	H	A	B	B	B	A	A	A	B	B	B	A	B	B	B	B	A	A	B	B	H	B	B	A	A	A	A	H	B	B	B	A	A	B	A	A	A	A	A	B	A
S05_39274415	A	B	A	B	A	B	A	B	H	A	B	H	B	A	A	A	H	B	B	A	B	B	B	B	A	A	B	B	H	B	H	A	A	A	A	B	B	B	B	A	A	B	A	A	A	A	A	B	A
S05_39283027	A	H	A	B	A	B	H	B	H	A	B	B	B	A	A	A	B	B	B	A	B	B	B	B	A	A	B	B	H	H	B	A	A	A	A	B	B	B	B	A	A	H	A	A	A	A	A	B	A
S05_39286867	H	B	A	B	A	B	A	B	H	A	B	B	H	A	A	A	B	B	B	A	B	B	B	B	A	A	B	B	H	B	B	A	A	A	A	B	B	H	B	A	A	B	A	A	A	A	A	B	A
S05_39469081	A	B	A	B	A	B	A	H	H	A	B	B	B	A	A	A	B	H	B	A	B	B	H	B	A	H	B	B	H	B	B	A	A	A	A	B	B	B	B	A	A	B	A	A	A	A	A	B	H
S05_39496718	A	B	A	B	A	B	A	B	H	A	H	H	B	A	A	A	B	B	B	A	B	B	B	B	A	H	B	B	H	B	B	A	A	A	A	B	B	B	B	A	A	B	A	A	A	A	A	B	A
S05_39496788	A	B	A	B	A	B	A	B	H	A	H	H	B	A	A	A	B	B	B	A	B	B	B	B	A	H	B	B	H	B	B	A	A	A	A	B	B	B	B	A	A	B	A	A	A	A	A	B	A
S05_39501661	A	B	A	B	A	B	A	B	H	A	B	B	B	A	A	A	B	B	B	A	B	H	B	B	A	H	B	H	H	B	B	H	A	H	A	B	B	B	B	A	A	B	A	H	A	A	A	B	A
S05_39621627	A	B	A	B	A	B	A	A	H	A	B	B	B	A	A	A	B	B	B	A	B	B	B	B	A	B	B	B	H	B	B	A	H	.	A	H	B	B	B	A	A	B	A	A	A	A	A	H	A
S05_39621697	A	B	A	B	A	B	A	A	H	A	B	B	B	A	A	A	B	B	B	A	B	B	B	B	A	B	B	B	H	B	B	A	H	H	A	B	B	B	B	A	A	B	A	A	A	A	A	H	A
S05_39793052	A	B	A	B	A	B	A	H	H	H	B	B	B	A	A	A	B	.	.	H	.	.	B	B	A	B	B	B	H	B	B	A	.	A	A	B	B	B	H	A	A	B	A	A	A	A	H	B	A
S05_39824011	A	B	A	B	A	B	A	A	H	A	B	B	B	A	A	A	B	B	B	A	B	B	B	B	A	B	B	B	H	B	B	A	A	A	A	B	B	B	B	A	A	B	A	A	A	A	A	B	A
S05_39901914	A	B	A	H	A	B	A	A	H	A	B	B	B	.	H	A	A	B	B	A	B	B	B	B	A	B	B	B	H	B	B	A	A	A	A	B	B	B	B	A	A	B	A	A	A	H	A	B	A
S05_39931972	A	B	A	B	H	B	A	A	H	A	B	B	B	A	A	A	A	B	B	A	H	B	B	B	A	B	B	B	H	B	H	A	A	A	A	B	B	B	B	A	A	B	A	A	A	A	A	B	A
S05_39966642	A	B	A	B	A	B	A	A	H	A	.	.	.	A	A	A	.	B	B	.	.	.	B	B	A	.	B	B	H	B	B	A	A	.	.	B	B	.	B	A	A	H	A	A	A	A	A	B	H
S05_39966802	A	B	A	B	A	B	A	A	H	A	.	.	.	A	A	A	.	B	B	.	.	.	B	B	A	.	B	B	H	B	.	A	A	.	A	B	B	.	B	A	A	H	A	A	A	A	A	B	H
S05_40003933	A	B	A	B	A	B	H	A	H	A	B	B	B	A	A	A	A	B	B	H	B	B	B	B	A	B	B	B	H	B	B	A	A	A	A	B	B	B	B	A	A	B	A	A	A	A	A	B	A
S05_40072305	A	B	A	B	A	B	A	A	H	A	B	B	B	A	A	A	A	B	B	A	B	B	B	B	A	B	B	B	H	B	B	A	A	H	.	B	B	B	B	A	A	B	A	A	A	A	A	B	A
S05_40125734	A	B	A	B	A	B	A	A	H	A	B	B	B	A	A	A	A	H	B	A	H	B	B	.	A	B	B	B	H	B	B	A	A	A	H	B	B	B	B	A	B	B	A	A	A	A	A	B	A
S05_40125834	A	B	A	B	A	B	A	A	H	A	B	B	B	A	A	A	A	H	B	A	H	B	B	.	A	B	B	B	H	B	B	A	A	A	H	B	B	B	B	A	B	B	A	A	A	A	A	B	A
S05_40186508	A	B	A	H	A	B	A	A	H	H	H	B	B	A	A	A	A	.	B	A	B	.	B	.	A	.	B	B	H	B	.	A	A	A	A	B	B	B	B	A	H	B	A	A	A	A	A	B	A
S05_40274219	A	B	A	A	A	H	A	A	H	A	B	H	A	A	A	A	A	B	H	A	B	B	B	B	A	B	B	B	H	B	B	A	A	A	A	B	B	B	B	A	H	B	A	A	A	A	A	B	A
S05_41534362	A	H	A	A	B	B	A	A	H	A	B	A	A	A	B	A	A	.	B	B	B	B	B	H	A	B	B	B	H	B	A	B	A	A	B	B	B	B	B	B	B	B	A	A	A	A	B	B	A
S05_41534449	A	H	A	A	B	B	A	A	H	A	B	A	A	A	B	A	A	.	B	B	B	B	B	.	A	B	.	B	H	B	A	B	A	A	B	B	B	B	B	B	B	B	A	A	A	A	B	B	A
S05_41542487	A	B	A	A	B	H	B	A	H	B	B	A	A	A	B	A	A	B	B	B	B	B	B	B	A	B	B	B	H	B	A	B	A	A	B	B	B	B	B	B	B	B	A	A	A	A	B	B	A
S05_41675693	H	B	A	A	B	B	B	A	H	A	B	A	A	A	B	A	A	B	B	B	B	B	.	H	A	.	B	B	H	B	.	B	A	.	B	B	B	A	B	B	H	.	A	A	A	A	B	.	A
S05_41705075	A	B	A	A	B	B	B	A	H	A	H	A	A	A	B	A	A	B	H	B	H	B	B	B	A	H	B	B	H	B	A	B	A	A	B	B	B	A	B	B	B	B	A	A	A	A	B	B	A
S05_41958477	A	B	A	.	B	B	B	A	H	H	B	A	A	A	B	H	A	B	H	.	.	H	B	.	A	B	B	B	H	B	.	B	A	A	B	H	B	.	B	B	B	H	H	A	A	A	B	B	A
S05_42036315	A	B	A	A	B	B	B	A	B	B	B	A	A	A	B	A	A	B	B	B	B	B	B	B	A	B	B	B	H	B	A	B	A	H	B	B	B	A	B	B	B	A	A	A	A	A	B	B	A
S06_39587	B	A	B	B	A	B	A	H	A	B	A	H	B	B	B	A	B	B	A	B	B	A	A	B	B	A	A	A	B	A	A	B	B	B	B	B	B	A	A	A	A	A	A	H	A	A	B	B	B
S06_65732	B	A	B	B	H	B	A	B	A	B	A	A	B	B	B	A	B	B	A	B	B	A	A	B	B	A	.	.	B	A	H	B	B	B	B	B	B	A	A	A	A	A	A	A	A	A	B	H	B
S06_66269	B	A	B	B	A	B	A	B	A	B	A	H	B	B	B	A	B	.	A	B	B	A	A	B	B	A	A	A	B	A	H	B	B	B	B	B	B	H	A	A	A	A	A	A	A	A	B	H	B
S06_66332	B	A	B	B	A	B	A	B	A	B	A	H	B	B	B	A	B	.	A	B	B	A	A	B	B	A	A	A	B	A	H	B	B	B	B	B	B	A	A	A	A	A	A	A	A	A	B	B	B
S06_143385	B	A	B	B	A	B	A	B	A	B	A	H	B	B	H	A	B	B	A	B	B	A	A	B	B	A	A	A	H	H	A	B	B	B	B	H	B	A	A	A	A	A	A	A	A	A	B	B	B
S06_225240	B	A	B	B	A	B	A	B	H	B	A	H	B	B	B	A	B	B	A	B	B	A	A	B	B	A	A	A	B	A	A	B	B	B	B	B	H	A	A	A	A	A	A	A	A	A	B	B	B
S06_225361	B	A	B	B	A	B	A	B	H	.	A	H	B	B	.	A	B	B	A	B	B	A	A	B	B	A	A	A	B	A	A	H	.	B	B	B	H	A	A	A	A	A	A	A	A	A	B	B	B
S06_257108	B	A	B	H	A	B	A	B	H	B	A	H	B	B	B	A	B	B	A	B	B	A	A	.	B	H	A	A	H	A	H	B	B	B	B	B	B	A	A	A	A	A	A	A	A	A	B	B	B
S06_257229	B	A	B	H	A	B	A	B	H	B	A	H	B	B	B	A	B	B	A	B	B	A	A	B	B	H	A	A	H	A	A	B	B	B	B	B	B	A	A	A	A	A	A	A	A	A	B	B	B
S06_327951	B	A	B	H	A	H	A	B	A	B	A	H	B	B	B	A	B	B	A	B	H	A	A	B	B	A	A	A	B	A	A	B	B	B	B	B	B	A	A	A	A	A	A	A	A	A	B	B	B
S06_491032	B	A	B	B	A	B	A	B	A	H	H	B	B	B	B	A	B	B	H	B	B	A	A	B	B	A	A	A	B	A	A	B	B	B	B	B	B	A	A	A	A	A	A	A	A	A	B	H	B
S06_732235	B	A	B	B	A	B	A	B	A	H	A	B	B	B	B	A	B	B	H	B	B	A	A	B	B	A	A	A	B	A	A	B	H	B	B	B	B	A	A	A	A	A	A	A	A	A	B	B	B
S06_732289	B	A	B	B	A	B	A	B	A	B	A	B	B	B	B	A	B	B	H	B	B	A	A	B	B	A	A	A	B	A	A	B	B	B	B	B	B	A	A	A	A	A	A	A	A	A	B	B	B
S06_747913	B	A	B	B	A	B	A	B	A	B	H	B	B	B	B	A	B	B	B	B	B	A	A	B	B	A	A	A	B	A	A	B	B	B	B	B	B	A	A	A	A	A	A	A	A	A	B	B	B
S06_790982	H	A	B	B	A	B	H	B	A	B	A	H	H	B	B	A	B	B	B	B	B	A	A	B	B	A	A	A	B	A	A	B	B	B	H	H	H	A	A	A	A	A	H	A	A	A	.	B	B
S06_791139	H	A	B	B	A	B	A	B	A	B	A	H	H	B	B	A	B	B	B	B	B	A	A	B	B	A	A	A	B	A	A	B	B	B	B	H	H	A	A	A	A	A	A	A	A	A	.	H	B
S06_855124	B	A	B	B	A	B	A	B	A	H	A	H	B	B	B	A	B	B	B	B	B	A	A	B	B	A	A	A	B	A	A	B	B	B	B	B	B	A	A	A	H	A	H	H	A	A	B	B	B
S06_855192	B	A	B	B	A	B	A	B	A	H	A	H	B	B	B	A	B	B	B	B	B	A	A	B	B	A	A	A	B	A	A	B	B	B	B	B	B	A	A	A	A	A	H	H	A	A	B	B	B
S06_855204	B	A	B	B	A	B	A	B	A	H	A	H	B	B	B	A	B	B	B	B	B	A	A	B	B	A	A	A	B	A	A	B	B	B	B	B	B	A	A	A	A	A	H	H	A	A	B	B	B
S06_866532	B	A	B	B	A	B	A	B	A	B	A	H	B	B	B	A	B	B	B	B	B	.	A	B	B	A	A	A	B	A	A	B	B	H	H	B	B	A	A	A	A	A	A	A	A	A	B	B	B
S06_866570	B	A	B	B	A	B	A	B	A	B	H	H	B	B	B	A	B	B	B	B	B	.	A	B	B	A	A	A	B	A	A	B	B	B	B	B	B	A	A	A	A	A	A	A	A	A	B	B	B
S06_866698	B	A	B	B	A	B	A	B	A	B	H	H	B	B	B	A	B	B	B	B	B	A	A	B	B	A	A	A	B	A	A	B	B	B	H	B	B	A	A	A	A	A	A	A	A	A	B	B	B
S06_874687	B	A	B	B	A	B	A	B	A	B	A	H	B	B	B	H	B	B	B	H	B	H	A	B	B	H	A	A	B	A	A	B	B	B	B	B	B	A	A	A	A	A	A	A	A	A	B	B	B
S06_992303	B	A	B	H	A	B	H	B	A	B	A	H	B	B	B	H	B	B	B	B	B	A	A	B	B	A	A	A	B	A	A	B	H	B	B	B	B	A	A	A	A	A	A	A	A	A	B	B	B
S06_1074196	B	A	B	B	A	B	.	B	H	B	A	H	H	B	H	.	H	B	H	B	.	A	A	B	B	A	A	A	H	A	A	H	B	B	B	B	B	H	A	A	A	A	A	A	A	A	H	B	B
S06_1085318	B	A	H	H	A	B	A	B	.	B	A	H	B	.	B	A	B	B	H	B	H	A	A	B	B	H	A	A	.	A	.	B	B	H	B	B	B	A	A	A	A	A	A	A	A	A	B	B	B
S06_1153815	B	A	B	H	A	B	A	B	A	A	A	H	B	B	B	A	B	B	B	B	B	A	A	B	B	A	A	A	B	A	A	B	B	H	B	B	A	A	A	A	A	A	A	A	A	A	B	B	B
S06_1153819	B	A	B	H	A	B	A	B	A	A	A	H	B	B	B	A	B	B	B	B	B	A	A	B	B	A	A	A	B	A	A	B	B	H	B	B	A	A	A	A	A	A	A	A	A	A	B	B	B
S06_1323839	B	A	H	A	A	B	A	B	A	H	H	H	B	B	B	A	B	B	B	A	B	A	A	B	B	A	A	A	B	A	A	B	B	B	B	B	A	A	A	A	A	H	A	A	A	A	B	B	B
S06_2729890	B	A	B	H	A	B	A	B	A	B	A	B	B	B	A	A	B	B	B	A	B	B	A	B	B	A	A	A	B	A	A	B	H	B	B	B	A	A	A	A	A	A	A	A	A	A	B	B	B
S06_3151586	H	B	B	A	H	B	A	H	A	A	A	B	B	B	A	A	B	B	A	A	B	B	B	B	B	A	A	A	B	A	A	B	H	H	B	B	A	A	H	A	A	A	A	A	A	A	B	B	B
S06_3151609	H	B	B	A	H	B	A	B	A	A	A	B	B	B	A	A	B	B	A	A	B	B	B	B	B	A	A	A	B	A	A	B	H	B	B	B	A	A	H	A	A	A	H	A	A	A	B	B	B
S06_3247268	B	B	B	A	H	B	A	B	H	A	A	B	B	B	A	A	B	B	H	A	B	B	B	B	A	A	A	A	B	A	A	B	H	B	B	B	A	A	A	A	A	H	A	A	A	H	B	B	B
S06_3460205	H	B	H	A	H	B	A	B	A	A	A	B	B	B	A	A	B	H	A	A	B	B	B	A	A	H	A	A	H	A	B	B	H	H	B	H	A	A	A	A	A	A	A	A	A	A	A	B	B
S06_3460245	B	B	B	A	H	H	A	B	A	A	A	B	B	B	A	A	B	B	A	A	B	B	B	A	A	H	A	A	H	H	B	B	H	H	B	B	A	A	A	A	A	A	A	A	A	A	A	B	B
S06_3467390	B	B	B	A	H	H	A	B	A	A	A	B	B	B	A	A	B	B	A	A	B	B	B	A	H	A	A	A	B	A	B	H	H	B	B	B	A	A	A	A	A	A	A	A	A	A	A	B	H
S06_4150660	B	B	B	A	H	B	A	H	A	A	A	B	B	B	A	A	B	B	A	A	B	B	B	H	A	A	A	A	B	A	B	B	H	B	B	B	B	A	A	A	A	A	A	A	A	A	A	B	A
S06_4151126	B	B	B	A	H	B	A	B	A	A	A	H	B	B	A	A	B	B	A	A	B	B	B	A	A	H	A	H	B	A	B	B	H	B	B	B	B	A	A	A	A	A	A	.	A	A	A	B	A
S06_4167007	B	B	B	A	H	B	A	B	A	A	A	B	B	B	A	A	B	B	A	A	H	B	B	A	A	A	A	A	B	A	B	B	H	B	B	B	B	A	A	A	A	A	A	A	A	A	A	B	A
S06_4248608	B	B	B	A	H	B	A	B	A	A	A	B	B	B	A	A	B	H	A	A	B	B	B	A	A	A	A	A	B	A	B	B	H	B	B	B	B	A	A	A	A	A	A	A	A	A	A	B	A
S06_4315245	H	H	B	A	H	B	A	H	A	A	A	H	H	B	A	A	B	H	A	A	B	B	B	A	A	A	A	A	H	A	H	B	H	H	B	B	H	A	A	A	A	A	A	A	A	A	A	H	A
S06_5746964	H	B	B	A	A	B	A	B	A	B	B	B	B	H	A	A	B	B	A	A	B	B	B	B	A	H	A	A	A	B	A	B	B	A	B	B	A	A	A	B	A	A	A	A	A	A	A	B	A
S06_5828619	B	B	B	A	A	B	A	B	A	B	B	B	B	H	A	A	B	B	A	A	B	B	B	H	A	H	A	A	A	B	A	B	B	A	B	B	A	A	A	B	A	A	A	A	A	A	A	B	A
S06_5843432	B	B	B	A	A	B	A	B	A	B	B	B	B	H	A	A	B	B	A	A	B	B	B	B	A	H	A	A	A	B	A	B	B	A	B	B	A	A	A	B	A	A	H	A	A	A	A	B	A
S06_5867790	B	B	B	A	A	B	A	B	A	B	B	B	B	H	A	A	B	B	H	A	H	B	B	B	A	H	A	A	A	B	A	B	H	A	B	B	A	A	A	B	A	A	A	A	A	A	A	B	A
S06_5882010	H	H	B	A	A	B	A	B	A	B	B	B	B	H	A	A	B	B	H	A	B	B	B	B	A	H	A	H	A	B	A	B	H	A	B	B	A	A	A	B	A	A	A	A	A	A	A	B	A
S06_6069381	B	B	B	A	A	H	A	B	A	B	B	A	B	H	A	A	B	B	A	A	H	B	H	B	A	H	A	A	A	B	A	B	B	A	B	B	A	H	B	B	A	A	A	A	A	A	A	B	A
S06_6079783	B	B	B	A	A	B	A	B	A	B	B	A	B	H	A	A	B	B	H	A	B	B	H	H	A	B	A	A	A	B	A	B	B	A	B	B	A	A	B	B	A	A	A	A	A	A	A	B	A
S06_6276258	B	B	B	H	A	B	A	B	A	B	B	A	B	H	A	A	B	B	H	A	B	B	A	B	H	H	A	A	A	B	A	B	B	A	B	B	A	A	B	H	A	A	B	B	A	A	A	B	A
S06_6276577	B	B	B	H	A	B	A	B	A	B	B	A	B	H	.	H	B	B	H	A	B	B	A	B	A	H	.	A	A	B	.	B	B	H	B	B	A	.	B	B	A	A	B	B	A	A	A	B	A
S06_6477101	B	B	B	A	A	B	A	B	H	B	B	A	B	H	A	A	B	B	A	A	B	B	A	H	A	H	A	A	A	B	A	B	B	A	B	B	A	A	B	B	A	A	H	B	A	A	A	B	H
S06_6701252	.	.	H	A	A	A	A	B	A	B	A	B	B	H	A	A	B	H	H	A	B	.	A	B	.	.	A	A	A	H	A	B	.	B	B	B	A	A	B	H	A	A	B	B	B	A	A	B	H
S06_8411886	A	B	H	A	A	H	A	B	A	B	A	B	B	B	A	A	B	B	A	A	B	B	A	B	B	A	A	B	A	H	A	B	B	B	B	B	A	A	A	B	A	A	H	B	B	A	A	B	A
S06_8476105	A	B	A	A	A	H	A	B	A	B	A	B	B	B	A	A	B	B	H	H	B	B	A	B	B	A	B	B	A	B	A	B	B	B	B	B	A	A	A	B	A	A	H	B	B	A	A	B	A
S06_8535514	A	B	A	A	A	H	A	B	A	H	A	B	B	H	A	A	B	B	A	A	B	B	A	B	B	A	B	B	A	B	A	B	B	B	H	H	A	A	A	B	A	A	B	B	H	A	A	B	A
S06_9594368	A	B	A	A	A	H	A	B	A	H	A	A	B	A	A	A	B	B	A	A	B	B	A	B	B	A	B	H	A	B	A	B	B	B	B	B	A	A	A	B	B	A	B	B	B	A	A	B	A
S06_9614933	A	B	A	A	A	H	A	B	A	A	A	A	B	A	A	A	B	B	A	A	B	B	A	B	B	A	B	B	A	B	A	B	.	B	B	B	A	A	A	B	B	A	B	H	B	A	A	A	A
S06_10789892	A	A	A	H	H	H	A	B	A	B	A	A	B	A	B	A	B	B	A	A	B	B	A	B	B	A	A	B	A	A	B	A	B	B	H	B	A	A	A	B	A	A	B	B	B	A	H	B	A
S06_10818547	A	A	A	B	H	H	A	B	A	H	A	A	B	A	B	A	B	B	A	A	H	B	A	B	B	A	A	B	A	A	B	A	B	B	H	B	A	A	A	B	A	A	B	B	B	A	H	H	A
S06_10841704	A	A	H	.	H	H	A	B	A	B	A	A	B	A	B	H	B	.	A	A	H	B	A	.	B	A	A	B	A	A	.	A	B	B	H	B	H	H	A	B	A	H	B	B	B	A	H	B	A
S06_10841753	A	A	H	.	H	H	A	B	A	H	A	A	B	A	B	H	B	.	A	A	H	B	A	.	B	A	A	B	A	A	.	A	B	B	H	B	H	H	A	B	A	H	B	B	B	A	H	B	A
S06_11019553	A	H	A	B	H	H	A	.	A	.	A	A	.	A	H	A	H	H	A	A	.	B	A	H	B	H	A	B	A	A	H	H	.	.	H	B	A	A	A	B	A	A	B	B	H	A	A	A	A
S06_11019558	A	H	A	B	H	H	A	.	A	.	A	A	.	A	H	A	H	H	A	A	.	B	A	H	B	H	A	B	A	A	H	H	.	.	H	B	A	A	A	B	A	A	B	B	H	A	A	A	A
S06_11126366	A	A	A	B	H	H	A	B	A	B	A	A	B	A	B	A	B	H	A	A	B	B	A	H	B	A	A	B	A	A	H	A	B	B	H	B	A	A	A	B	A	A	B	B	B	A	H	A	A
S06_11126436	A	A	A	B	H	H	A	B	A	B	A	A	B	A	B	A	B	H	A	A	B	B	A	H	B	A	A	B	A	A	H	A	B	B	H	B	A	A	A	B	A	A	B	H	B	A	H	A	A
S06_11127197	A	A	A	H	H	H	A	B	A	B	A	A	B	A	B	A	B	H	A	A	B	.	A	B	B	A	A	B	A	A	B	A	B	B	H	B	A	H	A	B	A	A	B	B	B	A	H	A	A
S06_11669110	A	A	A	A	H	A	A	B	A	B	A	A	B	A	B	B	A	B	A	A	B	H	A	A	B	A	A	A	A	A	B	A	A	A	H	B	A	B	A	B	A	A	B	B	B	A	H	A	B
S06_11690023	A	A	A	A	H	A	A	H	A	B	A	A	B	A	B	B	A	B	A	A	H	B	A	A	B	A	A	A	A	A	B	A	A	A	H	B	A	B	A	B	A	A	B	B	B	A	H	A	B
S06_11705822	A	A	A	A	H	A	H	B	A	B	A	A	B	A	B	B	A	B	H	H	B	B	A	A	B	A	A	A	A	A	B	A	H	H	H	B	A	B	A	B	A	A	B	B	B	A	H	B	B
S06_11705925	A	A	A	A	H	A	H	B	A	B	A	A	B	A	B	B	A	B	H	A	B	B	A	A	B	A	A	A	A	A	B	A	H	H	H	B	A	B	A	B	A	A	B	B	B	A	H	B	B
S06_11720632	A	A	A	H	H	A	H	B	H	B	H	A	B	A	B	B	A	H	A	A	B	B	A	A	B	A	A	A	A	A	B	A	A	A	H	B	A	B	A	B	A	A	B	B	B	A	H	B	B
S06_11975544	A	A	A	A	H	A	A	B	A	B	A	A	H	A	B	B	A	B	A	A	H	H	A	A	B	A	A	A	A	A	B	A	A	A	H	B	A	B	A	B	A	A	A	B	B	A	A	A	B
S06_11975681	A	A	A	A	H	A	A	B	A	B	A	A	B	A	B	B	A	B	A	A	H	B	A	A	B	A	A	A	A	A	B	A	A	A	H	B	A	B	A	B	A	A	A	B	B	A	A	A	B
S06_12017090	A	A	A	A	H	A	A	B	A	B	A	A	B	H	B	B	A	H	A	A	B	B	A	A	B	A	A	A	A	A	B	A	A	A	H	B	A	B	A	B	A	A	A	B	B	A	A	A	B
S06_12017103	A	A	A	A	H	A	A	B	A	B	A	A	B	H	B	B	A	H	A	A	B	B	A	A	B	A	A	A	A	A	B	A	A	A	H	B	A	B	A	B	A	A	A	B	B	A	A	A	B
[truncated: 6,447 more rows]
[truncated: 198 more columns]

## Sheet: Figure S1
Supplementary Figure 1. A genetic map of soybean containing 8,445 single-nucleotide polymorphism (SNP) markers on the 22 linkage groups. The names of the chromosomes, along with the marker loci, are listed to the right of the corresponding chromosomes; the position of the marker loci is located on the left in centiMorgan (cM).
Supplementary Figure 3. A genetic map of soybean containing 8,445 single-nucleotide polymorphism (SNP) markers on the 22 linkage groups. The names of the chromosomes, along with the marker loci, are listed to the right of the corresponding chromosomes; the position of the marker loci is located on the left in centiMorgan (cM).

## Sheet: Figure S2
Figure S**: QTL mapping results showing logarithm of the odds (LOD) plots for major QTLs identified using composite interval mapping for various phenotypic traits. (A) pubescence color (PC), (B) stem termination (ST), (C) plant height (PH), (D) accelerated aging % (AA), (E) beginning bloom (R1), (F) reproductive period (RP), (G) maturity (R8). The horizontal line represents a significant logarith…

## Sheet: Weather_Data-2017-2019
Record Date MM/DD/YYYY	Day of the Year	Air Temperature Max (Degrees Fahrenheit F)	Air Temperature Min (Degrees Fahrenheit F)	Relative Humidity Max (Percent)	Relative Humidity Min (Percent)	Precipitation (Inches n.nn) total rain fall that occurred for the day.	Solar Radiation (Langley's) that occurred for the day.	Soil Temperature Max at 2 inch depth (Degrees Fahrenheit F) that occurred during the day.	Soil Temperature Min at 2 inch depth (Degrees Fahrenheit F) that occurred during the day.	Soil Temperature Max at 4 inch depth (Degrees Fahrenheit F) that occurred during the day.	Soil Temperature Min at 4 inch depth (Degrees Fahrenheit F) that occurred during the day.	DD50 Degree Days 50 Fahrenheit.	Adjusted DD50 Degree Days 50 Fahrenheit adjusted for latitude.	DD60 Degree Days 60 Fahrenheit.
03/01/2017	60	76	50	93	30	0.08	310	72	53	69	58	13	13	3
03/02/2017	61	60	41	96	33	0	484	67	47	64	51	0.5	0.5	0
03/03/2017	62	61	38	95	28	0	492	67	45	63	49	0	0	0
03/04/2017	63	68	39	83	23	0	407	67	46	63	49	3.5	3.5	0
03/05/2017	64	57	50	100	41	0.05	103	58	54	58	55	3.5	3.5	0
03/06/2017	65	77	57	98	52	0.01	220	67	56	64	56	17	17	7
03/07/2017	66	68	45	99	60	0.86	130	64	53	63	56	6.5	6.5	0
03/08/2017	67	72	40	100	20	0	523	70	47	65	50	6	6.01	0
03/09/2017	68	72	50	94	58	0	176	67	53	64	55	11	11.04	1
03/10/2017	69	66	47	95	54	0	455	72	55	68	58	6.5	6.58	0
03/11/2017	70	47	38	96	61	0.25	68	55	47	58	50	0	0.12	0
03/12/2017	71	53	34	95	49	0.01	522	60	42	57	46	0	0.15	0
03/13/2017	72	48	37	96	75	0.2	115	54	45	53	48	0	0.19	0
03/14/2017	73	47	34	89	60	0	242	55	43	53	46	0	0.22	0
03/15/2017	74	46	31	93	38	0	531	58	38	55	42	0	0.26	0
03/16/2017	75	56	37	79	45	0	217	57	44	54	46	0	0.29	0
03/17/2017	76	73	51	78	59	0	272	67	51	62	51	12	12.33	2
03/18/2017	77	80	54	93	26	0	407	76	58	70	58	17	17.36	7
03/19/2017	78	80	48	91	33	0	521	78	54	72	56	14	14.4	4
03/20/2017	79	81	57	96	46	0	504	80	59	75	61	19	19.43	9
03/21/2017	80	86	60	91	27	0	541	84	61	78	63	23	23.47	13
03/22/2017	81	72	54	88	48	0	489	79	60	74	63	13	13.5	3
03/23/2017	82	86	51	77	32	0	507	81	58	76	61	18.5	19.04	8.5
03/24/2017	83	81	64	84	42	0	272	77	65	74	66	22.5	23.07	12.5
03/25/2017	84	74	57	99	53	0.72	264	72	62	70	64	15.5	16.11	5.5
03/26/2017	85	79	53	100	42	0	556	79	58	75	61	16	16.64	6
03/27/2017	86	81	66	94	55	0	391	80	65	76	66	23.5	24.18	13.5
03/28/2017	87	83	59	98	50	0	425	83	64	78	66	21	21.71	11
03/29/2017	88	83	60	97	43	0.41	418	81	66	78	67	21.5	22.24	11.5
03/30/2017	89	74	52	93	43	0	297	73	61	72	64	13	13.78	3
03/31/2017	90	79	49	95	38	0	578	82	56	77	59	14	14.81	4
04/01/2017	91	80	55	90	41	0	574	84	60	79	63	17.5	18.35	7.5
04/02/2017	92	77	57	99	41	2.37	227	74	63	71	65	17	17.88	7
04/03/2017	93	75	61	99	50	0.24	427	76	63	73	64	18	18.91	8
04/04/2017	94	83	55	98	37	0	582	83	60	78	62	19	19.95	9
04/05/2017	95	70	53	90	51	0	451	78	61	74	64	11.5	12.48	1.5
04/06/2017	96	68	48	79	28	0	596	76	55	73	59	8	9.01	0
04/07/2017	97	69	44	86	23	0	627	79	54	74	57	6.5	7.54	0
04/08/2017	98	78	46	83	32	0	588	81	55	76	58	12	13.08	2
04/09/2017	99	81	56	88	28	0	604	83	60	78	63	18.5	19.61	8.5
04/10/2017	100	81	58	88	47	0	495	83	63	78	65	19.5	20.64	9.5
04/11/2017	101	73	64	92	60	0	206	76	67	74	68	18.5	19.67	8.5
04/12/2017	102	82	59	100	45	0	494	86	65	81	66	20.5	21.7	10.5
04/13/2017	103	87	59	98	33	0	481	89	65	83	67	23	24.23	13
04/14/2017	104	86	61	90	32	0	509	87	67	82	69	23.5	24.76	13.5
04/15/2017	105	85	58	91	41	0	428	86	66	81	68	21.5	22.8	11.5
04/16/2017	106	83	66	91	49	0	413	89	70	83	71	24.5	25.83	14.5
04/17/2017	107	82	64	99	58	0.57	373	86	69	81	70	23	24.36	13
04/18/2017	108	81	64	99	61	0.23	349	83	68	79	70	22.5	23.89	12.5
04/19/2017	109	84	66	98	38	0	546	85	68	81	70	25	26.41	15
04/20/2017	110	86	66	95	49	0	526	90	68	84	70	26	27.44	16
04/21/2017	111	86	68	92	48	0	441	90	72	85	73	27	27.47	17
04/22/2017	112	77	53	98	72	0.65	189	77	64	78	67	15	16.5	5
04/23/2017	113	68	51	97	52	0	292	72	61	70	64	9.5	11.03	0
04/24/2017	114	78	50	97	31	0	656	84	56	79	60	14	15.56	4
04/25/2017	115	84	52	93	33	0	645	85	60	80	63	18	19.58	8
04/26/2017	116	83	62	99	57	1.21	319	81	67	77	69	22.5	24.11	12.5
04/27/2017	117	70	53	97	58	0	563	82	63	78	66	11.5	13.14	1.5
04/28/2017	118	88	58	93	59	0	357	84	63	79	66	23	24.66	13
04/29/2017	119	89	67	96	49	0.18	425	89	72	84	73	28	27.69	18
04/30/2017	120	78	58	99	59	0.89	224	78	63	76	67	18	19.71	8
05/01/2017	121	76	53	87	29	0	674	82	57	78	61	14.5	16.24	4.5
05/02/2017	122	80	53	97	37	0	347	77	61	74	64	16.5	18.26	6.5
05/03/2017	123	80	60	98	43	0.72	332	77	63	74	65	20	21.78	10
05/04/2017	124	62	50	99	66	0.08	166	65	57	66	60	6	7.81	0
05/05/2017	125	73	50	94	35	0	664	77	54	73	57	11.5	13.33	1.5
05/06/2017	126	80	50	99	31	0	678	85	57	79	60	15	16.85	5
05/07/2017	127	86	55	93	37	0	660	88	62	82	64	20.5	22.37	10.5
05/08/2017	128	88	58	97	33	0	648	92	66	86	68	23	24.89	13
05/09/2017	129	85	62	93	36	0	655	92	68	87	70	23.5	25.41	13.5
05/10/2017	130	85	64	90	30	0	592	91	69	86	72	24.5	26.43	14.5
05/11/2017	131	83	64	98	52	0.54	410	88	71	84	73	23.5	25.45	13.5
05/12/2017	132	82	64	99	56	0.73	385	85	69	81	71	23	24.97	13
05/13/2017	133	76	61	93	53	0	426	80	67	77	70	18.5	20.49	8.5
05/14/2017	134	84	56	98	38	0	684	89	63	84	66	20	22.01	10
05/15/2017	135	88	60	98	33	0	627	91	67	86	70	24	26.02	14
05/16/2017	136	88	66	93	43	0	548	89	72	86	73	27	28.04	17
05/17/2017	137	87	67	91	43	0	600	90	71	86	73	27	28.05	17
05/18/2017	138	90	70	92	42	0	571	94	74	89	76	30	28.07	20
05/19/2017	139	91	73	95	48	0.03	519	92	76	88	78	32	28.08	22
05/20/2017	140	88	69	98	52	0.03	345	88	76	84	78	28.5	28.1	18.5
05/21/2017	141	77	63	100	70	0.03	256	83	70	81	73	20	22.11	10
05/22/2017	142	69	61	97	64	0.17	133	72	67	73	70	15	17.12	5
05/23/2017	143	80	62	99	52	0.16	408	84	67	80	69	21	23.13	11
05/24/2017	144	72	54	99	49	1.08	470	80	65	77	68	13	15.14	3
05/25/2017	145	79	52	99	44	0	696	89	61	83	64	15.5	17.65	5.5
05/26/2017	146	86	64	93	55	0	612	91	68	86	70	25	27.16	15
05/27/2017	147	89	73	94	63	0	445	93	75	88	76	31	28.17	21
05/28/2017	148	84	65	96	59	0.27	388	88	73	84	75	24.5	26.68	14.5
05/29/2017	149	85	67	99	60	0	381	86	72	83	74	26	28.19	16
05/30/2017	150	86	64	100	54	0	514	90	71	85	73	25	27.19	15
05/31/2017	151	89	65	100	38	0	635	97	71	91	73	27	28.2	17
06/01/2017	152	77	66	100	77	1.61	186	80	73	82	75	21.5	23.7	11.5
06/02/2017	153	84	69	99	66	0	408	89	73	84	74	26.5	28.21	16.5
06/03/2017	154	87	69	100	61	0.01	576	95	73	90	74	28	28.21	18
06/04/2017	155	86	72	97	64	0.01	339	90	77	86	78	29	28.21	19
06/05/2017	156	85	67	98	62	0	420	91	73	87	75	26	28.22	16
06/06/2017	157	86	71	99	60	0	438	92	76	88	78	28.5	28.22	18.5
06/07/2017	158	83	64	96	37	0	692	93	73	89	76	23.5	25.72	13.5
06/08/2017	159	83	61	91	38	0	673	95	70	90	73	22	24.22	12
06/09/2017	160	85	57	97	37	0	670	95	70	90	73	21	23.22	11
06/10/2017	161	88	60	94	39	0	647	95	71	91	74	24	26.21	14
06/11/2017	162	91	65	95	50	0	629	99	74	93	77	28	28.21	18
06/12/2017	163	89	72	97	59	0	468	99	78	93	80	30.5	28.21	20.5
06/13/2017	164	89	71	98	59	0.02	476	95	78	90	80	30	28.2	20
06/14/2017	165	92	70	100	52	0	597	102	78	96	80	31	28.2	21
06/15/2017	166	93	68	98	56	0.33	497	105	80	98	82	30.5	28.19	20.5
06/16/2017	167	94	68	99	53	1.44	524	99	77	94	81	31	28.19	21
06/17/2017	168	89	68	96	65	0	495	92	75	89	77	28.5	28.18	18.5
06/18/2017	169	92	74	97	62	0	518	99	78	94	80	33	28.17	23
06/19/2017	170	85	72	99	66	0.02	410	94	79	90	81	28.5	28.16	18.5
06/20/2017	171	87	70	98	55	0	553	97	76	92	78	28.5	28.15	18.5
06/21/2017	172	77	70	100	83	0.16	182	82	77	84	78	23.5	25.64	13.5
06/22/2017	173	87	73	99	72	0.13	389	89	76	85	77	30	28.13	20
06/23/2017	174	87	70	99	72	1.48	285	85	76	84	77	28.5	28.12	18.5
06/24/2017	175	84	69	100	57	0	519	90	75	86	76	26.5	28.11	16.5
06/25/2017	176	83	66	98	45	0	542	92	73	88	75	24.5	26.6	14.5
06/26/2017	177	86	62	100	40	0	643	96	71	92	74	24	26.08	14
06/27/2017	178	86	63	99	45	0	677	99	74	94	76	24.5	26.57	14.5
06/28/2017	179	89	66	96	46	0	666	100	76	95	79	27.5	28.05	17.5
06/29/2017	180	88	72	97	60	0	563	99	80	94	81	30	28.04	20
06/30/2017	181	91	75	95	61	0.13	451	97	81	92	82	33	28.02	23
07/01/2017	182	91	68	98	67	0.43	337	93	76	89	79	29.5	28.01	19.5
07/02/2017	183	86	68	100	68	0.81	408	90	74	86	76	27	27.99	17
07/03/2017	184	91	73	99	62	0	539	93	76	90	78	32	27.97	22
07/04/2017	185	90	74	99	65	0	492	95	79	91	80	32	27.95	22
07/05/2017	186	90	76	96	62	0	624	100	80	96	82	33	27.93	23
07/06/2017	187	91	74	98	55	0.1	582	102	81	97	83	32.5	27.91	22.5
07/07/2017	188	94	73	100	56	0	611	102	80	97	82	33.5	27.89	23.5
07/08/2017	189	91	71	99	54	0.73	434	94	79	91	81	31	27.87	21
07/09/2017	190	89	71	100	48	0	661	99	77	95	80	30	27.85	20
07/10/2017	191	94	69	97	48	0	668	102	78	97	80	31.5	27.83	21.5
07/11/2017	192	91	72	98	56	0	560	100	81	97	83	31.5	27.81	21.5
07/12/2017	193	93	73	98	55	0	643	104	81	99	84	33	27.78	23
07/13/2017	194	94	73	99	50	0	628	106	82	101	85	33.5	27.76	23.5
07/14/2017	195	95	72	99	50	0	550	102	83	98	85	33.5	27.74	23.5
07/15/2017	196	93	72	100	59	0	473	102	83	97	85	32.5	27.71	22.5
07/16/2017	197	91	72	100	58	0	496	100	83	96	84	31.5	27.69	21.5
07/17/2017	198	92	72	100	54	0	559	100	82	97	84	32	27.66	22
07/18/2017	199	96	71	99	50	0	510	105	82	100	85	33.5	27.64	23.5
07/19/2017	200	97	74	100	48	0	481	105	83	99	85	35.5	27.61	25.5
07/20/2017	201	98	73	100	44	0	627	108	83	102	85	35.5	27.58	25.5
07/21/2017	202	98	75	98	44	0	614	109	85	104	87	36.5	27.56	26.5
07/22/2017	203	97	72	99	50	1.39	555	108	84	103	88	34.5	27.53	24.5
07/23/2017	204	94	73	100	62	0.07	491	98	80	95	83	33.5	27.5	23.5
07/24/2017	205	92	73	99	64	0	527	100	80	96	82	32.5	27.47	22.5
07/25/2017	206	97	73	100	48	0.19	563	106	80	101	83	35	27.44	25
07/26/2017	207	94	72	100	43	0	623	102	80	98	82	33	27.41	23
07/27/2017	208	96	75	96	51	0	557	104	81	99	84	35.5	27.38	25.5
07/28/2017	209	92	77	96	63	0.01	282	96	84	93	86	34.5	27.36	24.5
07/29/2017	210	90	68	98	52	0	576	102	83	98	85	29	27.33	19
07/30/2017	211	88	65	94	43	0	632	100	78	96	81	26.5	27.3	16.5
07/31/2017	212	93	68	95	41	0	542	101	79	97	82	30.5	27.26	20.5
08/01/2017	213	90	69	99	45	0	395	98	81	94	84	29.5	27.23	19.5
08/02/2017	214	87	69	98	54	0.02	344	95	80	92	82	28	27.2	18
08/03/2017	215	93	66	100	41	0	599	104	77	98	80	29.5	27.17	19.5
08/04/2017	216	94	71	98	50	0.16	470	104	81	98	83	32.5	27.14	22.5
08/05/2017	217	93	69	97	46	0	557	98	77	94	80	31	27.11	21
08/06/2017	218	88	73	99	65	0.11	344	94	80	91	82	30.5	27.08	20.5
08/07/2017	219	81	73	100	87	1.88	102	83	78	84	80	27	27.04	17
08/08/2017	220	81	71	100	80	2.12	224	83	77	83	78	26	27.01	16
08/09/2017	221	88	71	100	63	1.3	378	91	75	88	77	29.5	26.98	19.5
08/10/2017	222	85	72	100	76	0.26	220	88	77	85	78	28.5	26.95	18.5
08/11/2017	223	92	72	100	58	0.02	344	94	77	89	78	32	26.91	22
08/12/2017	224	92	71	100	57	0	505	95	77	92	79	31.5	26.88	21.5
08/13/2017	225	84	72	100	79	0.42	257	87	78	85	79	28	26.85	18
08/14/2017	226	91	71	100	60	1.24	349	95	77	90	78	31	26.81	21
08/15/2017	227	94	75	98	51	0	504	96	80	92	81	34.5	26.78	24.5
08/16/2017	228	92	74	99	57	0	492	98	79	94	81	33	26.74	23
08/17/2017	229	91	73	99	60	0	417	95	80	92	81	32	26.71	22
08/18/2017	230	97	73	99	50	0	556	102	79	97	81	35	26.68	25
08/19/2017	231	96	74	97	50	0	517	101	82	97	84	35	26.64	25
08/20/2017	232	97	72	100	45	0	578	104	82	99	84	34.5	26.61	24.5
08/21/2017	233	96	75	100	51	0	383	98	84	95	86	35.5	26.57	25.5
08/22/2017	234	96	74	97	46	0	489	101	82	97	84	35	26.54	25
08/23/2017	235	92	72	99	53	0	500	100	82	96	84	32	26.5	22
08/24/2017	236	89	68	92	34	0	516	98	80	94	83	28.5	26.47	18.5
08/25/2017	237	90	64	95	35	0	476	96	77	91	80	27	26.43	17
08/26/2017	238	84	71	97	68	0	185	87	79	86	81	27.5	26.4	17.5
08/27/2017	239	87	72	99	63	0.07	207	88	79	86	80	29.5	26.36	19.5
08/28/2017	240	78	67	100	86	0.38	110	81	75	82	77	22.5	22.83	12.5
08/29/2017	241	85	66	99	53	0.02	336	83	72	82	74	25.5	25.79	15.5
08/30/2017	242	80	70	99	83	0.95	141	79	74	78	75	25	25.26	15
08/31/2017	243	78	67	100	92	1.27	123	81	74	79	75	22.5	22.72	12.5
09/01/2017	244	86	65	100	47	0	515	89	70	85	73	25.5	25.69	15.5
09/02/2017	245	88	62	100	40	0	507	90	70	86	73	25	25.15	15
09/03/2017	246	91	64	100	42	0	496	93	71	88	74	27.5	26.12	17.5
09/04/2017	247	90	68	99	51	0	469	94	75	90	76	29	26.08	19
09/05/2017	248	92	65	98	53	0	375	94	76	89	78	28.5	26.04	18.5
09/06/2017	249	79	56	97	31	0	558	90	70	86	73	17.5	17.51	7.5
09/07/2017	250	81	51	99	32	0	562	91	67	86	71	16	16	6
09/08/2017	251	82	54	98	34	0	554	89	68	85	71	18	18	8
09/09/2017	252	84	56	95	35	0	542	88	68	85	71	20	20	10
09/10/2017	253	84	60	92	36	0	521	88	69	84	72	22	22	12
09/11/2017	254	82	57	94	37	0	560	88	68	84	71	19.5	19.5	9.5
09/12/2017	255	65	55	100	67	0.84	53	75	66	77	69	10	10	0
09/13/2017	256	80	59	99	53	0	383	84	66	79	67	19.5	19.5	9.5
09/14/2017	257	89	60	100	46	0	425	85	67	81	69	24.5	24.5	14.5
09/15/2017	258	91	62	100	37	0	495	91	68	86	70	26.5	26	16.5
09/16/2017	259	92	68	99	51	0.01	385	91	73	86	74	30	26	20
09/17/2017	260	93	65	100	49	0	371	94	73	88	75	29	26	19
09/18/2017	261	93	69	100	53	0	390	93	75	88	76	31	26	21
09/19/2017	262	93	69	100	47	0	437	96	75	91	77	31	26	21
09/20/2017	263	93	72	96	48	0	385	94	77	90	79	32.5	26	22.5
09/21/2017	264	95	68	98	43	0	419	97	76	92	78	31.5	26	21.5
09/22/2017	265	96	68	100	33	0	420	97	76	92	78	32	26	22
09/23/2017	266	95	68	100	38	0	432	98	77	93	79	31.5	26	21.5
09/24/2017	267	92	67	98	37	0	461	96	76	91	78	29.5	26	19.5
09/25/2017	268	91	65	99	41	0	428	94	75	90	78	28	26	18
09/26/2017	269	91	67	99	47	0	349	94	76	89	78	29	26	19
09/27/2017	270	92	69	97	40	0	284	91	77	88	79	30.5	26	20.5
09/28/2017	271	89	66	89	48	0	435	92	75	89	77	27.5	26	17.5
09/29/2017	272	84	60	84	27	0	481	90	71	86	74	22	22	12
09/30/2017	273	85	61	77	28	0	418	86	70	83	73	23	23	13
10/01/2017	274	89	61	87	49	0	342	89	70	84	72	25	25	15
10/02/2017	275	75	66	98	60	0.19	160	78	72	78	74	20.5	20.5	10.5
10/03/2017	276	89	67	95	45	0	433	87	69	83	72	28	26	18
10/04/2017	277	87	63	88	39	0	442	89	70	85	72	25	25	15
10/05/2017	278	87	58	96	38	0	449	90	68	85	71	22.5	22.5	12.5
10/06/2017	279	88	58	98	40	0	392	88	69	85	72	23	23	13
10/07/2017	280	89	66	98	61	0.01	223	86	73	83	75	27.5	26	17.5
10/08/2017	281	93	71	99	51	0	376	92	74	88	75	32	26	22
10/09/2017	282	94	69	98	49	0.03	288	87	75	85	76	31.5	26	21.5
10/10/2017	283	95	62	97	43	0	399	96	76	91	78	28.5	26	18.5
10/11/2017	284	75	56	91	49	0	426	88	70	84	73	15.5	15.5	5.5
10/12/2017	285	78	52	98	44	0	437	86	66	82	69	15	15	5
10/13/2017	286	89	55	96	31	0	423	90	66	85	69	22	22	12
10/14/2017	287	93	60	92	41	0	348	90	70	85	72	26.5	26	16.5
10/15/2017	288	88	55	98	52	0.19	269	88	66	84	71	21.5	21.5	11.5
10/16/2017	289	69	49	96	35	0.01	447	73	59	72	64	9	9	0
10/17/2017	290	74	44	90	36	0	441	78	54	75	59	9	9	0
10/18/2017	291	79	46	98	30	0	438	80	56	76	60	12.5	12.5	2.5
10/19/2017	292	81	45	97	31	0	396	78	57	75	61	13	13	3
10/20/2017	293	80	51	98	44	0	290	76	60	74	63	15.5	15.5	5.5
10/21/2017	294	88	62	95	49	0.19	332	82	66	78	67	25	25	15
10/22/2017	295	73	57	99	80	0.54	73	73	64	74	66	15	15	5
10/23/2017	296	74	51	99	36	0	408	75	59	73	62	12.5	12.5	2.5
10/24/2017	297	68	45	88	25	0	415	69	55	68	59	6.5	6.5	0
10/25/2017	298	68	40	80	26	0	413	70	49	67	54	4	4	0
10/26/2017	299	80	46	83	26	0	404	73	52	70	55	13	13	3
10/27/2017	300	73	42	98	62	0.5	120	67	53	65	56	7.5	7.5	0
10/28/2017	301	53	35	98	48	0.01	378	62	47	61	51	0	0	0
10/29/2017	302	61	30	100	30	0	398	63	43	61	47	0	0	0
10/30/2017	303	75	44	81	28	0	386	67	47	64	50	9.5	9.5	0
10/31/2017	304	64	44	95	47	0.04	276	65	50	62	53	4	4	0
11/01/2017	305	66	53	100	91	0.18	76	64	57	63	58	9.5	9.5	0
11/02/2017	306	83	66	98	66	0	208	75	63	72	63	24.5	24.5	14.5
11/03/2017	307	84	63	99	62	0.84	203	78	67	74	68	23.5	23.5	13.5
11/04/2017	308	81	63	99	69	0.02	156	76	65	73	66	22	22	12
11/05/2017	309	80	69	97	71	0	185	76	68	73	68	24.5	24.5	14.5
11/06/2017	310	83	69	96	68	0	170	78	68	75	69	26	26	16
11/07/2017	311	72	51	100	84	0.02	77	70	60	71	63	11.5	11.5	1.5
11/08/2017	312	51	47	100	89	0.71	44	60	55	63	57	0	0	0
11/09/2017	313	61	44	100	46	0	362	65	51	63	54	2.5	2.5	0
11/10/2017	314	61	41	93	52	0	358	63	47	61	51	1	1	0
11/11/2017	315	67	36	96	40	0	347	65	45	62	49	1.5	1.5	0
11/12/2017	316	64	52	100	78	0	89	63	55	61	56	8	8	0
11/13/2017	317	64	46	100	60	0	299	66	52	63	55	5	5	0
11/14/2017	318	66	40	100	37	0	337	66	48	63	51	3	3	0
11/15/2017	319	67	45	95	63	0	116	61	51	60	53	6	6	0
11/16/2017	320	63	54	99	67	0	109	63	57	61	58	8.5	8.5	0
11/17/2017	321	76	53	98	56	0	277	71	56	68	58	14.5	14.5	4.5
11/18/2017	322	81	47	90	56	0.03	164	74	54	70	58	14	14	4
11/19/2017	323	58	34	93	28	0	339	63	47	61	51	0	0	0
11/20/2017	324	56	27	98	32	0	297	59	42	57	46	0	0	0
11/21/2017	325	66	34	93	41	0	276	61	42	58	45	0	0	0
11/22/2017	326	52	32	88	39	0	327	58	44	56	48	0	0	0
11/23/2017	327	58	28	91	27	0	323	59	38	55	43	0	0	0
11/24/2017	328	65	31	96	28	0	285	60	41	57	44	0	0	0
11/25/2017	329	69	44	80	39	0	207	62	47	59	49	6.5	6.5	0
11/26/2017	330	67	38	86	24	0	323	63	44	59	47	2.5	2.5	0
11/27/2017	331	70	32	96	21	0	319	64	43	60	46	1	1	0
11/28/2017	332	71	36	84	24	0	317	63	43	60	46	3.5	3.5	0
11/29/2017	333	75	47	81	51	0	157	65	50	61	52	11	11	1
11/30/2017	334	71	51	96	48	0	295	69	55	65	56	11	11	1
12/01/2017	335	66	43	78	32	0	289	66	50	62	53	4.5	4.5	0
12/02/2017	336	73	45	79	31	0	280	68	51	64	53	9	9	0
12/03/2017	337	71	45	90	44	0	178	65	52	62	54	8	8	0
12/04/2017	338	76	47	91	63	0	190	67	52	64	54	11.5	11.5	1.5
12/05/2017	339	67	40	99	55	0.99	38	63	47	62	50	3.5	3.5	0
12/06/2017	340	49	39	83	39	0	128	53	45	52	48	0	0	0
12/07/2017	341	46	35	83	57	0	146	50	42	50	45	0	0	0
12/08/2017	342	39	27	95	56	0	161	47	37	47	41	0	0	0
12/09/2017	343	53	26	95	43	0	295	49	35	47	38	0	0	0
12/10/2017	344	56	28	97	35	0	300	51	36	49	38	0	0	0
12/11/2017	345	68	34	91	28	0	296	57	38	53	41	1	1	0
12/12/2017	346	53	30	90	34	0	299	55	41	53	44	0	0	0
12/13/2017	347	60	27	94	27	0	290	54	37	51	40	0	0	0
12/14/2017	348	58	32	94	40	0	236	54	39	51	42	0	0	0
12/15/2017	349	49	31	88	42	0	164	50	39	48	42	0	0	0
12/16/2017	350	56	27	91	41	0	229	51	36	49	39	0	0	0
12/17/2017	351	49	41	100	55	1.03	88	52	45	51	46	0	0	0
12/18/2017	352	50	44	100	92	0	84	54	48	53	49	0	0	0
12/19/2017	353	61	47	100	100	1.29	40	57	50	56	51	4	4	0
12/20/2017	354	63	49	100	85	0	116	61	53	59	54	6	6	0
12/21/2017	355	70	48	100	66	0	173	63	52	60	53	9	9	0
12/22/2017	356	73	62	98	78	0	130	67	57	64	57	17.5	17.5	7.5
12/23/2017	357	70	41	100	82	0.71	59	64	49	63	52	5.5	5.5	0
12/24/2017	358	46	33	95	64	0	57	51	41	52	46	0	0	0
12/25/2017	359	37	29	84	56	0	188	46	37	46	41	0	0	0
12/26/2017	360	42	31	89	55	0.04	168	48	37	47	40	0	0	0
12/27/2017	361	35	25	94	72	0.02	226	45	36	44	39	0	0	0
12/28/2017	362	35	22	86	57	0	162	40	34	40	37	0	0	0
12/29/2017	363	45	23	93	49	0	294	46	33	44	36	0	0	0
12/30/2017	364	45	30	99	63	0	111	47	39	46	41	0	0	0
12/31/2017	365	30	19	85	48	0	213	41	34	42	37	0	0	0
01/01/2018	1	23	13	72	52	0	295	34	32	37	34	0	0	0
01/02/2018	2	26	12	70	39	0	245	32	29	34	33	0	0	0
01/03/2018	3	38	16	90	28	0	303	32	30	33	32	0	0	0
01/04/2018	4	37	20	89	33	0	304	32	31	33	33	0	0	0
01/05/2018	5	48	18	94	27	0	300	32	31	33	33	0	0	0
01/06/2018	6	48	24	89	33	0	291	40	32	38	33	0	0	0
01/07/2018	7	52	29	98	54	0.26	95	42	34	42	35	0	0	0
01/08/2018	8	48	44	100	93	0.14	57	47	42	46	42	0	0	0
01/09/2018	9	47	42	100	98	0	71	49	44	47	44	0	0	0
01/11/2018	11	70	46	100	81	0.8	129	63	56	59	54	8	8	0
01/13/2018	13	29	22	86	66	0.01	212	38	35	39	37	0	0	0
01/14/2018	14	30	22	99	62	0	155	35	33	37	35	0	0	0
01/15/2018	15	53	24	100	49	0.01	319	48	33	45	35	0	0	0
01/16/2018	16	33	11	94	62	0	168	40	33	41	35	0	0	0
01/17/2018	17	24	9	90	63	0.02	336	33	31	35	33	0	0	0
01/18/2018	18	37	13	95	47	0	341	32	30	33	33	0	0	0
01/19/2018	19	42	25	89	54	0	98	32	32	33	33	0	0	0
01/20/2018	20	62	40	95	52	0	165	51	32	47	33	1	1	0
01/21/2018	21	72	51	92	69	0	183	60	47	55	46	11.5	11.5	1.5
01/22/2018	22	63	43	99	31	0.52	319	61	45	58	48	3	3	0
01/23/2018	23	56	35	97	43	0	353	57	40	53	43	0	0	0
01/24/2018	24	57	30	100	36	0	356	57	37	53	40	0	0	0
01/25/2018	25	60	30	99	33	0	358	56	36	52	40	0	0	0
01/26/2018	26	65	35	83	49	0	294	55	38	52	40	0	0	0
01/27/2018	27	60	52	100	82	0.57	61	57	51	55	50	6	6	0
01/28/2018	28	59	43	100	41	0.02	299	60	46	57	49	1	1	0
01/29/2018	29	58	32	94	43	0	354	58	40	54	43	0	0	0
01/30/2018	30	44	28	97	47	0	363	53	36	50	39	0	0	0
01/31/2018	31	61	33	82	34	0	377	54	36	51	39	0	0	0
02/01/2018	32	67	37	96	70	0	133	56	43	53	44	2	2	0
02/02/2018	33	40	28	81	44	0	330	49	36	47	39	0	0	0
02/03/2018	34	50	28	99	37	0.81	212	47	35	45	38	0	0	0
02/04/2018	35	60	35	100	56	0.24	348	61	45	57	45	0	0	0
02/05/2018	36	47	29	94	68	0	336	56	39	52	42	0	0	0
02/06/2018	37	48	39	100	92	1.16	52	50	46	49	47	0	0	0
02/07/2018	38	43	30	100	80	0.99	86	46	37	47	41	0	0	0
02/08/2018	39	50	28	98	58	0	401	54	35	51	38	0	0	0
02/09/2018	40	60	34	99	56	0.08	230	56	37	52	40	0	0	0
02/10/2018	41	64	53	100	97	1.18	49	59	51	58	50	8.5	8.5	0
02/11/2018	42													0
02/12/2018	43	37	31	92	82	0	109	44	39	44	42	0	0	0
02/13/2018	44	49	35	100	91	0	101	50	41	48	42	0	0	0
02/14/2018	45	67	47	100	92	0.18	85	60	48	58	48	7	7	0
02/15/2018	46	77	64	97	64	0	323	70	58	65	57	20.5	20.5	10.5
02/16/2018	47	68	45	98	79	0.02	68	62	51	61	53	6.5	6.5	0
02/17/2018	48	52	46	100	90	0.34	53	53	49	53	51	0	0	0
02/18/2018	49	58	43	98	91	0.01	95	54	46	53	48	0.5	0.5	0
02/19/2018	50	79	57	100	53	0	291	67	53	63	53	18	18	8
02/20/2018	51	82	65	95	54	0	262	71	60	67	59	23.5	23.5	13.5
02/21/2018	52	70	51	100	88	2.64	34	64	56	64	57	10.5	10.5	0.5
02/22/2018	53	54	43	100	94	3.45	119	59	53	57	54	0	0	0
02/23/2018	54	77	52	100	71	0.05	218	72	54	67	55	14.5	14.5	4.5
02/24/2018	55	77	53	100	67	0.86	165	70	61	67	63	15	15	5
02/25/2018	56	56	51	100	77	1.04	83	61	56	63	57	3.5	3.5	0
02/26/2018	57	65	47	100	41	0.04	467	69	52	65	54	6	6	0
02/27/2018	58	71	44	100	60	0.6	337	68	48	63	51	7.5	7.5	0
02/28/2018	59	75	60	99	77	0	136	69	61	67	60	17.5	17.5	7.5
03/01/2018	60	69	53	100	67	1.15	187	69	57	66	60	11	11	1
03/02/2018	61	59	47	91	49	0	492	66	51	63	54	3	3	0
03/03/2018	62	63	42	95	40	0	506	65	47	62	50	2.5	2.5	0
03/04/2018	63	55	43	95	51	0.52	104	55	47	55	50	0	0	0
03/05/2018	64	75	52	98	57	0.35	261	67	52	63	53	13.5	13.5	3.5
03/06/2018	65	65	43	93	22	0	511	68	50	64	53	4	4	0
03/07/2018	66	53	36	91	42	0	509	62	43	60	47	0	0	0
03/08/2018	67	58	37	91	32	0	504	62	42	60	46	0	0.01	0
03/09/2018	68	67	40	81	31	0	499	64	43	61	46	3.5	3.54	0
03/10/2018	69	76	52	100	58	2.03	335	70	52	66	53	14	14.08	4
03/11/2018	70	61	45	100	68	0.08	163	64	52	62	55	3	3.12	0
03/12/2018	71	55	38	93	47	0	524	63	44	60	48	0	0.15	0
03/13/2018	72	57	36	96	41	0	521	64	43	61	47	0	0.19	0
03/14/2018	73	61	37	83	28	0	548	66	43	62	46	0	0.22	0
03/15/2018	74	68	42	78	35	0	511	67	44	63	47	5	5.26	0
03/16/2018	75	67	54	98	59	0.1	129	64	53	61	54	10.5	10.79	0.5
03/17/2018	76	81	63	97	53	0	394	74	61	70	60	22	22.33	12
03/18/2018	77	65	54	97	68	0.03	217	65	58	64	59	9.5	9.86	0
03/19/2018	78	81	54	100	21	0	374	73	59	70	59	17.5	17.9	7.5
03/20/2018	79	56	48	86	57	0	138	60	51	62	54	2	2.43	0
03/21/2018	80	61	42	89	37	0	553	67	47	64	50	1.5	1.97	0
03/22/2018	81	68	36	100	26	0	555	72	47	67	50	2	2.5	0
03/23/2018	82	77	45	82	30	0	427	72	51	68	53	11	11.54	1
03/24/2018	83	72	61	96	65	0	130	67	60	65	61	16.5	17.07	6.5
03/25/2018	84	65	52	99	59	0	204	65	58	64	59	8.5	9.11	0
03/26/2018	85	83	54	88	47	0	377	76	57	72	58	18.5	19.14	8.5
03/27/2018	86	80	62	92	51	0	445	79	64	74	64	21	21.68	11
03/28/2018	87	69	60	100	80	2.02	114	70	63	68	64	14.5	15.21	4.5
03/29/2018	88	73	56	100	58	0.83	289	73	60	70	63	14.5	15.24	4.5
03/30/2018	89	65	49	92	49	0	457	72	57	69	59	7	7.78	0
03/31/2018	90	72	46	95	43	0	571	75	51	70	55	9	9.81	0
04/01/2018	91	76	54	93	41	0	517	79	57	73	59	15	15.85	5
04/02/2018	92	78	47	93	63	0	347	76	58	72	60	12.5	13.38	2.5
04/03/2018	93	83	53	96	49	0.29	413	80	64	76	65	18	18.91	8
04/04/2018	94	58	42	81	35	0	612	69	52	67	57	0	0.95	0
04/05/2018	95	68	38	90	27	0.04	490	71	48	67	52	3	3.98	0
04/06/2018	96	61	53	100	64	2.25	59	60	57	60	58	7	8.01	0
04/07/2018	97	54	34	100	77	0.02	136	58	43	59	47	0	1.04	0
04/08/2018	98	57	31	98	45	0	577	66	40	61	43	0	1.08	0
04/09/2018	99	62	44	81	48	0	525	69	50	65	52	3	4.11	0
04/10/2018	100	65	44	89	44	0	620	74	50	69	53	4.5	5.64	0
04/11/2018	101	74	39	99	25	0	605	76	50	71	53	6.5	7.67	0
04/12/2018	102	81	53	86	27	0	587	78	55	73	57	17	18.2	7
04/13/2018	103	79	61	98	57	0.59	238	74	63	71	63	20	21.23	10
04/14/2018	104	72	48	100	62	1.26	130	69	55	68	59	10	11.26	0
04/15/2018	105	52	41	87	51	0	313	58	49	59	52	0	1.3	0
04/16/2018	106	67	38	93	35	0	646	71	44	66	48	2.5	3.83	0
04/17/2018	107	79	50	84	37	0	633	78	52	72	54	14.5	15.86	4.5
04/18/2018	108	78	60	88	39	0	337	76	61	72	62	19	20.39	9
04/19/2018	109	60	45	67	34	0	647	74	55	71	58	2.5	3.91	0
04/20/2018	110	70	41	84	31	0	660	76	51	71	55	5.5	6.94	0
04/21/2018	111	77	46	85	41	0	404	74	54	70	57	11.5	12.97	1.5
04/22/2018	112	71	57	98	68	0.43	205	72	62	69	63	14	15.5	4
04/23/2018	113	65	53	98	73	0.03	270	70	58	67	60	9	10.53	0
04/24/2018	114	72	54	100	59	0.01	423	73	58	70	60	13	14.56	3
04/25/2018	115	81	53	100	34	0.14	505	82	57	76	60	17	18.58	7
04/26/2018	116	66	54	99	68	0.24	268	70	60	68	63	10	11.61	0
04/27/2018	117	77	52	99	42	0	651	82	57	77	59	14.5	16.14	4.5
04/28/2018	118	82	53	94	26	0	663	86	59	80	62	17.5	19.16	7.5
04/29/2018	119	75	54	78	30	0	653	82	61	78	63	14.5	16.19	4.5
04/30/2018	120	82	51	77	29	0	661	85	60	80	62	16.5	18.21	6.5
05/01/2018	121	83	58	80	27	0	571	85	63	80	65	20.5	22.24	10.5
05/02/2018	122	89	68	93	44	0	563	89	70	84	70	28.5	27.76	18.5
05/03/2018	123	86	67	90	45	0	494	89	70	84	72	26.5	27.78	16.5
05/04/2018	124	81	67	99	62	0.16	316	84	71	81	72	24	25.81	14
05/05/2018	125	83	63	99	46	0.06	465	86	70	82	71	23	24.83	13
05/06/2018	126	88	59	100	22	0	652	90	66	85	69	23.5	25.35	13.5
05/07/2018	127	91	60	93	26	0	636	94	68	88	70	25.5	27.37	15.5
05/08/2018	128	92	63	94	30	0	639	95	71	89	73	27.5	27.89	17.5
05/09/2018	129	91	67	85	32	0	606	94	73	89	75	29	27.91	19
05/10/2018	130	90	67	81	27	0	612	95	72	89	74	28.5	27.93	18.5
05/11/2018	131	90	66	83	35	0	640	94	72	89	75	28	27.95	18
05/12/2018	132	93	65	88	29	0	642	96	73	91	75	29	27.97	19
05/13/2018	133	92	69	93	39	0	595	96	75	91	77	30.5	27.99	20.5
05/14/2018	134	96	68	92	32	0	632	100	76	94	78	32	28.01	22
05/15/2018	135	96	69	89	35	0	609	101	78	95	80	32.5	28.02	22.5
05/16/2018	136	94	69	96	37	0	603	102	78	96	80	31.5	28.04	21.5
05/17/2018	137	82	67	98	58	0.66	427	88	75	85	78	24.5	26.55	14.5
05/18/2018	138	91	65	99	43	0	635	93	72	89	74	28	28.07	18
05/19/2018	139	92	72	93	40	0	652	98	76	93	78	32	28.08	22
05/20/2018	140	93	72	94	46	0	556	98	78	94	80	32.5	28.1	22.5
05/21/2018	141	90	69	99	53	1.21	516	98	77	93	80	29.5	28.11	19.5
05/22/2018	142	87	69	100	55	0	539	92	74	89	77	28	28.12	18
05/23/2018	143	89	71	100	52	0	497	95	76	91	78	30	28.13	20
05/24/2018	144	89	69	100	46	0	492	96	75	91	77	29	28.14	19
05/25/2018	145	89	69	99	59	0.11	328	90	76	86	78	29	28.15	19
05/26/2018	146	82	68	99	75	0	235	84	73	81	75	25	27.16	15
05/27/2018	147	89	66	100	53	0	618	97	71	92	73	27.5	28.17	17.5
05/28/2018	148	89	69	98	52	0	623	98	75	93	78	29	28.18	19
05/29/2018	149	91	69	97	48	0	603	101	76	96	78	30	28.19	20
05/30/2018	150	93	70	97	52	0	520	99	78	94	80	31.5	28.19	21.5
05/31/2018	151	92	76	91	50	0	596	101	80	96	82	34	28.2	24
06/01/2018	152	92	75	91	53	0	545	102	81	97	83	33.5	28.2	23.5
06/02/2018	153	94	75	94	53	0	603	105	82	100	83	34.5	28.21	24.5
06/03/2018	154	86	67	99	42	0.5	631	92	76	90	81	26.5	28.21	16.5
06/04/2018	155	87	62	96	34	0	638	96	71	92	75	24.5	26.71	14.5
06/05/2018	156	88	68	95	39	0	564	98	76	94	79	28	28.22	18
06/06/2018	157	91	64	99	38	0	670	103	75	97	78	27.5	28.22	17.5
06/07/2018	158	94	65	98	32	0	673	105	77	99	80	29.5	28.22	19.5
06/08/2018	159	95	67	98	33	0	651	105	79	99	82	31	28.22	21
06/09/2018	160	95	70	95	40	0	613	106	80	100	83	32.5	28.22	22.5
06/10/2018	161	93	70	96	44	0	625	106	81	100	83	31.5	28.21	21.5
06/11/2018	162	91	71	96	55	0.11	433	96	81	93	84	31	28.21	21
06/12/2018	163	93	71	96	53	0	557	101	78	96	80	32	28.21	22
06/13/2018	164	91	70	98	60	0.4	342	99	79	94	82	30.5	28.2	20.5
06/14/2018	165	92	69	100	54	0	637	97	77	93	79	30.5	28.2	20.5
06/15/2018	166	94	73	97	49	0	662	101	79	98	81	33.5	28.19	23.5
06/16/2018	167	93	72	98	50	0	648	103	80	99	83	32.5	28.19	22.5
06/17/2018	168	92	73	97	54	0	613	103	82	99	84	32.5	28.18	22.5
06/18/2018	169	92	69	98	52	0.01	565	101	81	96	84	30.5	28.17	20.5
06/19/2018	170	87	70	99	66	0.44	349	91	81	89	83	28.5	28.16	18.5
06/20/2018	171	87	72	100	70	0	307	89	78	87	80	29.5	28.15	19.5
06/21/2018	172	91	70	100	60	0.89	564	95	78	92	79	30.5	28.14	20.5
06/22/2018	173	78	68	99	83	0.3	100	83	75	85	77	23	25.13	13
06/23/2018	174	90	70	99	64	0	565	90	75	89	76	30	28.12	20
06/24/2018	175	91	70	97	61	0.01	568	93	79	93	80	30.5	28.11	20.5
06/25/2018	176	91	71	99	59	0	609	98	79	96	80	31	28.1	21
06/26/2018	177	92	75	94	57	0	654	101	82	98	83	33.5	28.08	23.5
06/27/2018	178	93	75	96	56	0	641	105	83	100	85	34	28.07	24
06/28/2018	179	95	77	95	58	0	598	107	84	101	86	36	28.05	26
06/29/2018	180	90	69	98	66	0.44	565	98	80	94	83	29.5	28.04	19.5
06/30/2018	181	94	74	100	54	0	639	105	80	99	83	34	28.02	24
07/01/2018	182	95	73	97	35	0	643	107	81	101	84	34	28.01	24
07/02/2018	183	94	73	97	55	0.19	491	104	83	98	85	33.5	27.99	23.5
07/03/2018	184	90	73	100	63	0	449	94	80	92	83	31.5	27.97	21.5
07/04/2018	185	92	71	100	58	0	521	103	78	96	81	31.5	27.95	21.5
07/05/2018	186	92	73	98	55	0	611	104	81	98	83	32.5	27.93	22.5
07/06/2018	187	93	71	99	54	1.06	540	106	81	100	85	32	27.91	22
07/07/2018	188	87	71	100	64	0	513	94	78	91	81	29	27.89	19
07/08/2018	189	88	71	100	62	0	556	98	78	94	80	29.5	27.87	19.5
07/09/2018	190	89	72	99	58	0	465	98	79	94	82	30.5	27.85	20.5
07/10/2018	191	92	72	100	56	0	452	99	79	95	82	32	27.83	22
07/11/2018	192	95	73	100	51	0	560	106	81	100	83	34	27.81	24
07/12/2018	193	95	73	100	50	0	608	105	82	100	84	34	27.78	24
07/13/2018	194	98	75	100	48	0	599	108	84	104	86	36.5	27.76	26.5
07/14/2018	195	97	73	99	48	0	599	107	84	103	86	35	27.74	25
07/15/2018	196	95	76	98	52	0.32	545	103	86	99	88	35.5	27.71	25.5
07/16/2018	197	96	75	97	52	0.14	487	99	82	95	85	35.5	27.69	25.5
07/17/2018	198	92	74	99	62	0.03	437	98	81	95	83	33	27.66	23
07/18/2018	199	93	74	100	64	0.02	383	98	81	94	82	33.5	27.64	23.5
07/19/2018	200	95	72	100	60	0.37	590	101	80	98	82	33.5	27.61	23.5
07/20/2018	201	94	72	96	59	0	548	97	80	94	83	33	27.58	23
07/21/2018	202	97	72	99	53	0.05	506	102	79	97	82	34.5	27.56	24.5
07/22/2018	203	92	76	100	47	0	628	107	81	102	84	34	27.53	24
07/23/2018	204	86	71	98	57	0	573	104	82	99	85	28.5	27.5	18.5
07/24/2018	205	88	68	96	50	0	598	103	78	98	81	28	27.47	18
07/25/2018	206	92	68	99	43	0	620	108	78	101	82	30	27.44	20
07/26/2018	207	94	68	100	43	0	580	109	80	103	83	31	27.41	21
07/27/2018	208	89	72	96	51	0	388	100	83	96	86	30.5	27.38	20.5
07/28/2018	209	88	71	100	57	0.24	228	95	79	91	82	29.5	27.36	19.5
07/29/2018	210	89	69	100	57	0	458	95	75	91	78	29	27.33	19
07/30/2018	211	88	70	100	60	0.02	358	93	77	90	79	29	27.3	19
07/31/2018	212	81	68	100	68	0.25	241	88	75	85	78	24.5	25.76	14.5
08/01/2018	213	85	64	100	53	0	614	92	71	90	74	24.5	25.73	14.5
08/02/2018	214	88	64	100	46	0	634	98	72	94	75	26	27.2	16
08/03/2018	215	93	64	100	41	0	622	103	74	97	77	28.5	27.17	18.5
08/04/2018	216	93	68	99	48	0	584	103	79	98	81	30.5	27.14	20.5
08/05/2018	217	90	71	95	55	0	375	98	82	94	83	30.5	27.11	20.5
08/06/2018	218	94	69	98	42	0	620	106	79	100	81	31.5	27.08	21.5
08/07/2018	219	94	72	97	48	0	613	107	81	102	84	33	27.04	23
08/08/2018	220	95	70	99	44	0.71	585	107	81	102	84	32.5	27.01	22.5
08/09/2018	221	90	71	100	56	0.44	495	97	80	94	83	30.5	26.98	20.5
08/10/2018	222	91	71	100	55	0	441	94	77	91	80	31	26.95	21
08/11/2018	223	95	70	99	44	0	562	97	76	94	78	32.5	26.91	22.5
08/12/2018	224	92	74	97	51	0	371	97	80	93	82	33	26.88	23
08/13/2018	225	92	72	100	51	0	423	97	79	93	81	32	26.85	22
08/14/2018	226	94	70	100	39	0	511	99	78	95	81	32	26.81	22
08/15/2018	227	96	73	90	48	0	533	102	79	97	82	34.5	26.78	24.5
08/16/2018	228	97	75	93	41	0	587	105	82	100	84	36	26.74	26
08/17/2018	229	90	72	99	66	0.56	184	93	78	91	81	31	26.71	21
08/18/2018	230	87	72	100	70	0.64	193	87	78	85	79	29.5	26.68	19.5
08/19/2018	231	86	71	100	77	4.31	136	85	76	83	77	28.5	26.64	18.5
08/20/2018	232	93	70	100	63	1.99	352	91	76	87	77	31.5	26.61	21.5
08/21/2018	233	89	70	100	50	0	527	92	74	88	76	29.5	26.57	19.5
08/22/2018	234	87	68	99	51	0	536	90	74	87	76	27.5	26.54	17.5
08/23/2018	235	85	66	98	42	0	553	94	73	90	75	25.5	26	15.5
08/24/2018	236	92	65	100	45	0	486	96	74	91	76	28.5	26.47	18.5
08/25/2018	237	95	67	98	48	0	489	98	75	93	78	31	26.43	21
08/26/2018	238	95	73	95	46	0	514	99	79	95	81	34	26.4	24
08/27/2018	239	95	74	94	43	0	520	98	80	95	82	34.5	26.36	24.5
08/28/2018	240	96	73	96	45	0	479	98	81	95	82	34.5	26.33	24.5
08/29/2018	241	93	72	97	51	0.01	469	96	81	94	82	32.5	26.29	22.5
08/30/2018	242	94	70	98	44	0.44	494	99	80	96	82	32	26.26	22
08/31/2018	243	92	71	100	48	0	438	92	79	89	81	31.5	26.22	21.5
09/01/2018	244	93	70	99	50	0.16	461	90	76	89	78	31.5	26.19	21.5
09/02/2018	245	94	71	99	46	0.34	476	89	76	88	78	32.5	26.15	22.5
09/03/2018	246	93	70	100	47	0	555	89	76	88	78	31.5	26.12	21.5
09/04/2018	247	94	70	99	45	0	512	92	77	90	78	32	26.08	22
09/05/2018	248	83	70	100	71	0.51	239	83	77	83	79	26.5	26.04	16.5
09/06/2018	249	88	73	100	63	0.18	250	87	77	85	78	30.5	26.01	20.5
09/07/2018	250	88	72	100	66	1.35	185	86	77	84	78	30	26	20
09/08/2018	251	91	72	100	59	0.2	285	89	76	86	77	31.5	26	21.5
09/09/2018	252	81	67	100	82	0.02	181	82	74	81	76	24	24	14
09/10/2018	253	74	65	97	74	0	185	76	71	77	73	19.5	19.5	9.5
09/11/2018	254	79	65	97	70	0	230	79	70	78	72	22	22	12
09/12/2018	255	83	69	98	70	0.01	257	81	73	80	74	26	26	16
09/13/2018	256	92	69	98	52	0	424	87	73	85	74	30.5	26	20.5
09/14/2018	257	95	72	99	48	0	402	89	77	87	77	33.5	26	23.5
09/15/2018	258	95	73	95	42	0	498	91	77	89	78	34	26	24
09/16/2018	259	96	71	96	45	0	492	93	78	91	79	33.5	26	23.5
09/17/2018	260	98	70	99	36	0	475	94	79	91	80	34	26	24
09/18/2018	261	98	70	99	37	0	467	95	80	92	81	34	26	24
09/19/2018	262	100	71	97	30	0	495	95	80	93	82	35.5	26	25.5
09/20/2018	263	98	69	97	36	0	446	94	80	92	82	33.5	26	23.5
09/21/2018	264	92	73	97	52	0.33	368	91	81	89	82	32.5	26	22.5
09/22/2018	265	90	70	100	62	1.19	287	88	77	85	79	30	26	20
09/23/2018	266	87	70	100	67	1.33	205	85	77	84	78	28.5	26	18.5
09/24/2018	267	90	73	99	60	0.03	321	86	76	85	78	31.5	26	21.5
09/25/2018	268	93	74	99	42	0.19	451	89	78	87	79	33.5	26	23.5
09/26/2018	269	85	66	100	71	0.69	297	86	75	85	77	25.5	25.5	15.5
09/27/2018	270	67	60	100	83	0.01	101	75	71	77	73	13.5	13.5	3.5
09/28/2018	271	78	62	100	60	0	247	77	70	77	71	20	20	10
09/29/2018	272	79	60	100	58	0	344	80	70	78	71	19.5	19.5	9.5
09/30/2018	273	85	64	100	58	0	316	82	71	80	72	24.5	24.5	14.5
10/01/2018	274	89	70	99	55	0	355	83	75	83	75	29.5	26	19.5
10/02/2018	275	93	70	100	46	0	339	86	75	84	76	31.5	26	21.5
10/03/2018	276	93	70	99	44	0	381	89	75	86	76	31.5	26	21.5
10/04/2018	277	93	71	98	50	0	304	89	75	86	77	32	26	22
10/05/2018	278	93	70	98	46	0	341	87	75	85	76	31.5	26	21.5
10/06/2018	279	92	68	98	47	0	369	89	75	86	77	30	26	20
10/07/2018	280	92	69	98	41	0	430	91	76	88	77	30.5	26	20.5
10/08/2018	281	92	67	97	41	0	434	90	75	87	77	29.5	26	19.5
10/09/2018	282	87	71	94	58	0	307	86	76	84	77	29	26	19
10/10/2018	283	83	63	99	61	0.4	270	85	73	84	76	23	23	13
10/11/2018	284	73	53	95	44	0	459	79	65	78	68	13	13	3
10/12/2018	285	73	49	97	41	0	379	78	61	76	65	11	11	1
10/13/2018	286	76	61	95	54	0.04	220	75	67	74	69	18.5	18.5	8.5
10/14/2018	287	86	67	95	63	0.03	178	79	68	77	69	26.5	26	16.5
10/15/2018	288	76	50	98	72	0	180	73	64	74	67	13	13	3
10/16/2018	289	52	47	100	93	0.83	58	64	58	67	60	0	0	0
10/17/2018	290	61	49	99	51	0.05	166	63	57	63	59	5	5	0
10/18/2018	291	69	51	88	33	0	411	69	56	67	58	10	10	0
10/19/2018	292	77	51	93	44	0	305	73	58	70	59	14	14	4
10/20/2018	293	68	52	99	69	0.13	190	69	59	68	62	10	10	0
10/21/2018	294	60	42	94	39	0	434	67	53	65	57	1	1	0
10/22/2018	295	69	36	98	32	0	388	69	50	65	53	2.5	2.5	0
10/23/2018	296	68	47	98	46	0	227	64	55	63	57	7.5	7.5	0
10/24/2018	297	71	43	100	37	0.01	288	65	52	63	54	7	7	0
10/25/2018	298	61	53	100	87	1.08	43	62	57	61	59	7	7	0
10/26/2018	299	62	50	100	66	0	159	68	57	65	59	6	6	0
10/27/2018	300	73	45	100	53	0	389	73	51	69	55	9	9	0
10/28/2018	301	85	52	100	52	0	383	78	55	73	58	18.5	18.5	8.5
10/29/2018	302	78	54	94	38	0	380	76	58	72	61	16	16	6
10/30/2018	303	82	58	99	45	0	372	78	59	73	61	20	20	10
10/31/2018	304	82	64	97	60	0.07	170	76	64	72	65	23	23	13
11/01/2018	305	69	49	100	88	2.35	90	70	60	69	62	9	9	0
11/02/2018	306	63	44	99	57	0	347	70	54	67	58	3.5	3.5	0
11/03/2018	307	72	44	100	43	0	364	71	51	67	54	8	8	0
11/04/2018	308	62	54	100	78	0.43	62	63	56	62	59	8	8	0
11/05/2018	309	74	52	100	83	0.47	143	68	57	66	59	13	13	3
11/06/2018	310	72	53	100	42	0	364	74	59	71	61	12.5	12.5	2.5
11/07/2018	311	60	53	99	75	0.71	117	63	58	63	60	6.5	6.5	0
11/08/2018	312	57	51	96	68	0.06	133	61	56	61	58	4	4	0
11/09/2018	313	53	40	99	65	0.21	235	62	49	61	53	0	0	0
11/10/2018	314	44	32	90	55	0	356	59	42	56	47	0	0	0
11/11/2018	315	51	36	95	54	0.08	139	55	44	54	47	0	0	0
11/12/2018	316	52	38	100	95	1.66	66	55	48	54	50	0	0	0
11/13/2018	317	39	33	100	81	0.02	45	48	41	50	44	0	0	0
11/15/2018	319	49	28	98	49	0.04	345	56	36	52	39	0	0	0
11/16/2018	320	66	32	97	42	0	317	61	38	56	41	0	0	0
11/17/2018	321	66	41	100	45	0	301	61	42	57	44	3.5	3.5	0
11/18/2018	322	70	39	100	51	0	294	65	44	60	46	4.5	4.5	0
11/19/2018	323	53	41	100	87	0.08	44	55	49	55	51	0	0	0
11/20/2018	324	55	36	100	60	0	275	61	43	57	46	0	0	0
11/21/2018	325	53	32	100	51	0	310	59	39	55	43	0	0	0
11/22/2018	326	60	35	100	48	0	319	61	42	57	45	0	0	0
11/23/2018	327	56	41	100	77	0.39	67	52	46	52	48	0	0	0
11/24/2018	328	64	51	100	75	0	221	65	52	61	52	7.5	7.5	0
11/25/2018	329	69	38	98	52	0	147	63	47	60	51	3.5	3.5	0
11/26/2018	330	46	32	92	49	0	313	55	40	53	44	0	0	0
11/27/2018	331	52	29	92	45	0	312	56	37	53	40	0	0	0
11/28/2018	332	62	31	96	49	0	312	58	37	54	41	0	0	0
11/29/2018	333	72	47	91	68	0	166	61	47	58	48	9.5	9.5	0
11/30/2018	334	68	64	100	86	0.09	46	64	60	62	58	16	16	6
12/01/2018	335	78	57	98	34	0.01	241	71	55	68	58	17.5	17.5	7.5
12/02/2018	336	70	50	81	36	0	300	65	51	62	53	10	10	0
12/03/2018	337	52	37	89	56	0	246	59	44	57	49	0	0	0
12/04/2018	338	47	31	98	54	0	303	56	40	53	44	0	0	0
12/05/2018	339	51	28	99	43	0	303	55	37	52	41	0	0	0
12/06/2018	340	51	29	98	54	0	170	51	37	49	40	0	0	0
12/07/2018	341	46	41	100	70	1.38	30	48	45	48	47	0	0	0
12/08/2018	342	44	34	100	96	1.39	25	47	43	47	46	0	0	0
12/10/2018	344	46	28	100	60	0	288	53	36	49	39	0	0	0
12/11/2018	345	52	26	100	49	0	300	52	36	49	38	0	0	0
12/12/2018	346	52	37	85	53	0	83	47	39	47	41	0	0	0
12/16/2018	350	59	43	100	68	0	245	63	49	59	50	1	1	0
12/17/2018	351	65	38	100	62	0	251	63	44	59	47	1.5	1.5	0
12/18/2018	352	62	44	100	66	0	96	60	50	57	51	3	3	0
12/19/2018	353	51	39	100	93	0.1	59	52	44	52	47	0	0	0
12/20/2018	354	51	43	100	75	0.15	47	53	48	52	49	0	0	0
12/21/2018	355	51	37	96	60	0	151	54	43	52	46	0	0	0
12/22/2018	356	62	31	99	41	0	287	57	38	53	41	0	0	0
12/23/2018	357	57	37	96	56	0	286	61	43	57	47	0	0	0
12/24/2018	358	53	32	100	46	0	296	55	39	53	42	0	0	0
12/25/2018	359	56	41	100	75	0	84	55	43	53	45	0	0	0
12/26/2018	360	67	49	100	59	0.01	203	61	50	58	51	8	8	0
12/27/2018	361	59	55	100	83	1.75	33	57	54	56	54	7	7	0
12/28/2018	362	56	41	100	62	0	256	64	48	60	51	0	0	0
12/29/2018	363	44	35	88	70	0	208	53	42	51	45	0	0	0
12/30/2018	364	52	39	100	82	2.86	79	52	44	51	46	0	0	0
12/31/2018	365	71	49	100	84	0.71	46	60	51	57	51	10	10	0
01/01/2019	1	54	43	100	77	0	203	59	48	57	50	0	0	0
01/02/2019	2	45	40	100	86	0.97	38	50	46	52	48	0	0	0
01/03/2019	3	50	40	100	96	0.6	37	49	45	49	47	0	0	0
01/04/2019	4	50	41	100	88	0.02	67	50	45	50	47	0	0	0
01/05/2019	5	60	35	100	52	0	301	61	40	56	43	0	0	0
01/06/2019	6	66	38	100	57	0	302	63	43	58	45	2	2	0
01/07/2019	7	65	47	92	65	0	148	59	47	56	48	6	6	0
01/08/2019	8	70	50	99	37	0	278	67	50	63	53	10	10	0
01/09/2019	9	54	36	86	31	0	321	57	42	54	46	0	0	0
01/10/2019	10	47	32	87	50	0	298	53	37	50	41	0	0	0
01/11/2019	11	47	33	92	48	0	163	51	39	49	42	0	0	0
01/12/2019	12	57	44	99	61	0.46	104	56	44	53	46	0.5	0.5	0
01/13/2019	13	45	39	92	77	0	58	47	43	49	45	0	0	0
01/14/2019	14	41	37	89	78	0	61	46	42	46	44	0	0	0
01/15/2019	15	43	36	97	70	0	114	50	41	48	43	0	0	0
01/16/2019	16	50	31	100	74	0	137	51	37	49	40	0	0	0
01/17/2019	17	57	46	100	78	0.09	88	56	47	53	47	1.5	1.5	0
01/18/2019	18	60	49	100	91	0.45	74	57	51	55	51	4.5	4.5	0
01/19/2019	19	63	33	99	80	0.61	71	59	44	57	47	0	0	0
01/20/2019	20	41	28	90	51	0	318	56	39	53	43	0	0	0
01/21/2019	21	48	28	92	46	0	321	51	36	49	39	0	0	0
01/22/2019	22	60	40	93	66	0	145	53	39	51	42	0	0	0
01/23/2019	23	61	32	100	79	1.23	21	54	41	52	44	0	0	0
01/24/2019	24	47	27	98	45	0	345	57	38	53	40	0	0	0
01/25/2019	25	45	28	98	54	0	351	57	38	53	40	0	0	0
01/26/2019	26	57	33	95	52	0.01	286	59	41	55	43	0	0	0
01/27/2019	27	61	36	96	41	0	324	62	41	56	43	0	0	0
01/28/2019	28	63	38	98	41	0.41	311	58	40	54	43	0.5	0.5	0
01/29/2019	29	42	28	91	36	0	366	54	40	51	43	0	0	0
01/30/2019	30	37	30	93	58	0	296	51	37	49	40	0	0	0
01/31/2019	31	56	28	95	45	0	296	56	36	51	39	0	0	0
02/01/2019	32	64	42	94	49	0	255	61	43	56	44	3	3	0
02/02/2019	33	69	37	100	57	0	298	64	42	59	45	3	3	0
02/03/2019	34	63	44	100	81	0	169	60	46	57	48	3.5	3.5	0
02/04/2019	35	68	56	100	86	0	155	65	54	61	54	12	12	2
02/05/2019	36	73	58	100	84	1.17	92	67	58	64	58	15.5	15.5	5.5
02/06/2019	37	77	65	98	73	0	170	72	62	68	62	21	21	11
02/07/2019	38	75	36	97	68	0.13	156	70	52	67	56	5.5	5.5	0
02/08/2019	39	36	26	89	63	0	198	52	40	56	44	0	0	0
02/09/2019	40	41	29	86	61	0	197	49	38	47	41	0	0	0
02/10/2019	41	66	38	95	55	0	213	59	43	55	44	2	2	0
02/11/2019	42	67	56	100	83	0.31	78	61	53	59	52	11.5	11.5	1.5
02/12/2019	43	62	39	100	51	1.14	233	62	48	60	52	0.5	0.5	0
02/13/2019	44	60	34	95	27	0	412	66	43	62	46	0	0	0
02/14/2019	45	67	47	86	58	0	206	61	47	57	49	7	7	0
02/15/2019	46	60	38	100	85	0.01	37	57	51	57	53	0	0	0
02/16/2019	47	43	33	99	89	0.01	108	51	44	53	47	0	0	0
02/17/2019	48	47	40	100	95	0.46	35	50	45	50	47	0	0	0
02/18/2019	49	42	34	96	67	0	194	51	41	49	43	0	0	0
02/19/2019	50	50	34	100	80	1.78	12	46	40	45	42	0	0	0
02/20/2019	51	55	39	100	71	0.85	188	57	46	54	45	0	0	0
02/21/2019	52	46	37	100	95	1.46	31	47	43	49	45	0	0	0
02/22/2019	53	57	45	100	97	3.69	42	54	46	53	47	1	1	0
02/23/2019	54	75	56	100	58	0.75	139	66	54	62	53	15.5	15.5	5.5
02/24/2019	55	59	40	95	39	0	473	68	48	63	50	0	0	0
02/25/2019	56	56	36	100	37	0	322	59	43	56	46	0	0	0
02/26/2019	57	63	42	90	38	0	207	60	45	57	47	2.5	2.5	0
02/27/2019	58	72	49	100	60	0.21	298	70	50	65	51	10.5	10.5	0.5
02/28/2019	59	59	41	100	76	0.04	171	65	52	63	55	0	0	0
03/01/2019	60	48	38	99	79	0	158	57	48	56	50	0	0	0
03/02/2019	61	52	42	98	72	0.08	230	61	48	58	49	0	0	0
03/03/2019	62	43	33	100	74	1.1	84	50	43	52	46	0	0	0
03/04/2019	63	33	25	83	58	0	214	47	38	47	41	0	0	0
03/05/2019	64	42	26	91	38	0	508	60	36	55	39	0	0	0
03/06/2019	65	48	27	93	40	0	499	62	36	56	39	0	0	0
03/07/2019	66	53	31	96	47	0	134	50	40	49	42	0	0	0
03/08/2019	67	71	50	99	80	0	165	64	49	59	49	10.5	10.51	0.5
03/09/2019	68	72	56	99	72	0.29	84	64	57	62	58	14	14.04	4
03/10/2019	69	66	47	100	59	0.01	314	67	51	63	53	6.5	6.58	0
03/11/2019	70	63	47	95	67	0.3	279	68	52	63	53	5	5.12	0
03/12/2019	71	67	51	96	62	0	270	67	54	64	55	9	9.15	0
03/13/2019	72	76	58	90	70	0	180	68	56	65	57	17	17.19	7
03/14/2019	73	74	55	98	33	0.35	413	77	58	72	61	14.5	14.72	4.5
03/15/2019	74	59	44	81	38	0	516	73	50	68	54	1.5	1.76	0
03/16/2019	75	59	40	75	33	0	500	65	46	61	49	0	0.29	0
03/17/2019	76	64	37	91	28	0	545	68	42	62	47	0.5	0.83	0
03/18/2019	77	62	42	95	33	0	478	66	46	61	49	2	2.36	0
03/19/2019	78	63	37	87	27	0	538	69	44	63	48	0	0.4	0
03/20/2019	79	69	38	97	24	0.09	476	73	45	65	48	3.5	3.93	0
03/21/2019	80	68	40	100	34	0	558	71	46	65	49	4	4.47	0
03/22/2019	81	71	38	100	26	0	554	76	46	69	50	4.5	5	0
03/23/2019	82	75	41	90	23	0	473	75	48	68	52	8	8.54	0
03/24/2019	83	78	52	88	45	0	431	79	55	72	56	15	15.57	5
03/25/2019	84	68	53	100	57	0.85	306	74	58	69	61	10.5	11.11	0.5
03/26/2019	85	62	45	89	47	0	503	68	50	64	54	3.5	4.14	0
03/27/2019	86	68	38	93	26	0	576	72	44	66	49	3	3.68	0
03/28/2019	87	75	44	91	29	0	543	75	49	69	52	9.5	10.21	0
03/29/2019	88	73	55	89	49	0	353	74	57	69	58	14	14.74	4
03/30/2019	89	74	45	98	63	0.17	260	74	54	69	58	9.5	10.28	0
03/31/2019	90	54	41	82	36	0	408	62	48	59	52	0	0.81	0
04/01/2019	91	57	35	81	30	0	467	67	43	61	47	0	0.85	0
04/02/2019	92	66	37	92	27	0	595	75	45	68	49	1.5	2.38	0
04/03/2019	93	74	41	89	25	0	546	76	49	69	52	7.5	8.41	0
04/04/2019	94	61	54	100	56	1.31	97	62	58	61	59	7.5	8.45	0
04/05/2019	95	72	55	100	62	0.02	368	77	58	71	59	13.5	14.48	3.5
04/06/2019	96	73	55	100	85	0.34	176	70	58	67	59	14	15.01	4
04/07/2019	97	71	61	100	80	1.32	141	71	64	68	64	16	17.04	6
04/08/2019	98	69	60	100	85	0.63	173	70	62	68	63	14.5	15.58	4.5
04/09/2019	99	81	59	100	42	0	571	82	61	77	62	20	21.11	10
04/10/2019	100	83	54	100	40	0	602	80	60	75	62	18.5	19.64	8.5
04/11/2019	101	81	54	96	42	0.11	544	79	61	75	63	17.5	18.67	7.5
04/12/2019	102	64	53	99	58	0.1	208	68	60	69	62	8.5	9.7	0
04/13/2019	103	62	57	100	92	2.98	20	61	60	63	61	9.5	10.73	0
04/14/2019	104	62	46	100	64	0	221	64	54	63	57	4	5.26	0
04/15/2019	105	72	46	98	37	0	625	77	50	71	53	9	10.3	0
04/16/2019	106	76	54	89	37	0	623	77	55	72	57	15	16.33	5
04/17/2019	107	74	60	93	69	0	257	72	61	69	62	17	18.36	7
04/18/2019	108	68	52	100	85	1.37	45	66	59	66	62	10	11.39	0
04/19/2019	109	57	49	91	62	0	237	63	55	62	57	3	4.41	0
04/20/2019	110	74	47	88	26	0	660	74	49	69	52	10.5	11.94	0.5
04/21/2019	111	78	51	84	29	0	644	79	53	74	56	14.5	15.97	4.5
04/22/2019	112	81	52	92	25	0	618	83	58	77	60	16.5	18	6.5
04/23/2019	113	80	58	89	43	0	398	81	62	76	64	19	20.53	9
04/24/2019	114	81	60	96	45	0	512	85	63	79	65	20.5	22.06	10.5
04/25/2019	115	76	61	98	61	0.4	245	76	65	73	67	18.5	20.08	8.5
04/26/2019	116	78	56	93	27	0	658	77	61	74	63	17	18.61	7
04/27/2019	117	80	53	93	35	0	621	81	59	77	61	16.5	18.14	6.5
04/28/2019	118	83	63	89	52	0	519	88	64	81	66	23	24.66	13
04/29/2019	119	86	63	94	50	0	546	88	66	83	68	24.5	26.19	14.5
04/30/2019	120	87	67	90	39	0	450	86	70	82	71	27	27.71	17
05/01/2019	121	85	64	95	51	0.07	435	84	71	79	72	24.5	26.24	14.5
05/02/2019	122	84	66	96	48	0	340	82	70	79	71	25	26.76	15
05/03/2019	123	75	63	99	73	0.56	154	75	68	73	70	19	20.78	9
05/04/2019	124	69	61	100	90	0.97	120	72	65	71	67	15	16.81	5
05/05/2019	125	78	57	100	46	0	633	84	61	79	64	17.5	19.33	7.5
05/06/2019	126	84	56	100	44	0	641	87	62	82	65	20	21.85	10
05/07/2019	127	88	61	99	44	0	601	91	66	86	68	24.5	26.37	14.5
05/08/2019	128	83	65	100	61	0.74	378	84	70	80	72	24	25.89	14
05/09/2019	129	75	63	100	80	4.79	209	78	68	76	70	19	20.91	9
05/10/2019	130	66	60	100	97	0.62	89	71	66	72	67	13	14.93	3
05/11/2019	131	70	60	100	83	2.01	96	72	65	70	66	15	16.95	5
05/12/2019	132	73	60	100	72	0.01	293	80	66	76	67	16.5	18.47	6.5
05/13/2019	133	79	58	100	40	0	679	85	63	80	65	18.5	20.49	8.5
05/14/2019	134	83	57	95	44	0	641	87	63	82	66	20	22.01	10
05/15/2019	135	90	64	97	39	0	644	92	68	87	70	27	28.02	17
05/16/2019	136	89	66	95	39	0	636	93	71	89	73	27.5	28.04	17.5
05/17/2019	137	90	67	93	37	0	641	92	72	88	74	28.5	28.05	18.5
05/18/2019	138	89	64	99	52	0.77	515	89	72	86	74	26.5	28.07	16.5
05/19/2019	139	83	65	99	70	0.74	424	87	71	83	73	24	26.08	14
05/20/2019	140	88	70	100	56	0	546	89	72	85	73	29	28.1	19
05/21/2019	141	89	74	94	48	0	557	93	74	88	76	31.5	28.11	21.5
05/22/2019	142	92	74	92	52	0	498	94	75	89	77	33	28.12	23
05/23/2019	143	92	71	98	28	0	644	100	75	94	77	31.5	28.13	21.5
05/24/2019	144	93	73	91	32	0	667	102	77	96	79	33	28.14	23
05/25/2019	145	92	71	94	40	0	653	102	77	96	79	31.5	28.15	21.5
05/26/2019	146	93	71	93	37	0	654	102	76	96	79	32	28.16	22
05/27/2019	147	90	71	97	46	0	517	98	78	93	81	30.5	28.17	20.5
05/28/2019	148	92	73	92	48	0	498	100	78	94	80	32.5	28.18	22.5
05/29/2019	149	90	72	90	45	0	552	99	77	93	80	31	28.19	21
05/30/2019	150	89	71	92	48	0	438	99	79	93	81	30	28.19	20
05/31/2019	151	92	67	97	27	0	645	104	75	97	78	29.5	28.2	19.5
06/01/2019	152	95	67	90	29	0	656	106	76	99	79	31	28.2	21
06/02/2019	153	97	68	92	35	0	603	107	78	100	81	32.5	28.21	22.5
06/03/2019	154	95	71	90	35	0	545	107	80	99	83	33	28.21	23
06/04/2019	155	97	73	94	34	0	559	107	80	100	83	35	28.21	25
06/05/2019	156	86	70	100	57	0.13	310	93	80	91	83	28	28.22	18
06/06/2019	157	84	70	100	69	0.22	230	86	77	85	79	27	28.22	17
06/07/2019	158	87	68	99	58	0.01	475	93	75	88	77	27.5	28.22	17.5
06/08/2019	159	85	70	100	59	0	420	92	76	89	78	27.5	28.22	17.5
06/09/2019	160	87	67	100	58	0	452	94	74	90	77	27	28.22	17
06/10/2019	161	84	66	98	45	0	638	99	77	93	79	25	27.21	15
06/11/2019	162	82	59	81	29	0	568	93	71	88	75	20.5	22.71	10.5
06/12/2019	163	87	59	92	30	0	642	100	71	94	75	23	25.21	13
06/13/2019	164	84	59	93	27	0	683	100	74	94	77	21.5	23.7	11.5
06/14/2019	165	87	54	95	35	0	627	98	71	92	75	20.5	22.7	10.5
06/15/2019	166	93	73	88	47	0	522	99	78	94	80	33	28.19	23
06/16/2019	167	84	70	97	75	0.37	219	86	75	86	78	27	28.19	17
06/17/2019	168	85	67	100	69	1.14	305	88	73	85	75	26	28.18	16
06/18/2019	169	88	70	100	59	0.11	461	93	74	87	76	29	28.17	19
06/19/2019	170	90	67	98	57	0.47	513	92	75	89	77	28.5	28.16	18.5
06/20/2019	171	92	68	99	59	0.33	615	95	74	91	77	30	28.15	20
06/21/2019	172	92	77	98	62	0	557	96	80	92	81	34.5	28.14	24.5
06/22/2019	173	92	77	96	58	0	526	99	80	95	81	34.5	28.13	24.5
06/23/2019	174	92	66	100	58	2.61	516	98	78	95	82	29	28.12	19
06/24/2019	175	84	66	100	62	1.04	567	94	75	90	78	25	27.11	15
06/25/2019	176	87	70	100	65	0	468	92	76	89	78	28.5	28.1	18.5
06/26/2019	177	90	71	96	50	0	636	99	75	94	77	30.5	28.08	20.5
06/27/2019	178	94	71	99	48	0	608	103	79	96	81	32.5	28.07	22.5
06/28/2019	179	80	65	100	79	0.34	180	84	76	86	78	22.5	24.55	12.5
06/29/2019	180	88	66	100	53	0	647	95	73	91	75	27	28.04	17
06/30/2019	181	89	72	98	53	0	584	101	77	95	79	30.5	28.02	20.5
07/01/2019	182	93	73	99	49	0	580	104	80	98	82	33	28.01	23
07/02/2019	183	93	72	99	49	0	602	104	81	99	83	32.5	27.99	22.5
07/03/2019	184	91	75	97	57	0	544	102	83	98	85	33	27.97	23
07/04/2019	185	93	73	99	56	0.07	506	104	82	98	84	33	27.95	23
07/05/2019	186	95	72	100	50	0	637	105	80	100	82	33.5	27.93	23.5
07/06/2019	187	93	74	99	60	0	480	106	83	100	85	33.5	27.91	23.5
07/07/2019	188	94	73	100	60	0.31	435	102	82	96	85	33.5	27.89	23.5
07/08/2019	189	95	72	100	54	0	606	99	79	95	81	33.5	27.87	23.5
07/09/2019	190	98	74	100	45	0	625	105	82	100	84	36	27.85	26
07/10/2019	191	95	75	99	53	0	582	104	85	100	87	35	27.83	25
07/11/2019	192	93	74	98	55	0	592	103	84	98	86	33.5	27.81	23.5
07/12/2019	193	93	76	95	57	0.01	482	100	85	97	86	34.5	27.78	24.5
07/13/2019	194	89	73	97	61	0	530	98	83	95	85	31	27.76	21
07/14/2019	195	75	70	100	88	2.73	100	85	76	87	78	22.5	24.24	12.5
07/15/2019	196	85	71	99	75	0.37	317	85	75	83	77	28	27.71	18
07/16/2019	197	85	73	98	79	0.54	239	88	78	84	79	29	27.69	19
07/17/2019	198	91	75	100	64	0	605	95	77	91	78	33	27.66	23
07/18/2019	199	92	75	99	58	0	603	97	79	93	81	33.5	27.64	23.5
07/19/2019	200	92	76	98	59	0	627	101	80	96	82	34	27.61	24
07/20/2019	201	92	76	96	55	0	573	104	82	98	84	34	27.58	24
07/21/2019	202	91	73	99	62	0	400	98	82	93	84	32	27.56	22
07/22/2019	203	93	73	100	58	0	551	102	80	97	82	33	27.53	23
07/23/2019	204	83	64	98	41	0.01	650	96	79	93	82	23.5	25	13.5
07/24/2019	205	87	61	95	42	0	643	95	75	92	78	24	25.47	14
07/25/2019	206	86	63	94	36	0	653	99	75	94	78	24.5	25.94	14.5
07/26/2019	207	90	64	97	36	0	652	102	76	97	79	27	27.41	17
07/27/2019	208	92	67	99	43	0	536	100	78	96	81	29.5	27.38	19.5
07/28/2019	209	92	69	99	42	0	597	102	79	97	82	30.5	27.36	20.5
07/29/2019	210	91	70	99	58	0.71	460	100	80	96	83	30.5	27.33	20.5
07/30/2019	211	92	71	100	56	0.01	531	97	79	93	81	31.5	27.3	21.5
07/31/2019	212	93	72	100	55	0.01	507	96	79	93	81	32.5	27.26	22.5
08/01/2019	213	90	71	100	55	0	544	98	78	95	81	30.5	27.23	20.5
08/02/2019	214	89	69	97	46	0	615	98	78	94	81	29	27.2	19
08/03/2019	215	91	68	95	54	0	582	102	78	97	81	29.5	27.17	19.5
08/04/2019	216	95	72	100	54	0.05	508	102	82	97	84	33.5	27.14	23.5
08/05/2019	217	92	71	100	50	0	596	104	79	98	82	31.5	27.11	21.5
08/06/2019	218	97	72	100	44	0	530	104	82	99	84	34.5	27.08	24.5
08/07/2019	219	98	75	99	49	0	583	103	83	98	85	36.5	27.04	26.5
08/08/2019	220	91	75	98	64	0.01	359	97	84	94	85	33	27.01	23
08/09/2019	221	95	75	98	60	0	306	99	83	94	85	35	26.98	25
08/10/2019	222	87	75	99	77	0.61	192	90	82	88	84	31	26.95	21
08/11/2019	223	96	74	100	54	0	587	100	80	96	81	35	26.91	25
08/12/2019	224	99	77	100	50	0	581	107	82	101	84	38	26.88	28
08/13/2019	225	100	78	97	47	0	497	107	85	102	87	39	26.85	29
08/14/2019	226	92	74	99	55	0.3	501	98	82	95	85	33	26.81	23
08/15/2019	227	94	70	100	40	0	608	103	78	98	81	32	26.78	22
08/16/2019	228	98	71	100	37	0	598	106	80	101	83	34.5	26.74	24.5
08/17/2019	229	97	70	98	41	0	551	105	81	100	84	33.5	26.71	23.5
08/18/2019	230	95	73	99	58	1.79	467	101	82	98	85	34	26.68	24
08/19/2019	231	95	73	100	54	0	597	98	79	95	82	34	26.64	24
08/20/2019	232	95	73	100	46	0	583	96	80	95	82	34	26.61	24
08/21/2019	233	95	73	98	50	0	554	98	81	97	83	34	26.57	24
08/22/2019	234	93	74	99	57	0.17	389	101	82	97	84	33.5	26.54	23.5
08/23/2019	235	94	74	99	52	0.02	455	100	80	96	82	34	26.5	24
08/24/2019	236	94	73	100	53	0	459	102	80	96	82	33.5	26.47	23.5
08/25/2019	237	91	75	99	52	0	343	97	82	93	84	33	26.43	23
08/26/2019	238	95	74	99	54	0	424	101	82	96	83	34.5	26.4	24.5
08/27/2019	239	89	69	100	63	0.67	413	94	80	91	83	29	26.36	19
08/28/2019	240	90	72	100	50	0	536	93	78	91	80	31	26.33	21
08/29/2019	241	90	67	96	39	0	578	97	75	94	78	28.5	26.29	18.5
08/30/2019	242	94	62	100	30	0	586	100	74	95	77	28	26.26	18
08/31/2019	243	92	63	100	35	0	571	101	75	96	79	27.5	26.22	17.5
09/01/2019	244	93	66	99	35	0	565	101	77	96	80	29.5	26.19	19.5
09/02/2019	245	95	70	98	42	0	512	100	80	96	82	32.5	26.15	22.5
09/03/2019	246	96	70	98	36	0	544	103	80	98	82	33	26.12	23
09/04/2019	247	96	68	99	37	0	544	103	80	98	83	32	26.08	22
09/05/2019	248	98	71	100	42	0	516	104	81	99	84	34.5	26.04	24.5
09/06/2019	249	97	68	100	41	0	495	103	81	98	84	32.5	26.01	22.5
09/07/2019	250	99	73	98	39	0	476	104	83	98	85	36	26	26
09/08/2019	251	102	73	99	30	0	527	105	83	100	86	37.5	26	27.5
09/09/2019	252	100	71	97	41	0.02	423	103	84	98	86	35.5	26	25.5
09/10/2019	253	97	70	99	39	0.01	502	102	80	97	83	33.5	26	23.5
09/11/2019	254	96	71	98	36	0	531	104	81	98	84	33.5	26	23.5
09/12/2019	255	97	71	98	40	0.14	455	103	82	98	84	34	26	24
09/13/2019	256	99	69	100	32	0	465	100	78	95	81	34	26	24
09/14/2019	257	97	73	90	37	0	460	100	80	95	82	35	26	25
09/15/2019	258	96	72	96	38	0	462	101	81	96	83	34	26	24
09/16/2019	259	98	72	95	34	0	450	100	81	95	83	35	26	25
09/17/2019	260	100	69	98	30	0	488	103	80	97	83	34.5	26	24.5
09/18/2019	261	100	70	95	32	0	429	101	81	96	83	35	26	25
09/19/2019	262	96	71	99	41	0.15	350	97	81	94	84	33.5	26	23.5
09/20/2019	263	91	71	97	45	0	366	92	78	89	81	31	26	21
09/21/2019	264	93	65	94	32	0	475	97	74	92	77	29	26	19
09/22/2019	265	93	69	95	40	0	409	96	77	92	80	31	26	21
09/23/2019	266	91	70	94	50	0	294	94	78	90	81	30.5	26	20.5
09/24/2019	267	94	72	96	46	0	329	96	81	92	83	33	26	23
09/25/2019	268	96	71	97	34	0	453	99	79	94	81	33.5	26	23.5
09/26/2019	269	96	69	89	31	0	427	98	78	93	81	32.5	26	22.5
09/27/2019	270	94	67	92	37	0	482	98	78	93	81	30.5	26	20.5
09/28/2019	271	95	66	94	35	0	461	98	77	93	80	30.5	26	20.5
09/29/2019	272	96	68	94	37	0	451	98	78	94	81	32	26	22
09/30/2019	273	95	67	92	36	0	449	99	78	94	81	31	26	21
10/01/2019	274	97	69	92	36	0	437	99	78	94	81	33	26	23
10/02/2019	275	98	69	93	36	0	397	99	79	94	81	33.5	26	23.5
10/03/2019	276	99	71	89	36	0	374	98	80	94	82	35	26	25
10/04/2019	277	88	68	84	47	0	218	88	79	87	82	28	26	18
10/05/2019	278	95	62	80	33	0	422	95	74	91	77	28.5	26	18.5
10/06/2019	279	93	72	87	41	0	429	97	79	92	81	32.5	26	22.5
10/07/2019	280	77	60	100	73	1.27	97	83	67	85	70	18.5	18.5	8.5
10/08/2019	281	76	54	98	54	0	466	81	62	78	66	15	15	5
10/09/2019	282	83	56	100	53	0	342	82	64	79	67	19.5	19.5	9.5
10/10/2019	283	87	63	94	55	0.01	325	83	67	80	70	25	25	15
10/11/2019	284	83	50	97	67	0.27	189	79	61	78	66	16.5	16.5	6.5
10/12/2019	285	64	43	88	36	0	470	72	55	70	60	3.5	3.5	0
10/13/2019	286	56	44	99	72	0.49	50	61	55	62	59	0	0	0
10/14/2019	287	70	52	98	58	0.03	220	72	58	69	60	11	11	1
10/15/2019	288	69	63	100	95	1.38	35	69	65	69	66	16	16	6
10/16/2019	289	67	49	100	51	0.02	361	71	58	70	62	8	8	0
10/17/2019	290	66	41	100	50	0	362	72	53	69	57	3.5	3.5	0
10/18/2019	291	69	49	99	42	0	398	71	55	69	58	9	9	0
10/19/2019	292	80	45	100	31	0	414	77	53	72	57	12.5	12.5	2.5
10/20/2019	293	82	56	95	71	0	233	77	61	73	63	19	19	9
10/21/2019	294	73	54	100	80	0.96	82	70	62	71	65	13.5	13.5	3.5
10/22/2019	295	70	46	100	34	0	432	73	55	70	58	8	8	0
10/23/2019	296	73	43	100	29	0	422	71	52	68	56	8	8	0
10/24/2019	297	74	46	94	35	0	412	72	53	69	56	10	10	0
10/25/2019	298	58	54	100	80	2.55	28	61	59	63	61	6	6	0
10/26/2019	299	59	55	100	88	2.16	80	64	60	64	61	7	7	0
10/27/2019	300	60	54	97	82	0	80	64	59	63	60	7	7	0
10/28/2019	301	59	55	98	84	0	92	64	59	63	60	7	7	0
10/29/2019	302	64	54	100	79	0.07	253	68	59	66	60	9	9	0
10/30/2019	303	67	50	100	88	0.41	100	69	61	67	62	8.5	8.5	0
10/31/2019	304	50	35	100	58	0.25	233	63	48	64	53	0	0	0
11/01/2019	305	56	32	100	43	0	400	64	44	62	48	0	0	0
11/02/2019	306	59	34	100	45	0	390	64	44	61	48	0	0	0
11/03/2019	307	62	33	100	39	0	391	64	44	61	48	0	0	0
11/04/2019	308	67	39	99	44	0	326	64	47	61	49	3	3	0
11/05/2019	309	68	48	98	52	0	239	65	52	63	54	8	8	0
11/06/2019	310	76	47	97	44	0	337	71	52	67	54	11.5	11.5	1.5
11/07/2019	311	68	39	97	83	0.01	89	65	51	63	55	3.5	3.5	0
11/08/2019	312	46	31	93	50	0	227	54	43	55	48	0	0	0
11/09/2019	313	61	27	98	23	0	354	62	40	58	43	0	0	0
11/10/2019	314	69	37	92	35	0	356	65	44	61	47	3	3	0
11/11/2019	315	65	32	99	71	0.51	87	60	48	58	51	0	0	0
11/12/2019	316	33	22	91	56	0	357	48	38	51	42	0	0	0
11/13/2019	317	42	18	96	44	0	347	48	35	47	38	0	0	0
11/14/2019	318	47	33	97	62	0	95	49	40	48	42	0	0	0
11/15/2019	319	52	32	93	42	0	348	53	38	51	41	0	0	0
11/16/2019	320	55	29	94	37	0	349	54	37	51	40	0	0	0
11/17/2019	321	64	31	99	31	0	319	57	38	53	41	0	0	0
11/18/2019	322	62	34	98	44	0	270	58	41	54	44	0	0	0
11/19/2019	323	72	42	89	29	0	337	62	44	58	46	7	7	0
11/20/2019	324	74	37	99	25	0	289	61	44	58	47	5.5	5.5	0
11/21/2019	325	64	50	94	57	0.28	60	58	50	57	51	7	7	0
11/22/2019	326	63	47	100	88	1.39	31	59	54	58	55	5	5	0
11/23/2019	327	49	37	100	77	0	99	54	46	55	49	0	0	0
11/24/2019	328	59	33	100	57	0	322	59	41	56	45	0	0	0
11/25/2019	329	65	40	99	56	0	312	59	44	57	46	2.5	2.5	0
11/26/2019	330	71	53	99	78	0.27	49	62	51	61	52	12	12	2
11/27/2019	331	72	44	96	30	0.03	326	63	51	61	53	8	8	0
11/28/2019	332	52	44	87	61	0	137	54	48	54	50	0	0	0
11/29/2019	333	66	49	92	58	0	139	60	51	58	52	7.5	7.5	0
11/30/2019	334	73	57	96	54	0.23	74	64	55	62	56	15	15	5
